# Supplementary material for: Longitudinal study across SARS-CoV-2 variants identifies transcriptionally active microbes (TAMs) associated with Delta severity
Source: iScience. 2023 Aug 29;26(10):107779. doi: 10.1016/j.isci.2023.107779 (PMC10493601; doi:10.1016/j.isci.2023.107779)
Supplement: Table S1. Distribution of microbial and human reads for all samples from the RNA-Seq dataset, related to Figure 1 [file mmc2.xlsx]

## Sheet: Microbes
Table S1: Distribution of microbial and human reads for all samples from the RNA-Seq data set. Related to Figure 1.
SampleIDs	No. of Reads(Microbes)	No. of Reads(Human)
IGIB1130001	1652399	2408460
IGIB1130006	858312	5975
IGIB1130008	748656	198767
IGIB1130009	654956	7126
IGIB1130012	1078502	1208222
IGIB1130013	809418	17033
IGIB1130023	198763	19402
IGIB1130032	481797	29551
IGIB1130033	412414	5364
IGIB1130035	863768	7080
IGIB1130036	708920	60635
IGIB1130037	934771	205121
IGIB1130038	293376	22490
IGIB1130039	424715	8553
IGIB1130041	299613	30192
IGIB1130044	181518	11081
IGIB1130045	418889	40399
IGIB1130046	118067	21344
IGIB1130047	179592	3854
IGIB1130048	104997	6027
IGIB1130049	83501	20444
IGIB11300693	2769	1125
IGIB1130104209	15882591	775
IGIB11301042671V	18305233	742915
IGIB11301074	2432601	6478318
IGIB1130111V	17862290	3749825
IGIB11301217	2629368	3516008
IGIB11301309	4557794	606094
IGIB11301382	10155614	4372738
IGIB11301392	5780780	6246363
IGIB11301393	3303086	7705647
IGIB11301402	2442956	3939264
IGIB11301406	17694184	431414
IGIB11301413	2346366	5012098
IGIB11301421	6308113	28138
IGIB11301578	3779118	118391
IGIB1130157887	11020272	189330
IGIB11301660	12150636	3302340
IGIB11301692	1770	347
IGIB11301715	65061	26495
IGIB11301835	655363	183934
IGIB11301874	4193365	103810
IGIB1130188012V	155174	17589
IGIB11301895	839	1117
IGIB11301959	9909533	18992
IGIB1130207236	18668368	473413
IGIB1130207490	21197916	234157
IGIB11302233	2668771	3163457
IGIB11302238	3540502	3026336
IGIB11302239	2463616	7065708
IGIB11302242	2016777	4448871
IGIB11302244	1993412	3491140
IGIB1130232	13178551	2753119
IGIB113023885V	1927185	8058387
IGIB11302456	22681742	77923
IGIB1130246667	17651556	534399
IGIB11302471	5257993	1490392
IGIB11302502	6732056	6579488
IGIB11302541	54917	13707
IGIB11302641	3550191	5801252
IGIB11302646	1810238	6649470
IGIB11302652	4634208	5654866
IGIB1130277845	18488316	204338
IGIB1130296101	10601936	43959
IGIB11303310	2440	773
IGIB11303347	15250103	237831
IGIB1130343736	19237875	588323
IGIB1130346481	17522821	1343082
IGIB1130348493	8560173	40520
IGIB1130348497	18323235	331767
IGIB1130348653	17918448	248988
IGIB11303528	14403	18524
IGIB11303565	129342	42984
IGIB11303573	774234	98354
IGIB11303588	291379	10510
IGIB1130359925V	18471016	3300770
IGIB11303663	18473	5537
IGIB1130371022V	26714151	3458960
IGIB1130393746	22669225	174125
IGIB1130394617	20241357	238200
IGIB11303976	4778308	2652756
IGIB11303980	23509	34497
IGIB1130412732V	13052588	48825
IGIB11304156	17918363	186627
IGIB11304171	31222	2342
IGIB11304174	8189596	211662
IGIB11304239	6995489	56545
IGIB11304246	8599844	3331967
IGIB11304277	5791712	433314
IGIB1130427992	14889132	354785
IGIB1130428513	5547023	78899
IGIB1130431628	11978916	981085
IGIB1130437229	32122095	399794
IGIB11304384	8318	10669
IGIB11304386	1415333	7271
IGIB11304392	698923	13841
IGIB11304400	68633	10658
IGIB11304409	9228693	223334
IGIB11304410	1563561	25075
IGIB11304423	245104	22784
IGIB11304428	378979	10739
IGIB11304453	1071168	156954
IGIB11304639	4033275	5679059
IGIB11304644	92257	39394
IGIB11304645	103317	271837
IGIB11304655	56474	16302
IGIB11304665	5177	6493
IGIB11304668	2866984	4730645
IGIB11304669	1755517	17902
IGIB11304690	3028843	82060
IGIB11304763	21624	13423
IGIB11304768	3449	1409
IGIB1130482058V	14953347	2039033
IGIB11304857	34171	20172
IGIB11304885	269795	7698
IGIB11304887	5051302	83104
IGIB11304903	35571	88101
IGIB1130493051V	1820748	410627
IGIB113050041V	7122559	722406
IGIB11305015	34872	7997
IGIB11305020	255447	25263
IGIB11305028	90362	113982
IGIB11305043	1436338	7022
IGIB11305044	117823	269761
IGIB11305069	138545	1540
IGIB11305072	54424	28957
IGIB11305082	67489	27024
IGIB11305164	24476	9458
IGIB11305171	9186	7073
IGIB11305181	10208	4505
IGIB11305188	12114	10208
IGIB1130519238V	9724946	1250283
IGIB11305205	11261	16362
IGIB11305269	409030	1741
IGIB1130527553V	3734750	262637
IGIB113053	2506917	1291729
IGIB1130534678V	5424870	288815
IGIB11305398	5902597	619505
IGIB11305399	2908363	4538172
IGIB1130545612	21092594	252189
IGIB11305550	12208	16432
IGIB11305552	4943	5241
IGIB11305553	1037	1402
IGIB11305557	5216	7049
IGIB11305560	4544	7635
IGIB11305576	49758	13120
IGIB11305579	3865	4757
IGIB11305604	8524	10579
IGIB11305608	99041	118043
IGIB1130561	13669353	3659085
IGIB11305610	12885	17162
IGIB11305615	12197	1175
IGIB11305635	54283	31821
IGIB11305641	5935	1595
IGIB11305649	15117727	357298
IGIB11305680	609679	13259
IGIB1130569	6302133	5136875
IGIB113057	2035333	58782
IGIB11305763	126065	6761
IGIB11305764	94192	4999
IGIB11305766	24008	18297
IGIB11305785	2780040	4114576
IGIB113058	4046714	214731
IGIB113059	6216201	110015
IGIB113059193V	7897566	665514
IGIB113060	1150424	16345
IGIB113062	1856168	96706
IGIB11306239	49973249	4017484
IGIB113063	2016560	210986
IGIB113065	13317764	1015036
IGIB113068	2343635	15834
IGIB113069	4352446	161065
IGIB113071	1781680	4982
IGIB113073	4582981	139208
IGIB1130730252	4684252	1774539
IGIB113074	4342706	203867
IGIB113077	1439035	108014
IGIB113078	1080848	57877
IGIB1130791534	18346544	921826
IGIB1130797709V	3243197	297652
IGIB1130806804	23141769	423924
IGIB1130812321	19237177	100905
IGIB113082	2003176	432458
IGIB113083	855385	30467
IGIB1130837562	18790835	422239
IGIB1130839293	15025036	490052
IGIB113084	1314541	15629
IGIB113087	1746486	40310
IGIB1130878896	23734914	81816
IGIB11308793	13192379	5688874
IGIB113088	4086362	174280
IGIB113089	4251294	136565
IGIB1130891172	3328036	53981
IGIB1130893236	1309967	2432291
IGIB1130894191	31134015	59156
IGIB1130894212	4683326	35421
IGIB1130895406	16457997	201086
IGIB1130898858	18795929	233483
IGIB1130900331	15258186	568208
IGIB1130900696	20665427	254377
IGIB113091	1701698	1580
IGIB113093	704425	4475
IGIB113094	1067170	9825
IGIB113094002V	3384037	963912
IGIB11309544	3279673	1335014
IGIB1130955	4250788	6675773
IGIB1130958	2873092	5707806
IGIB113096	1690689	4678
IGIB113097	1560666	11237
IGIB1130988	11451798	725079
IGIB113099	1656881	2971
Average read	5661395	969230
