# Supplementary material for: Longitudinal study across SARS-CoV-2 variants identifies transcriptionally active microbes (TAMs) associated with Delta severity
Source: iScience. 2023 Aug 29;26(10):107779. doi: 10.1016/j.isci.2023.107779 (PMC10493601; doi:10.1016/j.isci.2023.107779)
Supplement: Table S2. Alpha diversity indices showing bacterial species richness, and abundance across the patients in Pre-VOC, VOCs, Delta and Omicron cohort, related to Figure 2 [file mmc3.xlsx]

## Sheet: Sheet1
Table S2: Alpha diversity indices showing bacterial species richness, and abundance across the patients in Pre-VOC, VOCs, Delta and Omicron cohort. Related to Figure 2.
Sl No	Sample IDs	Condition	Shannon_H	Chao-1
1	IGIB1130001	Pre-VOC	6.92717	2275.43
2	IGIB1130006	Pre-VOC	5.21387	204
3	IGIB1130008	Pre-VOC	5.41166	248
4	IGIB1130009	Pre-VOC	4.7027	119
5	IGIB1130012	Pre-VOC	6.65995	2107.61
6	IGIB1130013	Pre-VOC	5.50889	287
7	IGIB1130023	Pre-VOC	5.55864	302
8	IGIB1130032	Pre-VOC	5.49714	295
9	IGIB1130033	Pre-VOC	4.9906	161
10	IGIB1130035	Pre-VOC	5.23583	205
11	IGIB1130036	Pre-VOC	6.02234	474
12	IGIB1130037	Pre-VOC	6.3068	635
13	IGIB1130038	Pre-VOC	5.58446	310
14	IGIB1130039	Pre-VOC	5.33324	227
15	IGIB1130041	Pre-VOC	5.92281	437
16	IGIB1130044	Pre-VOC	4.83497	138
17	IGIB1130045	Pre-VOC	5.88687	422
18	IGIB1130046	Pre-VOC	4.55285	102
19	IGIB1130047	Pre-VOC	5.02803	170
20	IGIB1130048	Pre-VOC	4.65456	111
21	IGIB1130049	Pre-VOC	4.62446	110
22	IGIB11300693	Pre-VOC	3.88613	51
23	IGIB11301309	Pre-VOC	7.53107	3367.39
24	IGIB11301421	Pre-VOC	7.56841	3347.8
25	IGIB11301578	Pre-VOC	7.47439	3093.56
26	IGIB11301692	Pre-VOC	3.95928	56
27	IGIB11301715	Pre-VOC	5.58323	312
28	IGIB11301835	Pre-VOC	5.99878	473
29	IGIB11301874	Pre-VOC	7.50819	3421
30	IGIB11301895	Pre-VOC	2.17899	9
31	IGIB11301959	Pre-VOC	7.6579	3772.7
32	IGIB11302541	Pre-VOC	5.37149	243
33	IGIB11303310	Pre-VOC	4.01481	58
34	IGIB11303528	Pre-VOC	4.02191	58
35	IGIB11303565	Pre-VOC	4.5231	100
36	IGIB11303573	Pre-VOC	6.1368	546
37	IGIB11303588	Pre-VOC	4.88396	149
38	IGIB11303663	Pre-VOC	5.07854	175
39	IGIB11303980	Pre-VOC	4.5721	102
40	IGIB11304156	Pre-VOC	7.70482	3867.34
41	IGIB11304171	Pre-VOC	3.80171	47
42	IGIB11304174	Pre-VOC	7.71112	4010.18
43	IGIB11304239	Pre-VOC	5.76723	376
44	IGIB11304384	Pre-VOC	4.09163	62
45	IGIB11304386	Pre-VOC	5.03436	170
46	IGIB11304392	Pre-VOC	4.43959	92
47	IGIB11304400	Pre-VOC	5.00683	164
48	IGIB11304409	Pre-VOC	7.68973	3830.81
49	IGIB11304410	Pre-VOC	4.81358	133
50	IGIB11304423	Pre-VOC	5.82085	396
51	IGIB11304428	Pre-VOC	4.89168	147
52	IGIB11304453	Pre-VOC	6.00766	472
53	IGIB11304639	Pre-VOC	7.7166	4860.91
54	IGIB11304644	Pre-VOC	4.39917	87
55	IGIB11304645	Pre-VOC	5.61498	295
56	IGIB11304655	Pre-VOC	5.04682	170
57	IGIB11304665	Pre-VOC	3.11451	23
58	IGIB11304668	Pre-VOC	7.67158	4267.73
59	IGIB11304669	Pre-VOC	4.86835	147
60	IGIB11304690	Pre-VOC	5.6615	320
61	IGIB11304763	Pre-VOC	4.85529	140
62	IGIB11304768	Pre-VOC	3.62408	39
63	IGIB11304857	Pre-VOC	3.86357	50
64	IGIB11304885	Pre-VOC	3.92466	54
65	IGIB11304887	Pre-VOC	5.42587	249
66	IGIB11304903	Pre-VOC	4.8231	130
67	IGIB11305015	Pre-VOC	5.23327	206
68	IGIB11305020	Pre-VOC	4.90086	150
69	IGIB11305028	Pre-VOC	5.41222	241
70	IGIB11305043	Pre-VOC	4.51672	101
71	IGIB11305044	Pre-VOC	5.72053	328
72	IGIB11305069	Pre-VOC	3.52592	36
73	IGIB11305072	Pre-VOC	4.25804	75
74	IGIB11305082	Pre-VOC	5.77606	351
75	IGIB11305164	Pre-VOC	4.88713	144
76	IGIB11305171	Pre-VOC	3.66368	40
77	IGIB11305181	Pre-VOC	4.25309	73
78	IGIB11305188	Pre-VOC	3.82772	48
79	IGIB11305205	Pre-VOC	4.01465	57
80	IGIB11305269	Pre-VOC	3.6206	41
81	IGIB113053	Pre-VOC	7.22824	2400.21
82	IGIB11305550	Pre-VOC	4.05071	59
83	IGIB11305552	Pre-VOC	3.70047	42
84	IGIB11305553	Pre-VOC	2.47065	12
85	IGIB11305557	Pre-VOC	3.9286	53
86	IGIB11305560	Pre-VOC	3.83047	47
87	IGIB11305576	Pre-VOC	4.61084	110
88	IGIB11305579	Pre-VOC	4.17647	67
89	IGIB11305604	Pre-VOC	4.61853	105
90	IGIB11305608	Pre-VOC	5.81827	391
91	IGIB11305610	Pre-VOC	4.55425	99
92	IGIB11305615	Pre-VOC	3.05296	22
93	IGIB11305635	Pre-VOC	5.36247	240
94	IGIB11305641	Pre-VOC	3.54742	36
95	IGIB11305649	Pre-VOC	7.71488	3728.86
96	IGIB11305680	Pre-VOC	5.37025	236
97	IGIB11305763	Pre-VOC	4.58031	105
98	IGIB11305764	Pre-VOC	4.26159	77
99	IGIB11305766	Pre-VOC	4.51903	96
100	IGIB113057	Pre-VOC	7.46401	4376.9
101	IGIB113058	Pre-VOC	7.27241	2739.16
102	IGIB113059	Pre-VOC	7.28595	2547.15
103	IGIB113060	Pre-VOC	7.26627	4006.06
104	IGIB113062	Pre-VOC	7.37641	3612.75
105	IGIB113063	Pre-VOC	7.37328	3632.02
106	IGIB113065	Pre-VOC	7.38805	2840.01
107	IGIB113068	Pre-VOC	7.22138	2359.99
108	IGIB113069	Pre-VOC	7.36568	3020.8
109	IGIB113071	Pre-VOC	7.41954	4239.27
110	IGIB113073	Pre-VOC	7.2592	2632.88
111	IGIB113074	Pre-VOC	7.32874	2746.97
112	IGIB113077	Pre-VOC	7.16976	2063.62
113	IGIB113078	Pre-VOC	7.22939	3318.7
114	IGIB113082	Pre-VOC	7.42687	4402.27
115	IGIB113083	Pre-VOC	7.18157	2611.22
116	IGIB113084	Pre-VOC	7.26392	4136.41
117	IGIB113087	Pre-VOC	7.4591	4295.25
118	IGIB113088	Pre-VOC	7.32471	3018.89
119	IGIB113089	Pre-VOC	7.39508	3429.95
120	IGIB113091	Pre-VOC	7.37524	4092.51
121	IGIB113093	Pre-VOC	7.27978	2607.48
122	IGIB113094	Pre-VOC	7.17046	2639.53
123	IGIB113096	Pre-VOC	7.37546	4030.73
124	IGIB113097	Pre-VOC	7.44432	4483.26
125	IGIB113099	Pre-VOC	7.42827	4050.26
126	IGIB11301074	VOCs	7.49562	3770.17
127	IGIB11301217	VOCs	7.69131	4095.84
128	IGIB11301382	VOCs	7.64835	4049.15
129	IGIB11301392	VOCs	7.65715	4626.69
130	IGIB11301393	VOCs	7.62203	4606.5
131	IGIB11301402	VOCs	7.57957	4042.09
132	IGIB11301406	VOCs	7.40928	2657.97
133	IGIB11301413	VOCs	7.43325	3930.78
134	IGIB11301660	VOCs	7.56707	3378.73
135	IGIB11302233	VOCs	7.60229	4045.85
136	IGIB11302238	VOCs	7.58493	4510.3
137	IGIB11302239	VOCs	7.4504	3757.38
138	IGIB11302242	VOCs	7.35972	3609.73
139	IGIB11302244	VOCs	7.5924	5240.57
140	IGIB1130232	VOCs	7.62033	3887.57
141	IGIB11302456	VOCs	7.46453	3108.04
142	IGIB11302471	VOCs	7.68735	5014.26
143	IGIB11302502	VOCs	7.47841	3877.64
144	IGIB11302641	VOCs	7.74684	5623.11
145	IGIB11302646	VOCs	7.39412	3745.95
146	IGIB11302652	VOCs	7.5215	3231.06
147	IGIB11303976	VOCs	7.67645	5264.29
148	IGIB11304246	VOCs	7.55042	4102.05
149	IGIB11304277	VOCs	7.63211	4671.53
150	IGIB1130428513	VOCs	7.61319	3380.63
151	IGIB1130431628	VOCs	7.56758	3743.41
152	IGIB1130437229	VOCs	7.51049	3305.1
153	IGIB11305398	VOCs	7.44088	3089.07
154	IGIB11305399	VOCs	7.60904	4002.72
155	IGIB1130561	VOCs	7.52077	3545.68
156	IGIB1130569	VOCs	7.63068	4301.25
157	IGIB11305785	VOCs	7.47371	3833.42
158	IGIB11306239	VOCs	7.63198	4097.41
159	IGIB1130730252	VOCs	7.50529	3328.76
160	IGIB1130806804	VOCs	7.53546	3582.02
161	IGIB1130812321	VOCs	7.53247	3379.85
162	IGIB1130839293	VOCs	7.52425	3529.51
163	IGIB1130878896	VOCs	7.54364	3485.96
164	IGIB11308793	VOCs	7.52022	3434.99
165	IGIB1130891172	VOCs	7.53257	3063.89
166	IGIB1130893236	VOCs	7.4531	3201.03
167	IGIB1130894191	VOCs	7.58226	3432.9
168	IGIB1130894212	VOCs	7.47727	2842.05
169	IGIB11309544	VOCs	7.51999	3212.26
170	IGIB1130955	VOCs	7.47212	3692.54
171	IGIB1130958	VOCs	7.5996	4181.03
172	IGIB1130988	VOCs	7.55507	3871.53
173	IGIB1130104209	VOCs	7.35176	3212.19
174	IGIB11301042671V	VOCs	7.77823	3928.83
175	IGIB1130111V	VOCs	7.55259	3478.9
176	IGIB1130157887	VOCs	7.27466	2783.06
177	IGIB1130188012V	VOCs	6.41706	720
178	IGIB1130207236	VOCs	7.3843	2830.74
179	IGIB1130207490	VOCs	7.29731	2590.5
180	IGIB113023885V	VOCs	7.51318	3986.53
181	IGIB1130246667	VOCs	7.31304	2663.37
182	IGIB1130277845	VOCs	7.25915	2333.22
183	IGIB1130296101	VOCs	7.13924	2074.06
184	IGIB11303347	VOCs	7.35887	3573.6
185	IGIB1130343736	VOCs	7.35059	3043.33
186	IGIB1130346481	VOCs	7.42465	3138.26
187	IGIB1130348493	VOCs	7.10251	1934
188	IGIB1130348497	VOCs	7.36664	2672.9
189	IGIB1130348653	VOCs	7.27815	2435.02
190	IGIB1130359925V	VOCs	7.58478	4445.98
191	IGIB1130371022V	VOCs	7.53218	3658.26
192	IGIB1130393746	VOCs	7.33367	2745.16
193	IGIB1130394617	VOCs	7.303	2433.56
194	IGIB1130412732V	VOCs	6.44313	1599.08
195	IGIB1130427992	VOCs	7.25701	2337.72
196	IGIB1130482058V	VOCs	7.47195	2951.38
197	IGIB1130493051V	VOCs	7.34007	2685.78
198	IGIB113050041V	VOCs	7.1687	2086.91
199	IGIB1130519238V	VOCs	7.46793	2975.69
200	IGIB1130527553V	VOCs	7.4415	2793.5
201	IGIB1130534678V	VOCs	6.53858	1452.47
202	IGIB1130545612	VOCs	7.3025	2621.12
203	IGIB113059193V	VOCs	6.92985	1691.62
204	IGIB1130791534	VOCs	7.47196	3204.48
205	IGIB1130797709V	VOCs	6.26822	621
206	IGIB1130837562	VOCs	7.32257	2440.45
207	IGIB1130895406	VOCs	7.29781	2731
208	IGIB1130898858	VOCs	7.28858	2445.87
209	IGIB1130900331	VOCs	7.36042	3388.52
210	IGIB1130900696	VOCs	7.29916	2542.65
211	IGIB113094002V	VOCs	7.4182	3008.61
212	IGIB1130104209	Delta	7.35176	3212.19
213	IGIB11301042671V	Delta	7.77823	3928.83
214	IGIB1130111V	Delta	7.55259	3478.9
215	IGIB1130157887	Delta	7.27466	2783.06
216	IGIB1130188012V	Delta	6.41706	720
217	IGIB1130207236	Delta	7.3843	2830.74
218	IGIB1130207490	Delta	7.29731	2590.5
219	IGIB113023885V	Delta	7.51318	3986.53
220	IGIB1130246667	Delta	7.31304	2663.37
221	IGIB1130277845	Delta	7.25915	2333.22
222	IGIB1130296101	Delta	7.13924	2074.06
223	IGIB11303347	Delta	7.35887	3573.6
224	IGIB1130343736	Delta	7.35059	3043.33
225	IGIB1130346481	Delta	7.42465	3138.26
226	IGIB1130348493	Delta	7.10251	1934
227	IGIB1130348497	Delta	7.36664	2672.9
228	IGIB1130348653	Delta	7.27815	2435.02
229	IGIB1130359925V	Delta	7.58478	4445.98
230	IGIB1130371022V	Delta	7.53218	3658.26
231	IGIB1130393746	Delta	7.33367	2745.16
232	IGIB1130394617	Delta	7.303	2433.56
233	IGIB1130412732V	Delta	6.44313	1599.08
234	IGIB1130427992	Delta	7.25701	2337.72
235	IGIB1130482058V	Delta	7.47195	2951.38
236	IGIB1130493051V	Delta	7.34007	2685.78
237	IGIB113050041V	Delta	7.1687	2086.91
238	IGIB1130519238V	Delta	7.46793	2975.69
239	IGIB1130527553V	Delta	7.4415	2793.5
240	IGIB1130534678V	Delta	6.53858	1452.47
241	IGIB1130545612	Delta	7.3025	2621.12
242	IGIB113059193V	Delta	6.92985	1691.62
243	IGIB1130791534	Delta	7.47196	3204.48
244	IGIB1130797709V	Delta	6.26822	621
245	IGIB1130837562	Delta	7.32257	2440.45
246	IGIB1130895406	Delta	7.29781	2731
247	IGIB1130898858	Delta	7.28858	2445.87
248	IGIB1130900331	Delta	7.36042	3388.52
249	IGIB1130900696	Delta	7.29916	2542.65
250	IGIB113094002V	Delta	7.4182	3008.61
251	IGIB11301074	Omicron	7.49562	3770.17
252	IGIB11301217	Omicron	7.69131	4095.84
253	IGIB11301382	Omicron	7.64835	4049.15
254	IGIB11301392	Omicron	7.65715	4626.69
255	IGIB11301393	Omicron	7.62203	4606.5
256	IGIB11301402	Omicron	7.57957	4042.09
257	IGIB11301406	Omicron	7.40928	2657.97
258	IGIB11301413	Omicron	7.43325	3930.78
259	IGIB11301660	Omicron	7.56707	3378.73
260	IGIB11302233	Omicron	7.60229	4045.85
261	IGIB11302238	Omicron	7.58493	4510.3
262	IGIB11302239	Omicron	7.4504	3757.38
263	IGIB11302242	Omicron	7.35972	3609.73
264	IGIB11302244	Omicron	7.5924	5240.57
265	IGIB1130232	Omicron	7.62062	3890.4
266	IGIB11302456	Omicron	7.46499	3107.93
267	IGIB11302471	Omicron	7.68735	5014.26
268	IGIB11302502	Omicron	7.47841	3877.64
269	IGIB11302641	Omicron	7.74717	5627.14
270	IGIB11302646	Omicron	7.39412	3745.95
271	IGIB11302652	Omicron	7.5215	3231.06
272	IGIB11303976	Omicron	7.67645	5264.29
273	IGIB11304246	Omicron	7.55042	4102.05
274	IGIB11304277	Omicron	7.63211	4671.53
275	IGIB1130428513	Omicron	7.61319	3380.63
276	IGIB1130431628	Omicron	7.56713	3740.51
277	IGIB1130437229	Omicron	7.51049	3305.1
278	IGIB11305398	Omicron	7.44088	3089.07
279	IGIB11305399	Omicron	7.60904	4002.72
280	IGIB1130561	Omicron	7.52077	3545.68
281	IGIB1130569	Omicron	7.63068	4301.25
282	IGIB11305785	Omicron	7.47371	3833.42
283	IGIB11306239	Omicron	7.63198	4097.41
284	IGIB1130730252	Omicron	7.50529	3328.76
285	IGIB1130806804	Omicron	7.53546	3582.02
286	IGIB1130812321	Omicron	7.53247	3379.85
287	IGIB1130839293	Omicron	7.52425	3529.51
288	IGIB1130878896	Omicron	7.54364	3485.96
289	IGIB11308793	Omicron	7.52022	3434.99
290	IGIB1130891172	Omicron	7.53257	3063.89
291	IGIB1130893236	Omicron	7.4531	3201.03
292	IGIB1130894191	Omicron	7.58226	3432.9
293	IGIB1130894212	Omicron	7.47691	2839.7
294	IGIB11309544	Omicron	7.51999	3212.26
295	IGIB1130955	Omicron	7.47212	3692.54
296	IGIB1130958	Omicron	7.5996	4181.03
297	IGIB1130988	Omicron	7.55507	3871.53
