# Supplementary material for: Longitudinal study across SARS-CoV-2 variants identifies transcriptionally active microbes (TAMs) associated with Delta severity
Source: iScience. 2023 Aug 29;26(10):107779. doi: 10.1016/j.isci.2023.107779 (PMC10493601; doi:10.1016/j.isci.2023.107779)
Supplement: Table S3. Taxonomic communities at the level of phylum identified through Bracken in Pre-VOC, VOCs, Delta and Omicron cohort, related to Figure 2 [file mmc4.xlsx]

## Sheet: Phylum
Table S3: Taxonomic communities at the level of phylum identified through Bracken in Pre-VOC, VOCs, Delta and Omicron cohort. Related to Figure 2.
Taxanomic communities: Phylum (Pre-VOC)	Average value		Taxanomic communities: Phylum (VOCs)	Average value		Taxanomic communities: Phylum (Delta)	Average value		Taxanomic communities: Phylum (Omicron)	Average value
Proteobacteria	35.6173		Proteobacteria	42.7838		Proteobacteria	50.9748		Proteobacteria	35.987
Firmicutes	21.5995		Firmicutes	19.8374		Firmicutes	18.5357		Firmicutes	20.9176
Actinobacteria	12.4032		Actinobacteria	12.2334		Actinobacteria	10.3391		Actinobacteria	13.8052
Archaea	10.4049		Bacteroidetes	9.44911		Bacteroidetes	9.31653		Bacteroidetes	9.55913
Bacteroidetes	8.36967		virus	4.80662		Virus	2.9347		Tenericutes	3.64839
Tenericutes	4.24404		Tenericutes	2.71987		Cyanobacteria	1.60492		Cyanobacteria	2.15628
Virus	1.75338		Cyanobacteria	1.90624		Tenericutes	1.60089		Spirochaetes	1.24668
Fusobacteria	1.52724		archae	1.67129		Fusobacteria	0.911745		Fusobacteria	1.09031
Spirochaetes	1.3761		Fusobacteria	1.00933		Archae	0.891471		Thermotogae	0.360123
Cyanobacteria	0.958673		Spirochaetes	0.963781		Spirochaetes	0.622853		Deinococcus-Thermus	0.357627
Planctomycetes	0.275536		Deinococcus-Thermus	0.340426		Deinococcus-Thermus	0.319698		Chlamydiae	0.29118
Deinococcus-Thermus	0.196193		Planctomycetes	0.27615		Planctomycetes	0.312812		Planctomycetes	0.245728
Thermotogae	0.164809		Thermotogae	0.266178		Chloroflexi	0.170959		Acidobacteria	0.196219
Chlamydiae	0.163621		Chlamydiae	0.209782		Acidobacteria	0.167937		Chloroflexi	0.193834
Chloroflexi	0.163177		Chloroflexi	0.18346		Thermotogae	0.152962		Verrucomicrobia	0.179658
Verrucomicrobia	0.152072		Acidobacteria	0.183393		Verrucomicrobia	0.128703		Aquificae	0.113552
Candidatus Saccharibacteria	0.0974625		Verrucomicrobia	0.15655		Aquificae	0.117948		Chlorobi	0.113534
Acidobacteria	0.0809369		Aquificae	0.115545		Chlamydiae	0.111687		Candidatus Saccharibacteria	0.0892837
Aquificae	0.0722087		Candidatus Saccharibacteria	0.0891826		Candidatus Saccharibacteria	0.0890608		Elusimicrobia	0.0850094
Elusimicrobia	0.0416237		Chlorobi	0.0783534		Nitrospirae	0.0815261		Thermodesulfobacteria	0.0845345
Thermodesulfobacteria	0.0374848		Nitrospirae	0.0723167		Deferribacteres	0.0674476		Deferribacteres	0.0656315
Armatimonadetes	0.0370509		Elusimicrobia	0.0695191		Fibrobacteres	0.0625087		Nitrospirae	0.0646749
Chlorobi	0.0339886		Deferribacteres	0.0664551		Elusimicrobia	0.0508514		Synergistetes	0.0580137
Synergistetes	0.0307832		Thermodesulfobacteria	0.0572212		Synergistetes	0.0409897		Armatimonadetes	0.0500659
Lentisphaerae	0.0268599		Synergistetes	0.0502935		Gemmatimonadetes	0.0399069		Candidatus Gracilibacteria	0.0497561
Deferribacteres	0.0218117		Armatimonadetes	0.0441402		Armatimonadetes	0.036999		Gemmatimonadetes	0.0456874
Gemmatimonadetes	0.0185721		Gemmatimonadetes	0.043066		Chlorobi	0.0359568		Lentisphaerae	0.028095
Candidatus Gracilibacteria	0.0167197		Fibrobacteres	0.042003		Candidatus Cloacimonetes	0.0331914		Ignavibacteriae	0.0264301
Kiritimatiellaeota	0.0131338		Candidatus Gracilibacteria	0.0357611		Lentisphaerae	0.0312354		Fibrobacteres	0.0249876
Nitrospirae	0.0130344		Lentisphaerae	0.0295191		Thermodesulfobacteria	0.0243053		Candidatus Cloacimonetes	0.0207872
Fibrobacteres	0.0119993		Candidatus Cloacimonetes	0.0264124		Ignavibacteriae	0.0236628		Calditrichaeota	0.0189424
Candidatus Cloacimonetes	0.00998817		Ignavibacteriae	0.0251751		Coprothermobacterota	0.0197852		Dictyoglomi	0.018245
Ignavibacteriae	0.00900641		Coprothermobacterota	0.0164462		Candidatus Gracilibacteria	0.0188953		Coprothermobacterota	0.0136755
Coprothermobacterota	0.00582924		Calditrichaeota	0.0157889		Chrysiogenetes	0.0140862		Kiritimatiellaeota	0.0119108
Calditrichaeota	0.0057002		Chrysiogenetes	0.0117979		Calditrichaeota	0.0119885		Balneolaeota	0.0112007
Balneolaeota	0.00484284		Dictyoglomi	0.0114901		Caldiserica	0.0095707		Chrysiogenetes	0.00989908
Dictyoglomi	0.00321185		Kiritimatiellaeota	0.0104758		Kiritimatiellaeota	0.00874654		Caldiserica	0.00522878
Caldiserica	0.00306758		Balneolaeota	0.00920727		Balneolaeota	0.00680497		Virus	6.35992
Chrysiogenetes	0.0024482		Caldiserica	0.00719779		Dictyoglomi	0.00334955		Archae	2.31838

## Sheet: Genus
Supplementary Table 3: Taxonomic communities at the level of genus identified through Bracken in Pre-VOC, VOCs, Delta and Omicron cohort.
Taxanomic communities: Genus (Pre-VOC)	Average value		Taxanomic communities: genus(VOCs)	Average value		Taxanomic communities: Genus (Delta)	Average value		Taxanomic communities: Genus (Omicron)	Average value
Archaea	10.4049		Pseudomonas	5.03946		Pseudomonas	7.32469		Virus	6.35992
Acinetobacter	5.39697		virus	4.80662		Streptococcus	3.5073		Pseudomonas	3.1432
Bordetella	3.43569		Acinetobacter	2.50815		Virus	2.9347		Acinetobacter	2.45204
Bacillus	2.97696		Bacillus	2.02699		Acinetobacter	2.57577		Bacillus	2.40292
Amycolatopsis	2.14299		Streptococcus	1.83456		NA	2.19537		Archae	2.31838
Cronobacter	1.92604		NA	1.82202		Bacillus	1.57396		Burkholderia	2.0549
Lactobacillus	1.79682		Lactobacillus	1.78409		Lactobacillus	1.55305		Corynebacterium	2.04594
Virus	1.75338		Corynebacterium	1.76291		Corynebacterium	1.42182		Lactobacillus	1.97581
Burkholderia	1.69267		archae	1.67129		Staphylococcus	1.41943		NA	1.51222
Clostridium	1.61037		Burkholderia	1.47777		Streptomyces	1.35779		Clostridium	1.34867
Dickeya	1.60834		Streptomyces	1.22411		Stenotrophomonas	1.26711		Streptomyces	1.11318
Arcobacter	1.52539		Clostridium	1.09001		Prevotella	1.21917		Bartonella	1.10965
Bradyrhizobium	1.48757		Mycoplasma	0.957071		Flavobacterium	0.915112		Mycoplasma	1.03871
Altererythrobacter	1.28243		Staphylococcus	0.814912		Archae	0.891471		Bordetella	1.02789
Bartonella	1.20844		Stenotrophomonas	0.750923		Enterococcus	0.872988		Bradyrhizobium	0.848371
Acidovorax	1.18512		Bordetella	0.746928		Xanthomonas	0.860789		Acidovorax	0.822771
Agrobacterium	1.15938		Bartonella	0.699409		Mycoplasma	0.858686		Mycobacterium	0.683893
Corynebacterium	1.01632		Campylobacter	0.697227		Sphingomonas	0.795698		Campylobacter	0.661823
Pseudomonas	1.01582		Enterobacter	0.690284		Enterobacter	0.782405		Dickeya	0.659165
Alteromonas	0.87847		Bradyrhizobium	0.631537		Burkholderia	0.782252		Amycolatopsis	0.650619
Campylobacter	0.833689		Prevotella	0.618619		Clostridium	0.778286		Legionella	0.635693
Desulfovibrio	0.821505		Flavobacterium	0.61269		Vibrio	0.76076		Pseudoalteromonas	0.630302
NA	0.812657		Capnocytophaga	0.590859		Campylobacter	0.739894		Capnocytophaga	0.617915
Borrelia	0.801335		Enterococcus	0.574112		Neisseria	0.702726		Enterobacter	0.613843
Acidithiobacillus	0.739855		Acidovorax	0.571134		Bacteroides	0.685838		Cronobacter	0.612813
Aureimonas	0.691359		Bacteroides	0.55854		Shewanella	0.624609		Bifidobacterium	0.53258
Capnocytophaga	0.666408		Legionella	0.551039		Capnocytophaga	0.558252		Arthrobacter	0.532575
Cupriavidus	0.628078		Mycobacterium	0.543912		Klebsiella	0.533432		Cupriavidus	0.53216
Mycoplasma	0.608757		Vibrio	0.538757		Yersinia	0.532245		Arcobacter	0.51754
Enterococcus	0.587958		Pseudoalteromonas	0.512636		Pantoea	0.525559		Altererythrobacter	0.486653
Legionella	0.587078		Shewanella	0.469054		Halomonas	0.478598		Deinococcus	0.481312
Paenibacillus	0.587062		Methylobacterium	0.450918		Aeromonas	0.474244		Citrobacter	0.463309
Streptomyces	0.579379		Sphingomonas	0.445499		Chryseobacterium	0.472487		Borrelia	0.459357
Brachybacterium	0.567246		Aeromonas	0.437598		Selenomonas	0.468297		Methylobacterium	0.454706
Acetobacter	0.547135		Paenibacillus	0.423487		Legionella	0.449021		Paenibacillus	0.453641
Bacteriovorax	0.543024		Dickeya	0.423194		Methylobacterium	0.446353		Bacteroides	0.452909
Denitrobacterium	0.538391		Xanthomonas	0.413009		Haemophilus	0.44195		Streptococcus	0.446549
Brevirhabdus	0.525487		Neisseria	0.412408		Actinomyces	0.430122		Micromonospora	0.429326
Dokdonia	0.518667		Cupriavidus	0.411988		Brevundimonas	0.429207		Alteromonas	0.428704
Brevibacterium	0.479669		Citrobacter	0.402449		Serratia	0.427079		Agrobacterium	0.421769
Candidatus Thioglobus	0.471499		Fusobacterium	0.396967		Fusobacterium	0.426632		Desulfovibrio	0.415757
Ehrlichia	0.43087		Arthrobacter	0.393899		Bordetella	0.408335		Rhodococcus	0.40815
Borreliella	0.42183		Halomonas	0.387576		Lysobacter	0.406597		Aeromonas	0.40719
Candidatus Gullanella	0.408715		Amycolatopsis	0.386035		Paracoccus	0.39705		Francisella	0.398894
Desulfitobacterium	0.394379		Cronobacter	0.385245		Paenibacillus	0.387148		Rickettsia	0.396129
Acidipropionibacterium	0.3882		Bifidobacterium	0.377514		Spiroplasma	0.380563		Borreliella	0.391115
Micromonospora	0.382775		Klebsiella	0.370399		Mycobacterium	0.375216		Rhizobium	0.384699
Elizabethkingia	0.38222		Actinomyces	0.366715		Pseudoalteromonas	0.370833		Fusobacterium	0.372352
Streptococcus	0.381301		Deinococcus	0.360105		Bradyrhizobium	0.370224		Flavobacterium	0.361745
Candidatus Methylopumilus	0.38026		Arcobacter	0.343614		Escherichia	0.364378		Vibrio	0.354541
Enterobacter	0.362537		Brucella	0.340898		Leptotrichia	0.358197		Brucella	0.347678
Azospira	0.351172		Agrobacterium	0.336707		Achromobacter	0.354789		Acetobacter	0.347498
Cryobacterium	0.347365		Rhizobium	0.328551		Microbacterium	0.352106		Shewanella	0.339977
Desulfurispirillum	0.342675		Haemophilus	0.323911		Providencia	0.348125		Acidithiobacillus	0.331248
Actinomyces	0.340843		Spiroplasma	0.318313		Blattabacterium	0.339959		Enterococcus	0.326108
Sphingobium	0.335388		Altererythrobacter	0.315969		Sphingobium	0.337127		Stenotrophomonas	0.322597
Deinococcus	0.332658		Alteromonas	0.315198		Brucella	0.332727		Actinobacillus	0.32009
Brucella	0.317507		Chryseobacterium	0.310282		Salmonella	0.331285		Actinomyces	0.3141
Edwardsiella	0.314879		Pantoea	0.30683		Citrobacter	0.329106		Staphylococcus	0.313293
Myxococcus	0.31241		Microbacterium	0.305613		Photobacterium	0.322022		Halomonas	0.312046
Bacteroides	0.311753		Micromonospora	0.304734		Veillonella	0.31387		Edwardsiella	0.308385
Fusobacterium	0.308672		Borrelia	0.300515		Psychrobacter	0.305536		Ehrlichia	0.306698
Cellulomonas	0.307383		Serratia	0.299039		Moraxella	0.291865		Brevibacterium	0.304644
Bifidobacterium	0.303526		Francisella	0.298524		Acidovorax	0.267878		Elizabethkingia	0.30018
Mycobacterium	0.303029		Acetobacter	0.296897		Cupriavidus	0.267165		Geobacillus	0.297494
Helicobacter	0.301693		Achromobacter	0.289706		Leuconostoc	0.267054		Massilia	0.296039
Brenneria	0.293603		Desulfovibrio	0.28965		Polaribacter	0.265273		Mycolicibacterium	0.29261
Alcanivorax	0.288263		Rhodococcus	0.289277		Rhizobium	0.260885		Chlamydia	0.291659
Francisella	0.287117		Psychrobacter	0.28114		Ralstonia	0.247537		Synechococcus	0.29048
Chlamydia	0.278608		Blattabacterium	0.268547		Kocuria	0.243739		Brachybacterium	0.275425
Citrobacter	0.277259		Lysobacter	0.263949		Lactococcus	0.24248		Dokdonia	0.271971
Actinobacillus	0.27395		Rickettsia	0.2629		Megasphaera	0.241012		Desulfitobacterium	0.267431
Alkalihalobacillus	0.270558		Selenomonas	0.261311		Porphyromonas	0.237812		Microbacterium	0.267033
Celeribacter	0.265802		Leptotrichia	0.25843		Acetobacter	0.235917		Spiroplasma	0.266659
Microbacterium	0.264978		Synechococcus	0.257068		Erwinia	0.234565		Psychrobacter	0.260896
Hymenobacter	0.254235		Paracoccus	0.252459		Agrobacterium	0.234196		Aeromicrobium	0.252559
Erwinia	0.24494		Sphingobium	0.251952		Cutibacterium	0.23312		Bosea	0.249968
Desulfallas	0.239899		Providencia	0.250595		Arthrobacter	0.226778		Planococcus	0.248592
Aeromonas	0.238661		Yersinia	0.249036		Colwellia	0.224736		Alcanivorax	0.247087
Candidatus Midichloria	0.237981		Brevundimonas	0.24555		Luteimonas	0.222301		Achromobacter	0.235701
Draconibacterium	0.233962		Leuconostoc	0.243902		Synechococcus	0.216802		Klebsiella	0.235117
Mesorhizobium	0.233758		Massilia	0.238715		Rothia	0.216193		Brachyspira	0.234631
Bosea	0.231822		Erwinia	0.232825		Deinococcus	0.214035		Erwinia	0.231382
Dermacoccus	0.231081		Borreliella	0.231844		Sphingopyxis	0.209783		Paraburkholderia	0.227695
Geobacillus	0.230121		Edwardsiella	0.231113		Hymenobacter	0.20815		Haemophilus	0.225963
Acidothermus	0.227685		Actinobacillus	0.229061		Bartonella	0.205017		Leuconostoc	0.22469
Butyrivibrio	0.227355		Brachybacterium	0.228329		Treponema	0.204461		Hymenobacter	0.21821
Candidatus Phytoplasma	0.224539		Elizabethkingia	0.227981		Aerococcus	0.200327		Mesorhizobium	0.216528
Eggerthella	0.223412		Desulfitobacterium	0.22139		Rhodobacter	0.194477		Marinobacter	0.214504
Alcaligenes	0.221276		Escherichia	0.220228		Marinobacter	0.193682		Cryobacterium	0.211446
Dyella	0.216973		Bosea	0.213976		Nostoc	0.193559		Blattabacterium	0.209291
Lacinutrix	0.210169		Hymenobacter	0.213648		Pediococcus	0.193528		Caulobacter	0.207146
Acidobacterium	0.208417		Mycolicibacterium	0.210865		Tenacibaculum	0.190655		Alkalihalobacillus	0.206696
Arthrobacter	0.207085		Marinobacter	0.205062		Bifidobacterium	0.190639		Nostoc	0.206185
Azospirillum	0.206437		Planococcus	0.203771		Plantactinospora	0.190395		Exiguobacterium	0.205243
Candidatus Kinetoplastibacterium	0.205081		Acidithiobacillus	0.203143		Desulfotomaculum	0.189523		Erythrobacter	0.204362
Aeromicrobium	0.204718		Nostoc	0.20046		Candidatus Blochmannia	0.188515		Delftia	0.204302
Escherichia	0.197641		Photobacterium	0.199726		Calothrix	0.187339		Agromyces	0.202107
Dietzia	0.19389		Geobacillus	0.19373		Pseudoxanthomonas	0.185908		Helicobacter	0.199553
Coxiella	0.193604		Caulobacter	0.192443		Saccharospirillum	0.184406		Pectobacterium	0.197908
Mycolicibacterium	0.188007		Ehrlichia	0.191695		Aggregatibacter	0.181978		Dietzia	0.197476
Achromobacter	0.181072		Alcanivorax	0.190258		Carnobacterium	0.178736		Azospirillum	0.196149
Exiguobacterium	0.180794		Chlamydia	0.186606		Alteromonas	0.178408		Serratia	0.192793
Desulfobacter	0.177538		Helicobacter	0.186104		Francisella	0.177564		Coxiella	0.189412
Klebsiella	0.175258		Brevibacterium	0.185959		Oblitimonas	0.1772		Mesoplasma	0.182477
Rhizobium	0.174527		Moraxella	0.185895		Caulobacter	0.174722		Sphingobium	0.181275
Pseudoalteromonas	0.170971		Colwellia	0.17886		Lysinibacillus	0.172485		Acidipropionibacterium	0.180298
Flavobacterium	0.165288		Calothrix	0.175803		Candidatus Portiera	0.171917		Chryseobacterium	0.175686
Candidatus Arthromitus	0.162373		Kocuria	0.174859		Brachybacterium	0.171571		Leptotrichia	0.175646
Erythrobacter	0.158417		Aeromicrobium	0.173384		Nocardiopsis	0.170902		Dyella	0.174035
Vibrio	0.154778		Pectobacterium	0.171136		Bosea	0.170602		Janthinobacterium	0.173712
Leuconostoc	0.148288		Carnobacterium	0.170806		Helicobacter	0.169896		Candidatus Gullanella	0.171991
Lelliottia	0.143988		Aerococcus	0.168933		Massilia	0.169633		Neisseria	0.171505
Akkermansia	0.143823		Azotobacter	0.168085		Pasteurella	0.169256		Providencia	0.169666
Halomonas	0.143131		Polaribacter	0.167945		Azotobacter	0.167813		Azotobacter	0.168312
Kocuria	0.137819		Paraburkholderia	0.167306		Weissella	0.166329		Caldicellulosiruptor	0.167855
Massilia	0.137658		Caldicellulosiruptor	0.165065		Desulfitobacterium	0.165905		Calothrix	0.16623
Candidatus Mikella	0.134995		Erythrobacter	0.164601		Sinorhizobium	0.164165		Carnobacterium	0.164225
Crocosphaera	0.133559		Azospirillum	0.16311		Caldicellulosiruptor	0.161703		Acholeplasma	0.164096
Brachyspira	0.132903		Delftia	0.161724		Solibacillus	0.161446		Brenneria	0.161406
Buchnera	0.132795		Dokdonia	0.161138		Clostridioides	0.161171		Thermotoga	0.158643
Marinobacter	0.132755		Salmonella	0.15977		Micromonospora	0.154584		Sphingomonas	0.154908
Defluviitoga	0.130893		Brachyspira	0.158659		Liberibacter	0.14997		Gordonia	0.153674
Candidatus Nanopelagicus	0.130515		Mesorhizobium	0.158538		Planococcus	0.149757		Geobacter	0.150856
Rickettsia	0.129825		Cutibacterium	0.157264		Gemella	0.148157		Candidatus Nanopelagicus	0.150072
Caulobacter	0.129346		Dietzia	0.15132		Rhodococcus	0.146021		Actinoalloteichus	0.150019
Methylobacterium	0.128884		Veillonella	0.147116		Tessaracoccus	0.144451		Cellvibrio	0.149037
Staphylococcus	0.128315		Lactococcus	0.146111		Elizabethkingia	0.140972		Butyrivibrio	0.146927
Rhodococcus	0.127412		Coxiella	0.145753		Algoriphagus	0.138919		Polynucleobacter	0.145982
Azotobacter	0.125558		Exiguobacterium	0.145187		Pectobacterium	0.138871		Lysobacter	0.145582
Dermatophilus	0.123927		Aggregatibacter	0.14398		Dickeya	0.138819		Kitasatospora	0.143931
Agarilytica	0.123324		Ralstonia	0.143782		Edwardsiella	0.137991		Acidothermus	0.142984
Pedobacter	0.122869		Candidatus Blochmannia	0.143771		Thauera	0.137735		Aerococcus	0.142882
Agromyces	0.121435		Butyrivibrio	0.13826		Desulfovibrio	0.137673		Serpentinomonas	0.142364
Synechococcus	0.118838		Treponema	0.136269		Tannerella	0.137655		Colwellia	0.140793
Magnetospirillum	0.114219		Nocardiopsis	0.134813		Kosakonia	0.1365		Lelliottia	0.139011
Corallococcus	0.110782		Cellvibrio	0.134052		Pelosinus	0.134357		Azospira	0.138701
Chryseobacterium	0.110694		Alkalihalobacillus	0.131482		Arcobacter	0.134011		Rhodoferax	0.1376
Lysobacter	0.108945		Plantactinospora	0.131302		Herbaspirillum	0.133549		Eggerthella	0.136694
Paraburkholderia	0.108838		Desulfotomaculum	0.130934		Xylella	0.132931		Martelella	0.134836
Carnobacterium	0.10705		Rhodobacter	0.130932		Comamonas	0.131589		Algibacter	0.132861
Delftia	0.106258		Acholeplasma	0.1306		Chromobacterium	0.129855		Paracoccus	0.132479
Endomicrobium	0.104884		Megasphaera	0.130117		Nocardia	0.129394		Arachidicoccus	0.131471
Mesoplasma	0.104543		Porphyromonas	0.129585		Butyrivibrio	0.127816		Microbulbifer	0.130315
Candidatus Hoaglandella	0.102074		Geobacter	0.127605		Nitrosomonas	0.126193		Candidatus Planktophila	0.126369
Haemophilus	0.10162		Lysinibacillus	0.127541		Buchnera	0.125977		Acidobacterium	0.126114
Eubacterium	0.0999453		Liberibacter	0.126651		Candidatus Phytoplasma	0.125522		Pantoea	0.125332
Glaciecola	0.0997661		Sphingopyxis	0.125944		Schaalia	0.125363		Anoxybacillus	0.122563
Dyadobacter	0.0993802		Pediococcus	0.123497		Myroides	0.124677		Aliivibrio	0.121882
Blattabacterium	0.0991421		Janthinobacterium	0.122104		Azospirillum	0.123293		Prevotella	0.12029
Fuerstia	0.0977918		Myroides	0.121625		Sphingobacterium	0.122138		Brevirhabdus	0.119281
Congregibacter	0.0975103		Candidatus Phytoplasma	0.121393		Alcanivorax	0.121772		Myroides	0.119092
Planococcus	0.0957022		Gordonia	0.120493		Immundisolibacter	0.120897		Nitrospira	0.118637
Alkaliphilus	0.095324		Comamonas	0.120085		Thermoanaerobacter	0.120356		Candidatus Phytoplasma	0.117967
Actinopolymorpha	0.094752		Cryobacterium	0.119638		Actinobacillus	0.11936		Kocuria	0.117704
Desulfurivibrio	0.094162		Agromyces	0.118347		Olsenella	0.117093		Actinopolymorpha	0.116861
Algibacter	0.0934354		Polynucleobacter	0.118222		Erythrobacter	0.116683		Leptospira	0.115544
Dehalogenimonas	0.0933788		Mesoplasma	0.11697		Cellvibrio	0.115994		Cycloclasticus	0.114899
Pectobacterium	0.0929001		Nocardia	0.116332		Leptospira	0.115801		Nonlabens	0.114639
Cutibacterium	0.0922919		Leptospira	0.115661		Nonlabens	0.115641		Curtobacterium	0.114616
Herbaspirillum	0.0919145		Nonlabens	0.115093		Thioalkalivibrio	0.114416		Pelobacter	0.112684
Jeotgalibaca	0.0913386		Nitrosomonas	0.112663		Methylorubrum	0.114102		Aggregatibacter	0.112449
Acholeplasma	0.0909179		Dyella	0.112504		Kangiella	0.113602		Frankia	0.1121
Shewanella	0.090561		Luteimonas	0.11226		Mannheimia	0.112968		Pseudothermotoga	0.111924
Candidatus Planktophila	0.0905305		Buchnera	0.112058		Mycolicibacterium	0.112351		Dermacoccus	0.110745
Limnohabitans	0.0901775		Rothia	0.11138		Macrococcus	0.112325		Comamonas	0.110539
Thermotoga	0.0898354		Acidipropionibacterium	0.111117		Celeribacter	0.11139		Agarilytica	0.110232
Pandoraea	0.0892055		Gemella	0.110944		Dialister	0.111297		Ketogulonicigenium	0.109734
Listeria	0.0881321		Pseudoxanthomonas	0.109502		Cronobacter	0.110997		Fervidobacterium	0.109519
Actinotignum	0.0879742		Actinoalloteichus	0.109353		Delftia	0.110413		Komagataeibacter	0.108436
Candidatus Cardinium	0.0874108		Methylorubrum	0.108334		Methylobacillus	0.110401		Photorhabdus	0.108311
Thioalkalivibrio	0.0872784		Sinorhizobium	0.107344		Altererythrobacter	0.110273		Marinomonas	0.108233
Spiroplasma	0.0837895		Candidatus Gullanella	0.10709		Borrelia	0.10909		Geminocystis	0.107921
Desulfococcus	0.083555		Weissella	0.105366		Leadbetterella	0.108239		Candidatus Cardinium	0.107816
Leptospira	0.0828638		Chromobacterium	0.105097		Ochrobactrum	0.108161		Liberibacter	0.107302
Nostoc	0.0818351		Frankia	0.104966		Halorhodospira	0.105042		Cellulomonas	0.10681
Candidatus Riesia	0.0817109		Lelliottia	0.103101		Plesiomonas	0.104563		Candidatus Blochmannia	0.106643
Komagataeibacter	0.0816585		Thioalkalivibrio	0.102605		Pedobacter	0.103646		Eubacterium	0.106083
Janthinobacterium	0.0813285		Serpentinomonas	0.101789		Alistipes	0.102429		Nocardia	0.105494
Colwellia	0.0810377		Photorhabdus	0.100838		Rickettsia	0.102341		Endomicrobium	0.10497
Desulfobacca	0.0809528		Brenneria	0.0987259		Xenorhabdus	0.10137		Nocardiopsis	0.104867
Hydrogenophaga	0.0804408		Kitasatospora	0.0981932		Geobacter	0.099584		Candidatus Mikella	0.104191
Caldicellulosiruptor	0.0797694		Pedobacter	0.0970039		Micrococcus	0.0991759		Congregibacter	0.104106
Macrococcus	0.0780259		Tenacibaculum	0.0964821		Phycisphaera	0.0987598		Acidiphilium	0.103623
Mucilaginibacter	0.0779454		Herbaspirillum	0.0954838		Blastococcus	0.0987514		Methylorubrum	0.103548
Stenotrophomonas	0.0779312		Aliivibrio	0.0942474		Proteus	0.0983761		Alcaligenes	0.102149
Cellvibrio	0.0776907		Clostridioides	0.0939383		Saccharomonospora	0.097295		Nitrosomonas	0.101435
Cycloclasticus	0.0773273		Celeribacter	0.093675		Methylomicrobium	0.0972773		Escherichia	0.100614
Devosia	0.0766136		Novosphingobium	0.0928057		Wigglesworthia	0.0970852		Magnetospirillum	0.100543
Pantoea	0.0765518		Olsenella	0.0925243		Turicibacter	0.0968851		Buchnera	0.100508
Leclercia	0.0753387		Pasteurella	0.0923336		Actinoplanes	0.0967556		Prosthecochloris	0.100405
Anoxybacillus	0.074976		Dialister	0.0916788		Frankia	0.0963692		Desulfallas	0.0996711
Desulfomicrobium	0.0746168		Candidatus Portiera	0.0914551		Sodalis	0.0959604		Brevibacillus	0.0988158
Entomoplasma	0.0742877		Tessaracoccus	0.090583		Anaerococcus	0.0958017		Photobacterium	0.0982471
Pararhodospirillum	0.0732245		Cellulomonas	0.0901328		Dietzia	0.0956957		Moraxella	0.0979623
Actinoalloteichus	0.073206		Oblitimonas	0.0900689		Paraburkholderia	0.0945306		Marinitoga	0.0975527
Diaphorobacter	0.0728563		Macrococcus	0.0895107		Dechloromonas	0.0940269		Desulfomicrobium	0.0969279
Polynucleobacter	0.0723759		Marinomonas	0.0893267		Coxiella	0.093139		Novosphingobium	0.0964959
Candidatus Azobacteroides	0.0716148		Proteus	0.0892625		Acidihalobacter	0.0923363		Corallococcus	0.0960368
Comamonas	0.0714075		Algoriphagus	0.0890265		Peptoniphilus	0.0921318		Alkaliphilus	0.0954736
Candidatus Pelagibacter	0.0703224		Candidatus Cardinium	0.0888742		Parabacteroides	0.0919319		Cutibacterium	0.0943192
Lachnoclostridium	0.0695818		Rhodoferax	0.0885568		Photorhabdus	0.0918325		Brevundimonas	0.0931538
Phreatobacter	0.0691024		Thermotoga	0.0884265		Atopobium	0.0915242		Thioalkalivibrio	0.0928048
Dokdonella	0.0682978		Phenylobacterium	0.0880757		Acholeplasma	0.0902338		Histophilus	0.0924634
Aerococcus	0.068013		Alistipes	0.0874167		Reinekea	0.0897376		Desulfosporosinus	0.0923644
Prevotella	0.0676331		Kangiella	0.0866266		Mesorhizobium	0.0886532		Candidatus Riesia	0.0922038
Sphingomonas	0.0669909		Martelella	0.0863937		Spirosoma	0.0884349		Cytophaga	0.0920281
Liberibacter	0.0669349		Mannheimia	0.0862311		Novosphingobium	0.0883586		Devosia	0.0918287
Lachnospira	0.0662244		Azospira	0.0860175		Phenylobacterium	0.0883282		Gramella	0.0915659
Eikenella	0.0657906		Listeria	0.0853738		Lachnoanaerobaculum	0.088066		Pedobacter	0.0914925
Psychrobacter	0.0656949		Microbulbifer	0.0852569		Auritidibacter	0.0875148		Draconibacterium	0.0912584
Martelella	0.0649848		Devosia	0.0850938		Ornithobacterium	0.0874624		Desulfurispirillum	0.0909366
Aliivibrio	0.0638711		Eggerthella	0.0849459		Nitratireductor	0.087308		Leclercia	0.0905514
Histophilus	0.0629225		Leclercia	0.0848474		Odoribacter	0.0869021		Lysinibacillus	0.0902467
Paracoccus	0.0628795		Kosakonia	0.0847858		Mixta	0.0863532		Leptospirillum	0.0899935
Leptospirillum	0.0627655		Desulfomicrobium	0.0847437		Pannonibacter	0.0859869		Selenomonas	0.0895567
Marinomonas	0.0623521		Actinoplanes	0.0846011		Polynucleobacter	0.0847672		Candidatus Kinetoplastibacterium	0.0879401
Lysinibacillus	0.0600387		Candidatus Nanopelagicus	0.0844443		Vogesella	0.0845507		Listeria	0.087876
Lacrimispora	0.059756		Anoxybacillus	0.084231		Lachnoclostridium	0.0845351		Phenylobacterium	0.0878662
Leptotrichia	0.0595337		Magnetospirillum	0.0839366		Candidatus Sulcia	0.0842956		Polaribacter	0.0871841
Treponema	0.0594228		Alcaligenes	0.0838092		Blautia	0.0839719		Erysipelothrix	0.0866048
Marivirga	0.0593825		Saccharospirillum	0.083715		Aminobacter	0.0835216		Hyphomonas	0.0865517
Microbulbifer	0.0592625		Brevibacillus	0.0830738		Croceicoccus	0.0829863		Bacterioplanes	0.0862308
Mannheimia	0.058921		Thauera	0.0816465		Pluralibacter	0.0825414		Aureimonas	0.0860861
Tatumella	0.0582535		Acidothermus	0.0814596		Listeria	0.0823585		Formosa	0.0858602
Anabaena	0.0576216		Formosa	0.0814006		Auricoccus	0.0818768		Crocosphaera	0.0856683
Hydrogenobaculum	0.0575487		Desulfosporosinus	0.0805442		Candidatus Carsonella	0.0814213		Candidatus Accumulibacter	0.085236
Calothrix	0.0571132		Eubacterium	0.0805222		Gordonia	0.0805067		Mycobacteroides	0.0850968
Photorhabdus	0.0569206		Arachidicoccus	0.0795998		Roseomonas	0.0801011		Melioribacter	0.0849146
Curtobacterium	0.0567871		Mucilaginibacter	0.079463		Glaesserella	0.0797717		Mucilaginibacter	0.084821
Serpentinomonas	0.0565059		Congregibacter	0.0792772		Variovorax	0.0787827		Chromobacterium	0.0845536
Dolichospermum	0.0564195		Candidatus Riesia	0.0784729		Ottowia	0.0784573		Sphingorhabdus	0.0839679
Erysipelothrix	0.0561809		Solibacillus	0.0778252		Marivirga	0.0780643		Denitrobacterium	0.0839211
Geobacter	0.0561702		Erysipelothrix	0.0775166		Leclercia	0.0779733		Lacunisphaera	0.0833197
Candidatus Hamiltonella	0.0553483		Methylobacillus	0.0773981		Aeromicrobium	0.0779677		Pandoraea	0.0825697
Brevefilum	0.0553395		Pandoraea	0.0768379		Propionibacterium	0.0779537		Desulfotomaculum	0.0823177
Blautia	0.0551063		Thermoanaerobacter	0.0767233		Raoultella	0.0773364		Plantactinospora	0.0822678
Leptolyngbya	0.0549844		Acidihalobacter	0.0767222		Devosia	0.0769774		Actinotignum	0.0818587
Maribacter	0.0548585		Algibacter	0.076405		Candidatus Endolissoclinum	0.0761133		Proteus	0.0817002
Chlorobaculum	0.0542053		Pelobacter	0.0760139		Formosa	0.0760261		Desulfuromonas	0.0809903
Candidatus Protochlamydia	0.0535159		Ochrobactrum	0.0760122		Snodgrassella	0.0759116		Starkeya	0.0804341
Chitinophaga	0.0529741		Komagataeibacter	0.0753858		Oscillatoria	0.0748907		Myxococcus	0.0802574
Myroides	0.052843		Candidatus Kinetoplastibacterium	0.0747635		Shinella	0.0744592		Sporosarcina	0.080128
Kitasatospora	0.0528386		Marinitoga	0.074298		Anaerostipes	0.0743625		Gemella	0.0800662
Halotalea	0.052835		Curtobacterium	0.0740103		Winogradskyella	0.0743548		Bradymonas	0.0799658
Rhodoferax	0.0520022		Candidatus Planktophila	0.0730832		Candidatus Moranella	0.0741432		Acetobacterium	0.0798401
Frankia	0.0514596		Hyphomonas	0.0723723		Riemerella	0.0736057		Treponema	0.0796836
Candidatus Accumulibacter	0.0512834		Blastococcus	0.0721921		Mucilaginibacter	0.0730059		Celeribacter	0.0789757
Candidatus Blochmannia	0.0508605		Ketogulonicigenium	0.0721267		Exiguobacterium	0.072811		Methylovorus	0.0788393
Neisseria	0.0506687		Geminocystis	0.071512		Kineococcus	0.0724224		Breoghania	0.0783892
Kangiella	0.0506041		Fervidobacterium	0.0710989		Tatumella	0.0724123		Rhodobacter	0.0782034
Anaplasma	0.0504358		Nitrospira	0.0710866		Piscirickettsia	0.0718275		Rahnella	0.0781357
Alicyclobacillus	0.0503308		Croceicoccus	0.0709583		Acidaminococcus	0.0714916		Chlorobium	0.077408
Desulfatibacillum	0.0503053		Acidobacterium	0.0707032		Desulfomicrobium	0.0700601		Gemmatimonas	0.0769831
Ignavibacterium	0.0481935		Blautia	0.0706698		Cellulomonas	0.0700342		Limnohabitans	0.0768462
Ephemeroptericola	0.0480197		Cycloclasticus	0.0705639		Pandoraea	0.0699303		Acidisarcina	0.0768208
Lentzea	0.0478942		Actinopolymorpha	0.0705367		Humibacter	0.0693937		Cellulophaga	0.07677
Catenulispora	0.0477639		Agarilytica	0.0694594		Filifactor	0.0693921		Azoarcus	0.076615
Fervidobacterium	0.0474149		Schaalia	0.0693111		Vagococcus	0.0693555		Candidatus Protochlamydia	0.0762455
Candidatus Carsonella	0.0466727		Leptospirillum	0.0692288		Candidatus Hamiltonella	0.0690438		Thermus	0.0760025
Bacterioplanes	0.0465979		Halorhodospira	0.0690738		Bdellovibrio	0.0689207		Dialister	0.0754
Brevibacillus	0.0465597		Gramella	0.0690164		Geobacillus	0.0686811		Alistipes	0.0749598
Gemmatirosa	0.0463896		Endomicrobium	0.0687712		Amycolatopsis	0.0671781		Advenella	0.0746897
Desulfuromonas	0.046012		Pelosinus	0.0687034		Brachyspira	0.067104		Actinoplanes	0.0745154
Desulfurobacterium	0.0455584		Corallococcus	0.0685999		Erysipelothrix	0.0665643		Chitinophaga	0.074345
Selenomonas	0.045517		Mogibacterium	0.0683082		Marinomonas	0.0665419		Candidatus Hoaglandella	0.0743045
Ketogulonicigenium	0.0451381		Sporosarcina	0.0682673		Desulfosporosinus	0.0662993		Cobetia	0.0740145
Ethanoligenens	0.0435638		Desulfallas	0.0680057		Taylorella	0.0662929		Pseudodesulfovibrio	0.073336
Gordonia	0.0435377		Phycisphaera	0.0677651		Idiomarina	0.0661393		Echinicola	0.0729363
Stigmatella	0.0433389		Brevirhabdus	0.0676005		Candidatus Cardinium	0.066047		Fictibacillus	0.0722611
Phycisphaera	0.0433167		Histophilus	0.0674547		Chryseolinea	0.0659414		Olsenella	0.0721371
Halorhodospira	0.0431148		Tannerella	0.0670956		Oscillibacter	0.0654719		Maribacter	0.0714106
Candidatus Moranella	0.0429229		Azoarcus	0.0667621		Belliella	0.0650909		Mogibacterium	0.0712241
Planctomyces	0.0427239		Lachnoclostridium	0.066166		Laribacter	0.0650491		Beggiatoa	0.0709682
Desulfotomaculum	0.0426054		Mycobacteroides	0.0657835		Methylomonas	0.0649501		Macrococcus	0.0705798
Desulfurella	0.0425993		Dermacoccus	0.0655477		Dokdonella	0.0648573		Basfia	0.0704631
Ereboglobus	0.0423222		Methylomicrobium	0.0654266		Neorhizobium	0.064854		Brevefilum	0.0704477
Acetobacterium	0.041646		Leadbetterella	0.0652938		Mogibacterium	0.0647941		Fibrella	0.0701261
Plantactinospora	0.0414811		Rahnella	0.065104		Brevibacillus	0.0641026		Candidatus Pelagibacter	0.0699897
Rhodobacter	0.0414012		Acidiphilium	0.065082		Magnetospirillum	0.063924		Rhodovulum	0.0697997
Echinicola	0.0410328		Pseudothermotoga	0.0644187		Parvimonas	0.0631535		Entomoplasma	0.0697671
Leadbetterella	0.0409223		Sphingobacterium	0.0642541		Lacimicrobium	0.0631309		Leptolyngbya	0.0692228
Marinitoga	0.0408851		Cellulophaga	0.0640686		Saprospira	0.0631197		Fuerstia	0.0682673
Idiomarina	0.0408793		Draconibacterium	0.063939		Pauljensenia	0.0629504		Crinalium	0.0681096
Arachidicoccus	0.0405874		Pseudonocardia	0.0636986		Zymomonas	0.0625138		Dermatophilus	0.0679647
Acidiphilium	0.0402199		Sulfurospirillum	0.0636878		Fibrobacter	0.0625087		Coprothermobacter	0.0678019
Dinoroseobacter	0.040213		Leptolyngbya	0.0629329		Mitsuaria	0.0624603		Desulfobacca	0.0676311
Providencia	0.0401644		Candidatus Endolissoclinum	0.0625706		Candidatus Riesia	0.0619253		Sulfurospirillum	0.0675231
Serratia	0.0400784		Candidatus Pelagibacter	0.0618095		Alcaligenes	0.0617068		Pseudonocardia	0.067504
Acidisarcina	0.0400765		Candidatus Mikella	0.0617708		Candidatus Purcelliella	0.0615321		Desulfatibacillum	0.0674747
Desulfosporosinus	0.038932		Immundisolibacter	0.0616661		Anabaena	0.0614746		Akkermansia	0.0671522
Azoarcus	0.0388093		Xylella	0.0605031		Thiomonas	0.0610837		Mariprofundus	0.0666435
Peribacillus	0.0387935		Aminobacter	0.0604161		Aliivibrio	0.0609441		Lactococcus	0.0661457
Nonlabens	0.0386851		Candidatus Hoaglandella	0.0603012		Anaerobutyricum	0.0606874		Phaeobacter	0.0660395
Cryptobacterium	0.038674		Fibrobacter	0.0602997		Lawsonella	0.0606071		Pediococcus	0.0653863
Thiomonas	0.0383873		Raoultella	0.0598101		Actinoalloteichus	0.0603466		Muricauda	0.0652368
Flavivirga	0.0382578		Methylomonas	0.0597504		Chlamydia	0.0600035		Kangiella	0.0642429
Gemmatimonas	0.0381096		Bdellovibrio	0.0593122		Weeksella	0.0599492		Mannheimia	0.0640448
Hyphomonas	0.0381051		Bacterioplanes	0.0592797		Janthinobacterium	0.05991		Sulfitobacter	0.0640114
Formosa	0.0380086		Actinotignum	0.0592647		Lelliottia	0.0598255		Herbaspirillum	0.0638975
Candidatus Kuenenia	0.0380036		Simiduia	0.0588899		Truepera	0.05972		Acidihalobacter	0.0637658
Tessaracoccus	0.0377982		Prosthecochloris	0.0588304		Pararhodospirillum	0.0593494		Nitrosococcus	0.0631662
Actinoplanes	0.0377345		Sodalis	0.0587891		Acetoanaerobium	0.0591245		Simiduia	0.063085
Breoghania	0.0369982		Dokdonella	0.0587475		Pseudonocardia	0.0591127		Filomicrobium	0.0629723
Chlorobium	0.0368866		Dechloromonas	0.0587418		Sulfurospirillum	0.0590658		Kibdelosporangium	0.0625811
Dictyoglomus	0.0367565		Anaerococcus	0.0586356		Candidatus Kinetoplastibacterium	0.0588841		Dehalobacter	0.0621881
Alistipes	0.0365821		Fictibacillus	0.0581411		Solitalea	0.0587968		Methyloceanibacter	0.0621515
Moraxella	0.0364248		Mixta	0.0581059		Wenyingzhuangia	0.0572468		Thiohalobacter	0.0619157
Coriobacterium	0.0355895		Candidatus Carsonella	0.0580746		Pseudopedobacter	0.0567815		Ruegeria	0.0617004
Anaeromyxobacter	0.0355583		Reinekea	0.057655		Defluviimonas	0.0562321		Microcella	0.0613559
Aureitalea	0.0354741		Myxococcus	0.0576153		Solimonas	0.0558043		Gemmatirosa	0.061212
Candidatus Babela	0.0353923		Hydrogenophaga	0.0573007		Olleya	0.05571		Candidatus Arthromitus	0.0611185
Candidatus Ruthia	0.0353823		Chitinophaga	0.0571049		Ornithinimicrobium	0.0557075		Croceicoccus	0.0609777
Actinomadura	0.035316		Alkaliphilus	0.0566151		Ahniella	0.0554233		Dictyoglomus	0.0606326
Cytophaga	0.0352866		Sulfitobacter	0.0564845		Leptolyngbya	0.0553527		Halothiobacillus	0.0603038
Asticcacaulis	0.0351791		Desulfurispirillum	0.0560858		Hyphomonas	0.0552844		Sinorhizobium	0.0601939
Sedimentisphaera	0.0349236		Plesiomonas	0.0559022		Segniliparus	0.0551013		Hydrogenophaga	0.0600726
Thauera	0.0348831		Cytophaga	0.0554462		Azoarcus	0.0548882		Dyadobacter	0.0597473
Marivivens	0.034879		Melioribacter	0.0552889		Hahella	0.0547591		Blautia	0.0596318
Planctopirus	0.0348611		Gemmatimonas	0.0550744		Ketobacter	0.054422		Frondihabitans	0.0594769
Methylovorus	0.03486		Beggiatoa	0.0548589		Blastochloris	0.0544032		Planctomyces	0.0593032
Asaia	0.0342545		Parabacteroides	0.0547496		Glaciecola	0.0543709		Barnesiella	0.0592479
Melioribacter	0.0339868		Candidatus Hamiltonella	0.0544646		Streptobacillus	0.0540236		Desulfofarcimen	0.0590759
Dialister	0.0338476		Aureimonas	0.0543307		Sporosarcina	0.0539736		Coriobacterium	0.0590006
Coprothermobacter	0.0336397		Echinicola	0.0542606		Hydrogenophaga	0.0539601		Fibrobacter	0.0584668
Gottschalkia	0.0336376		Limnohabitans	0.0542481		Simiduia	0.0538341		Alicyclobacillus	0.0577297
Candidatus Portiera	0.0331999		Basfia	0.0542093		Janibacter	0.0534286		Ralstonia	0.057688
Phycicoccus	0.0330959		Breoghania	0.0539898		Ehrlichia	0.0531016		Hafnia	0.0572107
Desulfofarcimen	0.0329698		Acetobacterium	0.0539368		Serpentinomonas	0.0528906		Luteipulveratus	0.0571628
Chloroflexus	0.0329411		Variovorax	0.0538879		Allopseudarcicella	0.0528502		Anaeromyxobacter	0.0571035
Barnesiella	0.0328706		Thermoanaerobacterium	0.0537693		Paenalcaligenes	0.0525182		Desulfococcus	0.0570137
Nocardia	0.0322823		Spirosoma	0.0537018		Phreatobacter	0.0522468		Dehalogenimonas	0.0568837
Mariprofundus	0.0316784		Phaeobacter	0.0536443		Thermoanaerobacterium	0.0520593		Crenobacter	0.0568689
Microcella	0.0316536		Thermus	0.0536426		Tumebacillus	0.0520084		Sphingopyxis	0.056375
Brevundimonas	0.0313471		Micrococcus	0.0534807		Candidatus Pelagibacter	0.0519512		Blastomonas	0.0562763
Allokutzneria	0.0311415		Thiomonas	0.0530544		Serinicoccus	0.0517031		Gemmata	0.0559202
Microvirga	0.0307714		Starkeya	0.0530355		Gallaecimonas	0.0515544		Methylomonas	0.0554358
Bradymonas	0.0304734		Denitrobacterium	0.05298		Arsenophonus	0.0512084		Thermoanaerobacterium	0.0551881
Faecalitalea	0.0304501		Glaesserella	0.0527112		Rhodoluna	0.0511847		Neorickettsia	0.0549339
Polaribacter	0.0300981		Nitratireductor	0.0523065		Sandaracinus	0.0503389		Weissella	0.0547802
Limnochorda	0.030073		Glaciecola	0.0521571		Candidatus Ruthia	0.0502556		Desulfurivibrio	0.0546918
Pseudonocardia	0.0300693		Saccharomonospora	0.0521569		Mageeibacillus	0.0502185		Muribaculum	0.0545603
Methyloceanibacter	0.0299073		Bradymonas	0.0521111		Faecalitalea	0.0501374		Mobiluncus	0.0545238
Geminocystis	0.0297983		Sphingorhabdus	0.0520847		Haliangium	0.0498148		Cellulosimicrobium	0.0541589
Alkalilimnicola	0.0297814		Acidaminococcus	0.0520504		Eubacterium	0.0497182		Marmoricola	0.0540704
Basfia	0.0297736		Fuerstia	0.0512775		Rahnella	0.0493991		Isosphaera	0.053742
Blastomonas	0.0297132		Crinalium	0.0512379		Congregibacter	0.049355		Dokdonella	0.0536776
Cobetia	0.0297081		Dehalobacter	0.0511504		Candidatus Thioglobus	0.0490407		Gottschalkia	0.053291
Muricauda	0.0297076		Halothiobacillus	0.0511284		Morganella	0.0489816		Dolichospermum	0.0531874
Methylorubrum	0.0296317		Peptoniphilus	0.0506765		Psychromonas	0.0489669		Anaplasma	0.0527927
Pediococcus	0.0292511		Candidatus Accumulibacter	0.0506677		Cellulophaga	0.0487619		Candidatus Promineofilum	0.0521291
Mycobacteroides	0.029027		Xenorhabdus	0.0504692		Acidithiobacillus	0.0487607		Peribacillus	0.051912
Alkalitalea	0.0289915		Anaeromyxobacter	0.0504212		Stappia	0.0483696		Bacteriovorax	0.0515561
Flammeovirga	0.0289151		Crocosphaera	0.0500772		Sorangium	0.0479374		Bdellovibrio	0.0513392
Lactococcus	0.0287997		Acidisarcina	0.0499347		Thiobacillus	0.047887		Candidatus Endolissoclinum	0.051333
Proteus	0.0287914		Chlorobium	0.0497962		Micavibrio	0.0476991		Cytobacillus	0.0512931
Methylacidiphilum	0.0285235		Candidatus Thioglobus	0.0494987		Halanaerobium	0.0476963		Pseudarthrobacter	0.0511296
Microterricola	0.0284547		Lacunisphaera	0.049061		Aromatoleum	0.0476954		Lachnoclostridium	0.0509235
Phenylobacterium	0.0284062		Pseudarthrobacter	0.0489905		Sulfitobacter	0.0474135		Glaciecola	0.05032
Filomicrobium	0.0283525		Maribacter	0.048965		Megamonas	0.0473861		Blastococcus	0.0501535
Alicycliphilus	0.0282105		Pseudodesulfovibrio	0.0487809		Finegoldia	0.0470805		Methylobacillus	0.0500125
Candidatus Solibacter	0.0280633		Nitrosococcus	0.0486403		Frateuria	0.0469613		Candidatus Thioglobus	0.0498787
Mogibacterium	0.0279531		Marivirga	0.0486396		Desulfobacter	0.0468508		Methylophaga	0.0498379
Aggregatibacter	0.0277674		Desulfuromonas	0.0485558		Moorea	0.0468355		Citromicrobium	0.0495743
Sphingobacterium	0.0276561		Muricauda	0.0483368		Pseudarthrobacter	0.0464127		Limnospira	0.0494908
Hartmannibacter	0.0275707		Entomoplasma	0.0478217		Marinitoga	0.0462731		Ochrobactrum	0.0493357
Beggiatoa	0.0275517		Dermatophilus	0.0476679		Endozoicomonas	0.0460985		Enterocloster	0.0489822
Gramella	0.0274527		Barnesiella	0.0476099		Austwickia	0.0458837		Ignavibacterium	0.0489399
Gemmobacter	0.0273683		Mariprofundus	0.0473984		Granulicella	0.0456993		Niastella	0.0488125
Cedecea	0.0273021		Rhodoluna	0.0473427		Sphaerobacter	0.0454689		Catenovulum	0.0487388
Deferribacter	0.0272754		Anabaena	0.0473158		Polymorphum	0.0452919		Candidatus Amoebophilus	0.0487158
Advenella	0.0269449		Lachnoanaerobaculum	0.0472549		Candidatus Azobacteroides	0.0449556		Dinoroseobacter	0.0486612
Lacimicrobium	0.0265892		Methylophaga	0.0472428		Fermentimonas	0.0448135		Gordonibacter	0.0485885
Dehalobacter	0.026357		Pannonibacter	0.0471569		Jeotgalibaca	0.0446351		Eikenella	0.0484904
Collinsella	0.0261549		Auricoccus	0.047139		Leptospirillum	0.0442046		Marivivens	0.0483285
Kosakonia	0.0260634		Phreatobacter	0.0471174		Methylophaga	0.0441154		Flexistipes	0.0476804
Prosthecochloris	0.0259888		Ornithobacterium	0.0470633		Wolbachia	0.0438431		Algoriphagus	0.0476263
Rhodovulum	0.0258414		Candidatus Protochlamydia	0.0468911		Anderseniella	0.0437857		Deferribacter	0.0474403
Enterocloster	0.0258301		Catenovulum	0.0464132		Microlunatus	0.0437106		Hydrogenobaculum	0.0473339
Nocardiopsis	0.0256933		Auritidibacter	0.0463		Jeongeupia	0.0436413		Diaphorobacter	0.0471331
Chromobacterium	0.0256316		Ottowia	0.0462218		Catenovulum	0.0436104		Chamaesiphon	0.0471126
Chelatococcus	0.0255628		Laribacter	0.0461562		Paucibacter	0.0435375		Candidatus Midichloria	0.0469125
Candidatus Promineofilum	0.0255194		Coprothermobacter	0.0460269		Candidatus Hoaglandella	0.0434255		Thiomonas	0.0463917
Photobacterium	0.0255171		Rhodovulum	0.0458821		Porphyrobacter	0.0432637		Epibacterium	0.0463051
Pseudothermotoga	0.0255153		Methylovorus	0.0458721		Kitasatospora	0.0430739		Alicycliphilus	0.0462161
Limnospira	0.0250204		Hafnia	0.0458431		Hartmannibacter	0.042998		Marinobacterium	0.0461098
Candidatus Paracaedibacter	0.0249094		Cobetia	0.0457859		Brevibacterium	0.0429292		Pseudoxanthomonas	0.046102
Gemmata	0.0248112		Turicibacter	0.0456744		Sulfurihydrogenibium	0.0429168		Tessaracoccus	0.0458841
Aminobacter	0.0248002		Roseomonas	0.0454044		Granulosicoccus	0.0427522		Chloracidobacterium	0.0458746
Flagellimonas	0.0247342		Pluralibacter	0.0452694		Asticcacaulis	0.0425893		Cyanobium	0.0458023
Fastidiosipila	0.0245374		Advenella	0.0451751		Mycobacteroides	0.0425086		Friedmanniella	0.0456751
Isosphaera	0.0243319		Desulfofarcimen	0.0451171		Anaeromyxobacter	0.0423681		Methylocaldum	0.0453756
Luteibacter	0.0242895		Propionibacterium	0.0450794		Thioclava	0.0421008		Raoultella	0.045267
Hoeflea	0.0241702		Methyloceanibacter	0.0447954		Melittangium	0.042036		Dehalococcoides	0.0452561
Dichelobacter	0.024147		Odoribacter	0.0447953		Leisingera	0.0419321		Lentzea	0.045248
Denitrovibrio	0.0241318		Ketobacter	0.0447025		Gramella	0.0418414		Meiothermus	0.0451052
Enterovibrio	0.0241241		Thiohalobacter	0.0442953		Trueperella	0.0417773		Sulfurimonas	0.0451036
Candidatus Symbiobacter	0.0239513		Brevefilum	0.0441373		Thalassolituus	0.041128		Aureitalea	0.0450107
Tannerella	0.0237236		Wigglesworthia	0.0441084		Fictibacillus	0.0411248		Nitrosospira	0.0445745
Lacunisphaera	0.0236132		Akkermansia	0.0438864		Dermabacter	0.0410875		Rhodoluna	0.0441547
Catenovulum	0.0234952		Desulfobacter	0.0436571		Oleispira	0.0410763		Leptothrix	0.0439764
Aurantimicrobium	0.0231905		Fibrella	0.0435308		Oleiphilus	0.0409905		Ethanoligenens	0.0438574
Citromicrobium	0.0231901		Filifactor	0.0434578		Alkalihalobacillus	0.040839		Candidatus Tachikawaea	0.0434552
Mageeibacillus	0.0230808		Kineococcus	0.0434384		Lacinutrix	0.0406647		Shigella	0.0430347
Dermabacter	0.0230371		Candidatus Azobacteroides	0.0433979		Pragia	0.0406356		Phreatobacter	0.042861
Crenobacter	0.0226482		Belliella	0.0433001		Kytococcus	0.0404509		Lachnospira	0.0426761
Marmoricola	0.0225722		Muribaculum	0.0432811		Halothiobacillus	0.0400708		Candidatus Hamiltonella	0.0423669
Hyphomicrobium	0.0225536		Hydrogenobaculum	0.0432385		Salinivirga	0.0399632		Basilea	0.0422659
Luteitalea	0.0224416		Anaerostipes	0.0429345		Borreliella	0.0399007		Luteitalea	0.0421422
Cytobacillus	0.022437		Lacimicrobium	0.0428965		Lachnospira	0.0398736		Candidatus Azobacteroides	0.0421054
Nitrosomonas	0.0223947		Atopobium	0.042618		Phycicoccus	0.0398431		Phycisphaera	0.0420461
Runella	0.0223564		Niastella	0.0424098		Syntrophobacter	0.0395648		Kosakonia	0.0418741
Microchaete	0.0223089		Planctomyces	0.042312		Gynuella	0.0392452		Acetohalobium	0.0417877
Crinalium	0.0222913		Winogradskyella	0.0422912		Kushneria	0.0391411		Desulfomonile	0.0416619
Methylomonas	0.0222912		Dyadobacter	0.0419361		Salinicoccus	0.0390169		Xanthomonas	0.0414474
Moorella	0.0221657		Filomicrobium	0.0417851		Pajaroellobacter	0.038957		Leifsonia	0.0414343
Cellulosimicrobium	0.0220968		Eikenella	0.0416818		Collimonas	0.0389287		Aminobacter	0.0412435
Murdochiella	0.0219099		Candidatus Sulcia	0.0416633		Niveispirillum	0.0387232		Kosmotoga	0.0410484
Sphingorhabdus	0.021853		Kibdelosporangium	0.0416065		Phaeobacter	0.0387066		Desulfobacter	0.041007
Ochrobactrum	0.0217995		Mitsuaria	0.0414763		Candidatus Tachikawaea	0.0386905		Labrenzia	0.0409389
Lonsdalea	0.0216389		Lachnospira	0.0414052		Pontibacter	0.0386038		Cyclobacterium	0.0407378
Sulfurospirillum	0.0214768		Candidatus Tachikawaea	0.0412945		Salipiger	0.0384643		Thermoanaerobacter	0.0405171
Meiothermus	0.0214422		Nitrosospira	0.0412427		Dyella	0.0383501		Aurantimicrobium	0.0404251
Maricaulis	0.0214337		Frondihabitans	0.0411065		Hydrogenobaculum	0.038303		Pontibacter	0.0402354
Dehalococcoides	0.0213574		Ruegeria	0.0409233		Virgibacillus	0.0380397		Roseobacter	0.0399005
Nitrospira	0.0212936		Gemmata	0.0408086		Anoxybacillus	0.0380355		Actinomadura	0.0397869
Candidatus Tachikawaea	0.0211078		Fermentimonas	0.0408021		Mesoplasma	0.0380253		Porphyromonas	0.0397796
Fischerella	0.0208459		Desulfatibacillum	0.0407625		Sagittula	0.0379894		Proteiniphilum	0.0396737
Streptobacillus	0.0205278		Piscirickettsia	0.0407578		Methylibium	0.0378687		Microterricola	0.0394347
Allochromatium	0.020208		Pauljensenia	0.0404894		Dehalobacter	0.0378487		Halorhodospira	0.0392277
Novosphingobium	0.0201365		Acetoanaerobium	0.0403974		Thalassospira	0.0377251		Hoeflea	0.0392201
Collimonas	0.0200739		Gallaecimonas	0.0402619		Sphaerochaeta	0.0376257		Mycetohabitans	0.0390562
Methylophaga	0.0200658		Truepera	0.0402327		Sulfurifustis	0.0374453		Methylomicrobium	0.0389973
Cyanobium	0.0199826		Snodgrassella	0.0401502		Histophilus	0.037316		Gloeocapsa	0.0387471
Gemella	0.019908		Ahniella	0.0401175		Nitrosospira	0.0372274		Limnochorda	0.0387246
Taylorella	0.0198203		Neorickettsia	0.040055		Ramlibacter	0.0371968		Candidatus Carsonella	0.0387019
Hippea	0.0196293		Marmoricola	0.0400549		Hydrogenovibrio	0.0371272		Thermocrinis	0.0383244
Pelobacter	0.0196231		Defluviimonas	0.0398363		Aurantimicrobium	0.0370929		Rufibacter	0.0382053
Fermentimonas	0.0196122		Porphyrobacter	0.0397562		Suicoccus	0.0370416		Desulfurella	0.038193
Herminiimonas	0.0194549		Candidatus Promineofilum	0.0397438		Candidatus Nasuia	0.0369934		Clostridioides	0.0381495
Agrococcus	0.019361		Chloracidobacterium	0.0396776		Candidatus Izimaplasma	0.0369579		Megasphaera	0.0380973
Croceicoccus	0.0192519		Pontibacter	0.0394955		Candidatus Babela	0.0369498		Acidimicrobium	0.0377697
Sporosarcina	0.0191217		Idiomarina	0.0394857		Steroidobacter	0.036488		Fermentimonas	0.0374734
Kineococcus	0.019087		Desulfobacca	0.0393009		Croceibacter	0.0363864		Ephemeroptericola	0.0373564
Dechloromonas	0.0189884		Blastochloris	0.0392625		Candidatus Symbiobacter	0.0363606		Thermobacillus	0.0373202
Carboxydothermus	0.0189099		Vogesella	0.0391865		Chitinophaga	0.0363284		Lacinutrix	0.0372718
Tardibacter	0.0188003		Microcella	0.0391277		Melissococcus	0.0362813		Cryptobacterium	0.0372641
Sphingopyxis	0.0187695		Coriobacterium	0.0390567		Allochromatium	0.0361398		Candidatus Nitrosoglobus	0.0371902
Halanaerobium	0.0186244		Neorhizobium	0.0389807		Methylovulum	0.0361356		Chlorobaculum	0.036977
Allopseudarcicella	0.0185514		Aurantimicrobium	0.038914		Negativicoccus	0.0359149		Collimonas	0.0369385
Porphyromonas	0.0184862		Lacinutrix	0.0388104		Aquitalea	0.0358531		Acetomicrobium	0.0369029
Tatlockia	0.0184308		Friedmanniella	0.038707		Komagataeibacter	0.0355561		Parageobacillus	0.0368851
Cyclobacterium	0.0184143		Oscillatoria	0.0386572		Corallococcus	0.0355348		Spirochaeta	0.036856
Acaryochloris	0.0183466		Segniliparus	0.0386334		Thiodictyon	0.0354805		Porphyrobacter	0.0368457
Rahnella	0.0180702		Wolbachia	0.0385729		Candidatus Profftella	0.0354498		Stanieria	0.0366793
Arcanobacterium	0.0180504		Gemmatirosa	0.0385482		Beggiatoa	0.0354452		Ketobacter	0.0366374
Parageobacillus	0.0179672		Cellulosimicrobium	0.038518		Spongiibacter	0.0352653		Candidatus Fokinia	0.0365505
Sinorhizobium	0.0179341		Marinobacterium	0.0384497		Hoeflea	0.0351427		Desulfurobacterium	0.0364066
Aminobacterium	0.0179156		Shinella	0.0383891		Tardibacter	0.0350454		Lacrimispora	0.0363178
Frondihabitans	0.0178774		Sulfurihydrogenibium	0.0382286		Chelativorans	0.0350236		Collinsella	0.0361811
Anabaenopsis	0.0178719		Anaplasma	0.0381634		Candidatus Walczuchella	0.0349675		Flavonifractor	0.0359672
Alloactinosynnema	0.0177775		Basilea	0.0379745		Gallibacterium	0.0348504		Acidaminococcus	0.0359184
Parvimonas	0.0177071		Collimonas	0.037841		Niastella	0.0346937		Phycicoccus	0.0358798
Kosmotoga	0.0176648		Dehalogenimonas	0.0378232		Basfia	0.0346213		Agrococcus	0.0357242
Haematospirillum	0.0175673		Phycicoccus	0.0376771		Agrococcus	0.0346144		Anabaena	0.035567
Phytobacter	0.0175546		Desulfococcus	0.0376386		Dichelobacter	0.0344518		Defluviitoga	0.0352922
Halobacillus	0.0175068		Riemerella	0.0376321		Auraticoccus	0.0344433		Thauera	0.035105
Laribacter	0.0174688		Oscillibacter	0.0375945		Siansivirga	0.034419		Herminiimonas	0.0351026
Friedmanniella	0.0174481		Hoeflea	0.0373711		Desulfurella	0.0343716		Candidatus Kuenenia	0.0348798
Methylocaldum	0.0172726		Halanaerobium	0.0372042		Rhodopseudomonas	0.0343358		Cloacibacillus	0.0348203
Fibrella	0.0172405		Humibacter	0.0371305		Chroococcidiopsis	0.0343236		Coraliomargarita	0.0347831
Salicibibacter	0.0171285		Candidatus Moranella	0.0369556		Lawsonia	0.0336746		Methylacidiphilum	0.0346862
Thermoanaerobacterium	0.0170184		Gottschalkia	0.0368272		Barnesiella	0.0335846		Mixta	0.0346667
Tistrella	0.0170033		Candidatus Arthromitus	0.0367908		Eikenella	0.0334766		Salegentibacter	0.0345931
Gordonibacter	0.0169868		Endozoicomonas	0.0367508		Ferrimonas	0.033374		Calditerrivibrio	0.03456
Jeongeupia	0.0169197		Chamaesiphon	0.0366398		Sulfuritalea	0.0333208		Gloeothece	0.0345175
Coraliomargarita	0.0168612		Desulfurella	0.03646		Planktothrix	0.0333102		Melissococcus	0.034475
Muribaculum	0.0168143		Methylocaldum	0.0364266		Candidatus Cloacimonas	0.0331914		Roseiflexus	0.0344569
Moritella	0.0168109		Dolichospermum	0.0362901		Paludibacter	0.0331872		Haliscomenobacter	0.0344349
Sulfitobacter	0.0167518		Peribacillus	0.0362217		Faecalibacterium	0.0329287		Sulfurihydrogenibium	0.0343383
Luteipulveratus	0.0166374		Moorea	0.0362029		Woeseia	0.0329234		Gemmobacter	0.0342713
Candidatus Phycorickettsia	0.0166343		Psychromonas	0.0360626		Ensifer	0.0328977		Wolbachia	0.0341997
Phaeobacter	0.0164025		Granulicella	0.0359596		Glutamicibacter	0.0328948		Ereboglobus	0.0341849
Aquimarina	0.0163608		Niveispirillum	0.0358837		Marinilactibacillus	0.0328119		Adlercreutzia	0.0339358
Porphyrobacter	0.0161106		Mobiluncus	0.0358629		Bibersteinia	0.0328091		Phyllobacterium	0.0338807
Simiduia	0.0158288		Chryseolinea	0.0357809		Basilea	0.0328029		Acaryochloris	0.0335359
Candidatus Amoebophilus	0.0158228		Luteipulveratus	0.0355935		Flammeovirga	0.0327344		Niveispirillum	0.0335275
Cellulophaga	0.0157217		Janibacter	0.0354902		Kyrpidia	0.032575		Desulfarculus	0.0334371
Starkeya	0.0157121		Cytobacillus	0.0354602		Dehalobacterium	0.0323225		Allochromatium	0.0333936
Microcystis	0.0155569		Candidatus Purcelliella	0.0353462		Sebaldella	0.0322783		Variovorax	0.0332305
Algoriphagus	0.0155529		Melissococcus	0.0352941		Chloracidobacterium	0.0322093		Alloactinosynnema	0.0330178
Geitlerinema	0.0155163		Olleya	0.0352453		Hafnia	0.0321437		Catenulispora	0.0327677
Peptoniphilus	0.0154899		Agrococcus	0.0352209		Bernardetia	0.0320387		Mycolicibacter	0.0323618
Hafnia	0.0154827		Blastomonas	0.0351786		Actinotignum	0.032036		Gloeobacter	0.0322565
Parabacteroides	0.0154609		Kushneria	0.0351493		Stanieria	0.0319024		Oceanobacillus	0.0321747
Steroidobacter	0.0154298		Mageeibacillus	0.0350402		Pelobacter	0.0318223		Tolumonas	0.0319259
Acidihalobacter	0.0154194		Enterocloster	0.0350359		Echinicola	0.031754		Aquimarina	0.0318477
Rufibacter	0.0152525		Limnochorda	0.0350312		Aquimarina	0.0316716		Halioglobus	0.0318438
Chthonomonas	0.0152406		Candidatus Midichloria	0.034912		Petrotoga	0.0315323		Kushneria	0.0318369
Sulfurimonas	0.0152139		Alicyclobacillus	0.0348594		Rhodobaca	0.0314569		Mesotoga	0.0316517
Kluyvera	0.0151691		Luteitalea	0.0348405		Rubrobacter	0.0313885		Kribbella	0.0314757
Filimonas	0.0151141		Diaphorobacter	0.0348165		Fastidiosipila	0.0313788		Geodermatophilus	0.0312444
Granulicella	0.0150213		Dictyoglomus	0.0346554		Murdochiella	0.0313128		Oceanisphaera	0.031222
Cyanobacterium	0.0149705		Taylorella	0.034652		Sneathia	0.0312225		Thiomicrospira	0.0311393
Allofrancisella	0.0149433		Allochromatium	0.034639		Nitrosococcus	0.0311347		Denitrovibrio	0.0310712
Olsenella	0.0149294		Dinoroseobacter	0.034522		Cedecea	0.0310818		Reinekea	0.0310333
Gillisia	0.0149019		Stanieria	0.034513		Draconibacterium	0.0310155		Roseovarius	0.0310188
Mesotoga	0.0148985		Saprospira	0.0343525		Microbulbifer	0.0309558		Gallaecimonas	0.0308915
Kibdelosporangium	0.0148943		Gordonibacter	0.0339771		Crinalium	0.0309054		Rhodopseudomonas	0.0307653
Hoyosella	0.0148721		Tatumella	0.0339661		Fuerstia	0.0308026		Laribacter	0.0304791
Octadecabacter	0.01486		Isosphaera	0.0338892		Rhizorhabdus	0.0306986		Pseudovibrio	0.0303331
Calditerrivibrio	0.0148231		Pararhodospirillum	0.0338605		Limnochorda	0.0305802		Glaesserella	0.0302567
Tenacibaculum	0.0147871		Crenobacter	0.0338545		Geoalkalibacter	0.0305533		Maritalea	0.0302495
Neorickettsia	0.0147479		Bacteriovorax	0.0334622		Maricaulis	0.0304794		Lentibacillus	0.0302046
Acetohalobium	0.0147332		Flexistipes	0.0332342		Chthonomonas	0.0304754		Runella	0.0300891
Kribbella	0.0146696		Vagococcus	0.0330969		Gemmobacter	0.030464		Fluviicola	0.0300421
Clostridioides	0.0146661		Jeongeupia	0.0330826		Myxococcus	0.0303287		Thioflavicoccus	0.0298764
Candidatus Fukatsuia	0.0145949		Limnospira	0.0329941		Carboxydothermus	0.0303286		Leadbetterella	0.0296588
Desulfomonile	0.0145866		Rufibacter	0.0329827		Friedmanniella	0.0303095		Alkalilimnicola	0.0295537
Fictibacillus	0.0145049		Leifsonia	0.032844		Ectothiorhodospira	0.0302629		Chloroflexus	0.0294912
Phyllobacterium	0.0144407		Lacrimispora	0.0327902		Paeniclostridium	0.0302362		Dechloromonas	0.0294627
Thermoclostridium	0.0144212		Alicycliphilus	0.0326446		Maritalea	0.0301168		Libanicoccus	0.0294351
Haliscomenobacter	0.0144032		Candidatus Ruthia	0.0326003		Desulfallas	0.0298449		Pseudohongiella	0.0294151
Pauljensenia	0.0142416		Gemmobacter	0.0325448		Gloeobacter	0.0298224		Sediminicola	0.0293613
Aquifex	0.0142115		Rhodopseudomonas	0.0323845		Muribaculum	0.0296882		Endozoicomonas	0.0289942
Thiomicrospira	0.014207		Anaerobutyricum	0.0323251		Salegentibacter	0.0295656		Microvirga	0.0287202
Wolbachia	0.0140606		Salegentibacter	0.0323132		Tetragenococcus	0.029552		Geosporobacter	0.0286325
Pulveribacter	0.0140025		Spirochaeta	0.0321679		Rhodoferax	0.0294529		Salinispora	0.0285892
Marinilactibacillus	0.0139942		Parvimonas	0.0320546		Tatlockia	0.0293067		Pasteurella	0.0285042
Leptothrix	0.0139319		Desulfurivibrio	0.031849		Pelagibacterium	0.0293053		Halanaerobium	0.028498
Defluviimonas	0.0139316		Aquimarina	0.0317678		Marinobacterium	0.0292183		Dichelobacter	0.0280516
Cloacibacillus	0.013931		Deferribacter	0.0316716		Oenococcus	0.0291882		Nonomuraea	0.0280109
Streptacidiphilus	0.0138897		Solimonas	0.031594		Desulfotalea	0.0290284		Sodalis	0.0279449
Candidatus Xiphinematobacter	0.0138883		Sulfurimonas	0.0315579		Halioglobus	0.0290128		Granulicella	0.0278778
Indioceanicola	0.0138845		Meiothermus	0.0314808		Ruminococcus	0.029008		Anaerococcus	0.0277957
Candidatus Sulcia	0.0138427		Cyanobium	0.0314614		Methyloversatilis	0.0289143		Aequorivita	0.0277812
Mycolicibacter	0.0137731		Micavibrio	0.0312564		Jiangella	0.0288886		Actinosynnema	0.0277623
Halothiobacillus	0.0137726		Gloeobacter	0.0311526		Candidatus Gullanella	0.0288755		Ahniella	0.027417
Gallibacterium	0.0136136		Ornithinimicrobium	0.0310159		Gemmatimonas	0.0286716		Kluyvera	0.0273935
Maritalea	0.0135679		Dichelobacter	0.030954		Desulfobulbus	0.0286281		Moorea	0.0273801
Actinosynnema	0.013552		Candidatus Amoebophilus	0.0309166		Methylosinus	0.0286084		Candidatus Paracaedibacter	0.0270963
Labrenzia	0.0135159		Gloeocapsa	0.0308521		Mucinivorans	0.0285993		Microcystis	0.0269786
Glutamicibacter	0.013474		Asticcacaulis	0.0308331		Scytonema	0.0285631		Devriesea	0.0268143
Gallionella	0.0133938		Aromatoleum	0.0308102		Candidatus Phycorickettsia	0.0285502		Geitlerinema	0.0267946
Rhodoluna	0.0133716		Croceibacter	0.0307606		Lacrimispora	0.0285391		Blastochloris	0.0266989
Faecalibacterium	0.0133289		Sphaerobacter	0.0307301		Aquiflexum	0.0285006		Octadecabacter	0.0266717
Xanthomonas	0.0132983		Cyclobacterium	0.0306779		Thioploca	0.0284711		Christensenella	0.026567
Thermobacillus	0.0132636		Serinicoccus	0.0305635		Oceanimonas	0.0284492		Halobacillus	0.0264437
Auricoccus	0.0132371		Halioglobus	0.03056		Desulfofarcimen	0.0282948		Maricaulis	0.026399
Marinithermus	0.0131623		Mycetohabitans	0.0305496		Salinisphaera	0.0282846		Limnobaculum	0.0263573
Thiohalobacter	0.0131449		Lentzea	0.0305402		Ureaplasma	0.0281916		Gluconobacter	0.0263496
Intrasporangium	0.0131433		Pseudopedobacter	0.0304996		Candidatus Fukatsuia	0.028048		Geoalkalibacter	0.0263012
Thermus	0.0131185		Allopseudarcicella	0.0303363		Prochlorococcus	0.0280409		Defluviimonas	0.0262311
Geodermatophilus	0.0131129		Maritalea	0.0301893		Shimwellia	0.0280402		Phytobacter	0.0262284
Fluoribacter	0.0131061		Calditerrivibrio	0.0301629		Martelella	0.0280144		Lacimicrobium	0.0261062
Melissococcus	0.0130601		Weeksella	0.0299033		Muricauda	0.0279701		Croceibacter	0.0260924
Endozoicomonas	0.0129904		Melittangium	0.0297023		Pseudopropionibacterium	0.027856		Herbinix	0.02604
Aequorivita	0.0128946		Hahella	0.0296231		Yangia	0.0277794		Thioploca	0.02592
Candidatus Koribacter	0.0128769		Dehalococcoides	0.0295459		Acidipropionibacterium	0.0277442		Dehalobacterium	0.0258628
Candidatus Endolissoclinum	0.0128621		Jeotgalibaca	0.0293889		Arcanobacterium	0.0276412		Plantibacter	0.0255879
Acetomicrobium	0.0128057		Virgibacillus	0.0293561		Geminocystis	0.0276351		Monoglobus	0.025563
Thermocrinis	0.0126728		Dermabacter	0.0293459		Dokdonia	0.0275707		Hippea	0.0255284
Brochothrix	0.0126705		Arsenophonus	0.0293234		Wenzhouxiangella	0.027499		Verrucomicrobium	0.0254847
Thermoanaerobacter	0.0126687		Candidatus Babela	0.029304		Vitreoscilla	0.0270767		Moritella	0.0254081
Acidaminococcus	0.012668		Microlunatus	0.0292562		Limnohabitans	0.0270144		Vulgatibacter	0.0253847
Gibbsiella	0.0126488		Tumebacillus	0.0292526		Zunongwangia	0.0269841		Psychromonas	0.0253548
Syntrophus	0.012646		Candidatus Profftella	0.0292514		Ketogulonicigenium	0.0268052		Moorella	0.0253272
Basilea	0.0126405		Kosmotoga	0.0292288		Bacterioplanes	0.0268002		Thermosipho	0.0253175
Methylobacillus	0.0124878		Shigella	0.0291863		Urechidicola	0.0267788		Belliella	0.0252184
Auritidibacter	0.0124834		Austwickia	0.0291347		Thermus	0.026696		Hoyosella	0.0250141
Luteimonas	0.012462		Actinomadura	0.0290857		Rufibacter	0.0266889		Segniliparus	0.0249685
Magnetospira	0.0124192		Lawsonella	0.0288875		Spirochaeta	0.0265182		Persephonella	0.0249349
Kushneria	0.0123529		Leptothrix	0.0288633		Paraoerskovia	0.0264936		Spirosoma	0.0248808
Mobiluncus	0.0123512		Dehalobacterium	0.0287922		Microcystis	0.026485		Acetoanaerobium	0.024858
Ruegeria	0.0123335		Citromicrobium	0.0287539		Allofrancisella	0.0264717		Candidatus Portiera	0.024689
Marinobacterium	0.0123109		Labrenzia	0.0286495		Methylocystis	0.0262598		Confluentimicrobium	0.0246485
Ralstonia	0.012299		Collinsella	0.0286085		Methylococcus	0.0262128		Aneurinibacillus	0.0245306
Pontibacter	0.0122947		Ignavibacterium	0.028595		Luteitalea	0.0260411		Ureaplasma	0.0245298
Janibacter	0.0122791		Zymomonas	0.0285919		Pimelobacter	0.0259836		Prochlorococcus	0.0244889
Thioflavicoccus	0.0122616		Marivivens	0.0285188		Thiolapillus	0.0259071		Rothia	0.0244065
Amphibacillus	0.0121902		Parageobacillus	0.0284477		Castellaniella	0.0258528		Jeongeupia	0.0243212
Mucinivorans	0.0121471		Maricaulis	0.0282494		Methylocaldum	0.0256418		Melaminivora	0.0242825
Hydrogenophilus	0.0121054		Geoalkalibacter	0.0282295		Parvibaculum	0.0254468		Marivirga	0.0242234
Cyanothece	0.0120162		Paenalcaligenes	0.0280992		Flavisolibacter	0.0251615		Candidatus Profftella	0.0241079
Nonomuraea	0.0119734		Solitalea	0.0280201		Endomicrobium	0.0251475		Mitsuaria	0.024064
Aromatoleum	0.0118969		Ethanoligenens	0.0278082		Pusillimonas	0.0250962		Truepera	0.0240624
Mesobacillus	0.0118063		Sorangium	0.0277333		Curtobacterium	0.0250751		Pelodictyon	0.0240394
Ilyobacter	0.0118058		Frateuria	0.0277314		Calditerrivibrio	0.0248639		Azorhizobium	0.0239432
Chania	0.0118043		Geodermatophilus	0.0277042		Candidatus Promineofilum	0.0248179		Parabacteroides	0.0238961
Tamlana	0.0117976		Epibacterium	0.0276715		Fervidobacterium	0.024798		Aminobacterium	0.0238275
Flexistipes	0.0117496		Haliangium	0.0276625		Breoghania	0.0245853		Psychromicrobium	0.0237589
Acetoanaerobium	0.0117335		Megamonas	0.0274499		Teredinibacter	0.0245764		Candidatus Fonsibacter	0.0237391
Halioglobus	0.0116907		Streptobacillus	0.0274323		Granulibacter	0.024423		Luteibacter	0.0237029
Austwickia	0.0116761		Proteiniphilum	0.0271487		Tsukamurella	0.0242749		Opitutus	0.0236474
Azorhizobium	0.0115253		Tolumonas	0.0271301		Mariprofundus	0.0242057		Arcanobacterium	0.0235446
Anaerococcus	0.0115241		Glutamicibacter	0.0270936		Chamaesiphon	0.0240188		Rhodothermus	0.0234745
Chamaesiphon	0.0113896		Coraliomargarita	0.0270877		Nonomuraea	0.0240046		Fastidiosipila	0.0233169
Gallaecimonas	0.0113035		Thioploca	0.0270769		Pirellula	0.0240009		Nitratireductor	0.0232627
Blastococcus	0.0112501		Ensifer	0.0270692		Candidatus Doolittlea	0.0239152		Carboxydocella	0.0231922
Candidatus Profftella	0.0112405		Ferrimonas	0.0270194		Methyloceanibacter	0.0238791		Massilistercora	0.0231739
Roseovarius	0.0112195		Morganella	0.0269875		Microvirgula	0.0237977		Methylocystis	0.0230362
Pelodictyon	0.0111866		Fastidiosipila	0.0269729		Labilibaculum	0.0236856		Desulfohalobium	0.0230142
Ferrimonas	0.0111725		Faecalitalea	0.0268839		Trichodesmium	0.0236489		Candidatus Babela	0.0229597
Sulfurihydrogenibium	0.0111555		Oleiphilus	0.0267574		Paraglaciecola	0.0235761		Parasaccharibacter	0.0228782
Psychromicrobium	0.011112		Microcystis	0.0267547		Microvirga	0.0235682		Schaalia	0.0228002
Massilistercora	0.0110962		Oceanobacillus	0.026722		Thermodesulfovibrio	0.023539		Chloroherpeton	0.0227992
Olleya	0.0110041		Stappia	0.0265503		Thermincola	0.023494		Enterovibrio	0.0227344
Paraphotobacterium	0.0108782		Candidatus Nitrosoglobus	0.0264913		Geodermatophilus	0.0234377		Rhodospirillum	0.0227116
Niastella	0.0108702		Sandaracinus	0.026436		Dermatophilus	0.0232077		Salinimonas	0.0226601
Megasphaera	0.0108235		Microvirga	0.0263838		Brenneria	0.0231885		Candidatus Methylopumilus	0.0226516
Scardovia	0.0106804		Thiobacillus	0.0263373		Marmoricola	0.0231644		Kingella	0.0226423
Roseobacter	0.0106754		Wenyingzhuangia	0.0262771		Brochothrix	0.0231304		Beijerinckia	0.0226275
Melaminivora	0.0106563		Acetohalobium	0.0262631		Archangium	0.0231019		Mageeibacillus	0.0224454
Desulfobacula	0.010648		Nonomuraea	0.0261941		Thiohalobacter	0.0230603		Paraphotobacterium	0.0223841
Geosporobacter	0.0105879		Ureaplasma	0.0261904		Gardnerella	0.0229814		Acidibrevibacterium	0.022369
Ensifer	0.0105793		Rhodobaca	0.026154		Luteibacter	0.0229751		Mesobacillus	0.0223318
Tateyamaria	0.0105557		Prochlorococcus	0.0260997		Acetobacterium	0.0227201		Gibbsiella	0.0222858
Thermosulfidibacter	0.0105028		Desulfomonile	0.026062		Zymobacter	0.022708		Glutamicibacter	0.0222799
Aquiflexum	0.0104928		Murdochiella	0.0260083		Roseburia	0.0226111		Ensifer	0.0222327
Arenibacter	0.0104653		Candidatus Kuenenia	0.0259385		Sulfuriferula	0.0225979		Virgibacillus	0.0221505
Anaerolinea	0.0104602		Rubrobacter	0.0258012		Gemmata	0.0225973		Chania	0.0219947
Croceibacter	0.0103705		Aureitalea	0.0256771		Eggerthella	0.0225822		Filifactor	0.0219378
Dehalobacterium	0.0103529		Finegoldia	0.0255836		Oligella	0.0225523		Pauljensenia	0.0218516
Methylocystis	0.0103362		Cedecea	0.0254824		Azospira	0.0225265		Rhodobaca	0.0217538
Jiangella	0.0103349		Haliscomenobacter	0.0254085		Leifsonia	0.0224917		Ferrimonas	0.0217464
Gloeobacter	0.0102578		Arcanobacterium	0.0254024		Trichormus	0.0223664		Filimonas	0.021704
Geoalkalibacter	0.0102352		Gloeothece	0.0253858		Neorickettsia	0.0221239		Murdochiella	0.0216067
Bdellovibrio	0.0101056		Salinicoccus	0.0253387		Zobellella	0.0220998		Brochothrix	0.0214508
Filifactor	0.0100602		Methylibium	0.0253062		Gluconobacter	0.0220785		Methylophilus	0.0214319
Epibacterium	0.0100439		Granulosicoccus	0.0251799		Maribacter	0.0219153		Halotalea	0.0214149
Aquabacterium	0.00997155		Anderseniella	0.0249761		Planctomyces	0.0218354		Clavibacter	0.0213841
Pseudodesulfovibrio	0.00995266		Microterricola	0.0249495		Kurthia	0.021752		Aquiflexum	0.0213376
Limnobaculum	0.00993075		Thiodictyon	0.024927		Aquabacterium	0.0214713		Cyanobacterium	0.0212303
Vulgatibacter	0.00992586		Cryptobacterium	0.0249222		Entomoplasma	0.0213747		Rubrobacter	0.021165
Rhodothermus	0.00991448		Spongiibacter	0.0249177		Tolumonas	0.0213506		Asticcacaulis	0.0210779
Variovorax	0.00986572		Lawsonia	0.0247855		Gloeocapsa	0.0213377		Aquabacterium	0.0210715
Simkania	0.00981557		Acaryochloris	0.0247188		Pelagibaca	0.0213296		Simonsiella	0.021022
Ahniella	0.00981519		Candidatus Nasuia	0.0246508		Scardovia	0.021309		Sedimentisphaera	0.0209812
Candidatus Nasuia	0.00975607		Aquiflexum	0.0245859		Candidatus Fonsibacter	0.0211068		Jeotgalicoccus	0.0209593
Pseudoxanthomonas	0.00974823		Methylocystis	0.0244981		Limnobaculum	0.0210285		Candidatus Tremblaya	0.0209505
Microvirgula	0.00966194		Leisingera	0.0244459		Spiribacter	0.02102		Luteimonas	0.020949
Mitsuaria	0.00963041		Chelativorans	0.0244128		Hyphomicrobium	0.0209536		Ferriphaselus	0.0209446
Microcoleus	0.00962784		Gluconobacter	0.0244127		Jeotgalicoccus	0.0208132		Cedecea	0.0208362
Gilliamella	0.0095535		Fluviicola	0.0243634		Micropruina	0.0205506		Cellulosilyticum	0.0207283
Methylophilus	0.0095344		Acidimicrobium	0.0242077		Terriglobus	0.0205436		Janibacter	0.020605
Leifsonia	0.0094228		Desulfarculus	0.0241825		Indioceanicola	0.0205375		Desulfobacterium	0.0205991
Saprospira	0.00936204		Flavonifractor	0.0241615		Anaplasma	0.0205332		Chromohalobacter	0.0203967
Auraticoccus	0.00930368		Candidatus Symbiobacter	0.0241238		Modestobacter	0.0204812		Miniimonas	0.0203779
Roseiflexus	0.00925846		Siansivirga	0.024072		Parachlamydia	0.0204774		Intrasporangium	0.0202461
Stappia	0.00919756		Roseobacter	0.023964		Dyadobacter	0.0204713		Thermovirga	0.0200466
Ketobacter	0.00916738		Kyrpidia	0.0239503		Candidatus Midichloria	0.0204499		Cnuibacter	0.0199453
Truepera	0.00913985		Limnobaculum	0.0239408		Rippkaea	0.0203936		Rathayibacter	0.0197285
Mixta	0.0091327		Herminiimonas	0.0239181		Agarilytica	0.0203235		Thermoclostridium	0.019637
Paenisporosarcina	0.00908995		Gallibacterium	0.0238851		Halotalea	0.0203205		Dermabacter	0.0196029
Caldithrix	0.00902693		Trueperella	0.0238787		Mycetohabitans	0.0202981		Thiocystis	0.0195693
Rathayibacter	0.00901276		Runella	0.0235952		Mahella	0.0202584		Flavivirga	0.0194943
Immundisolibacter	0.00898951		Thalassospira	0.0235769		Obesumbacterium	0.0202348		Ottowia	0.0194733
Monoglobus	0.0089778		Hartmannibacter	0.0234404		Melaminivora	0.0202327		Melittangium	0.0194678
Candidatus Tremblaya	0.00896386		Methylacidiphilum	0.0233885		Gilliamella	0.0201923		Kineococcus	0.0193878
Paenalcaligenes	0.00894066		Luteibacter	0.0233728		Oceanobacillus	0.0201507		Anabaenopsis	0.0193391
Solibacillus	0.00893116		Denitrovibrio	0.0233708		Nitratifractor	0.0201199		Salinibacterium	0.0193184
Libanicoccus	0.00877707		Thioclava	0.0233246		Desulfobacterium	0.0200449		Conexibacter	0.0192973
Chloroherpeton	0.00873366		Gynuella	0.0233004		Verminephrobacter	0.0200331		Chelatococcus	0.0192769
Raoultella	0.00873161		Phyllobacterium	0.0232654		Starkeya	0.0200168		Candidatus Fukatsuia	0.0191128
Terriglobus	0.00871749		Ephemeroptericola	0.0232583		Diaphorobacter	0.0199733		Alkalitalea	0.018988
Aneurinibacillus	0.00869824		Salipiger	0.0231919		Simonsiella	0.0199279		Pulveribacter	0.0186291
Shigella	0.00867969		Candidatus Fukatsuia	0.0231648		Coprothermobacter	0.0197852		Actinopolyspora	0.0186139
Ferriphaselus	0.00866406		Herbinix	0.0230555		Cellulosimicrobium	0.0196687		Oceanimonas	0.0185341
Pseudarthrobacter	0.00861942		Oceanimonas	0.0230305		Psychroflexus	0.0196642		Sphaerobacter	0.0185001
Cohaesibacter	0.00845105		Geitlerinema	0.0228852		Candidatus Tremblaya	0.0196311		Rhizobacter	0.01834
Gloeothece	0.00842814		Marinilactibacillus	0.0228442		Melioribacter	0.0195861		Tenacibaculum	0.0183385
Desulfohalobium	0.00834547		Oenococcus	0.0228305		Collinsella	0.0194825		Auricoccus	0.018314
Methyloversatilis	0.00833337		Jiangella	0.0227788		Herbinix	0.0194589		Olleya	0.0182639
Devriesea	0.00831088		Candidatus Paracaedibacter	0.0226987		Conexibacter	0.0193369		Candidatus Xiphinematobacter	0.018044
Ammonifex	0.00830545		Thermocrinis	0.0226427		Gallionella	0.0193251		Thermovibrio	0.0179915
Roseomonas	0.00828143		Alkalilimnicola	0.0226116		Arsenicicoccus	0.0192329		Candidatus Ruthia	0.0179502
Oligotropha	0.00822383		Oceanisphaera	0.0226102		Pseudodesulfovibrio	0.019189		Heliobacterium	0.0179323
Kordia	0.00822017		Methylovulum	0.0225826		Leminorella	0.019182		Gillisia	0.0178623
Sediminicola	0.00821726		Kribbella	0.0225671		Syntrophobotulus	0.01907		Propionibacterium	0.0178008
Rhodospirillum	0.00820844		Acetomicrobium	0.022553		Chelatococcus	0.0190077		Renibacterium	0.0177895
Thalassospira	0.00819442		Candidatus Fonsibacter	0.0225454		Frondihabitans	0.0189678		Frischella	0.0177701
Plantibacter	0.00819412		Pragia	0.0224558		Moritella	0.018777		Oblitimonas	0.0177689
Blastochloris	0.00818196		Melaminivora	0.022446		Grimontia	0.0187119		Jiangella	0.0177091
Dactylococcopsis	0.00817479		Cloacibacillus	0.0224355		Methylophilus	0.0186944		Pseudanabaena	0.0176337
Chloracidobacterium	0.0081658		Moritella	0.022401		Acidiphilium	0.0186356		Micavibrio	0.0176124
Candidatus Nucleicultrix	0.00805433		Auraticoccus	0.0223272		Cyclobacterium	0.0185544		Oenococcus	0.0175549
Proteiniphilum	0.00804766		Steroidobacter	0.0222909		Bradymonas	0.0185426		Neorhizobium	0.0175113
Desulfarculus	0.00804557		Brochothrix	0.0222125		Nakamurella	0.0185102		Jonquetella	0.017467
Chelativorans	0.00802384		Polymorphum	0.0222051		Parageobacillus	0.0182796		Salmonella	0.0174491
Hydrogenovibrio	0.0080019		Desulfurobacterium	0.0221971		Enterocloster	0.0182289		Lawsonia	0.0174095
Pseudogulbenkiania	0.00799895		Salinisphaera	0.022182		Geitlerinema	0.0181738		Idiomarina	0.0173689
Tropheryma	0.00798196		Chlorobaculum	0.0221767		Candidatus Aquiluna	0.0180894		Microlunatus	0.0172621
Pusillimonas	0.00797863		Alloactinosynnema	0.022168		Rathayibacter	0.017845		Hyphomicrobium	0.0171452
Glaesserella	0.00797678		Chthonomonas	0.0221204		Coraliomargarita	0.0178138		Salinisphaera	0.0171182
Oceanobacillus	0.00796595		Oleispira	0.0220779		Rhodospirillum	0.0177809		Pseudoclostridium	0.0170179
Nitrosococcus	0.007897		Thalassolituus	0.0220662		Sulfuricella	0.0176166		Raphidiopsis	0.0170109
Parvibaculum	0.00787349		Paucibacter	0.0220193		Zhihengliuella	0.0175972		Gallionella	0.0170098
Flavonifractor	0.00787145		Aquitalea	0.0220047		Alkalitalea	0.017551		Tsukamurella	0.0169324
Parascardovia	0.007869		Sphaerochaeta	0.021977		Acidisarcina	0.0175335		Aeribacillus	0.0169105
Jeotgalicoccus	0.00786485		Thermobacillus	0.0218543		Petrimonas	0.0175332		Cohaesibacter	0.0168783
Hahella	0.00783453		Bernardetia	0.0218389		Fluviicola	0.0175199		Lutibacter	0.0168644
Methylomicrobium	0.00778432		Mycolicibacter	0.0217307		Dinoroseobacter	0.0174824		Anaerostipes	0.016856
Arsenophonus	0.00777933		Thioflavicoccus	0.0215797		Propionimicrobium	0.0174782		Aromatoleum	0.0167991
Pseudovibrio	0.00773684		Roseiflexus	0.0215664		Thermoclostridium	0.0174327		Kyrpidia	0.0167937
Persicobacter	0.00771924		Bibersteinia	0.0214675		Agromyces	0.0174051		Aminomonas	0.0167873
Fibrobacter	0.00767649		Verrucomicrobium	0.0213758		Candidatus Paracaedibacter	0.017399		Castellaniella	0.0167581
Syntrophobacter	0.00765483		Thermosipho	0.0212978		Peribacillus	0.0173129		Jeotgalibaca	0.0167378
Thermacetogenium	0.00764609		Candidatus Fokinia	0.0212918		Cycloclasticus	0.0171348		Caldanaerobacter	0.0166195
Thiocystis	0.00757818		Aquabacterium	0.0212528		Arachidicoccus	0.0170878		Roseomonas	0.0166135
Prochlorococcus	0.00757151		Libanicoccus	0.0212498		Hydrogenophilus	0.0170877		Aquifex	0.0165894
Cellulosilyticum	0.0075107		Kytococcus	0.0211978		Rhodovulum	0.0170584		Hydrogenophilus	0.0165701
Carboxydocella	0.00749414		Desulfobulbus	0.021148		Candidatus Ishikawaella	0.0169874		Allokutzneria	0.0164714
Neorhizobium	0.00747205		Rhizorhabdus	0.0211367		Gottschalkia	0.0169863		Pleurocapsa	0.0164434
Polaromonas	0.00741577		Ereboglobus	0.0210548		Pseudorhodoplanes	0.0169295		Chondromyces	0.0163814
Rhodopseudomonas	0.00741554		Shimwellia	0.0209954		Candidatus Evansia	0.0168782		Spongiibacter	0.0163313
Confluentimicrobium	0.00741215		Salinivirga	0.0209891		Clavibacter	0.0166845		Oligella	0.0163213
Rothia	0.00739657		Halotalea	0.0209186		Chlorobium	0.0165205		Oceanithermus	0.0163189
Oceanisphaera	0.00735969		Jeotgalicoccus	0.0208931		Rubrivivax	0.0165087		Peptoniphilus	0.0162775
Kytococcus	0.00735192		Catenulispora	0.0208927		Desulfocapsa	0.0165012		Microcoleus	0.0162563
Thermosynechococcus	0.00734888		Castellaniella	0.0208824		Thermosipho	0.0164535		Sphingobacterium	0.016223
Moorea	0.0073372		Thiomicrospira	0.0208278		Mycetocola	0.0164462		Oxalobacter	0.0162037
Antarctobacter	0.0073163		Desulfotalea	0.0208246		Verrucomicrobium	0.016424		Thiodictyon	0.0161699
Fluviicola	0.00728645		Candidatus Walczuchella	0.0208189		Ezakiella	0.0164181		Dactylococcopsis	0.0160807
Lentibacillus	0.0072853		Sagittula	0.0208146		Fischerella	0.0163931		Nitrobacter	0.0159794
Gloeocapsa	0.007265		Vitreoscilla	0.0207976		Cytobacillus	0.0163796		Sedimenticola	0.0158593
Paludibacter	0.00726455		Ramlibacter	0.0207283		Gordonibacter	0.0163685		Curvibacter	0.0158157
Bernardetia	0.00725402		Roseovarius	0.020693		Kibdelosporangium	0.0163293		Halomicronema	0.0157949
Microlunatus	0.00724547		Hydrogenovibrio	0.0206119		Tistrella	0.01631		Rhodomicrobium	0.0157895
Herbinix	0.00719686		Ectothiorhodospira	0.0205894		Alicycliphilus	0.0162892		Winogradskyella	0.0156853
Rhodoplanes	0.00715167		Allofrancisella	0.0205653		Filomicrobium	0.0162517		Allofrancisella	0.0156643
Miniimonas	0.00705174		Defluviitoga	0.0205622		Flagellimonas	0.0162148		Saliniradius	0.0156127
Psychromonas	0.00705115		Negativicoccus	0.0205571		Actinomadura	0.0161893		Chelativorans	0.0156082
Sphaerobacter	0.00704417		Simonsiella	0.0205259		Stigmatella	0.0161088		Polaromonas	0.015592
Elusimicrobium	0.00700905		Pajaroellobacter	0.020515		Aureimonas	0.0160614		Vitreoscilla	0.0155873
Tsukamurella	0.00696626		Rhodospirillum	0.0204756		Sphaerospermopsis	0.0160548		Salicibibacter	0.0155722
Jonquetella	0.0069635		Sulfurifustis	0.0204299		Cohaesibacter	0.0160487		Micrococcus	0.0155634
Reinekea	0.0069626		Lentibacillus	0.020422		Methylotenera	0.0160003		Pimelobacter	0.0155389
Ndongobacter	0.00693534		Syntrophobacter	0.0204059		Dolichospermum	0.0159266		Plesiomonas	0.0155239
Modestobacter	0.00691387		Moorella	0.0203749		Sulfurovum	0.0158968		Candidatus Doolittlea	0.0154917
Paraoerskovia	0.00691147		Candidatus Tremblaya	0.0203522		Ruegeria	0.0158841		Siansivirga	0.0154861
Halocynthiibacter	0.00685604		Desulfobacterium	0.0203477		Chromohalobacter	0.0158775		Paenisporosarcina	0.0154667
Arcticibacterium	0.00684826		Mucinivorans	0.0202878		Akkermansia	0.0158483		Propionimicrobium	0.0154064
Weissella	0.00677957		Pimelobacter	0.0202754		Saccharopolyspora	0.01584		Antarctobacter	0.0153878
Rhodobaca	0.00677594		Tsukamurella	0.0202621		Flexistipes	0.0158247		Magnetospira	0.0153449
Thioploca	0.00672314		Sebaldella	0.0202428		Runella	0.0157693		Kiritimatiella	0.0152818
Thermovibrio	0.00666992		Methylophilus	0.0201905		Denitrobacterium	0.0156921		Rubinisphaera	0.015249
Beijerinckia	0.00665448		Halobacillus	0.0201792		Zhongshania	0.0156351		Austwickia	0.0152366
Heliobacterium	0.00664666		Adlercreutzia	0.019944		Cylindrospermum	0.0155967		Fischerella	0.0152023
Candidatus Purcelliella	0.00664197		Actinosynnema	0.0196964		Nitrobacter	0.0155471		Chthonomonas	0.0151874
Aminomonas	0.00663083		Mesotoga	0.0196264		Synechocystis	0.0155396		Shimwellia	0.0151498
Ottowia	0.00659812		Opitutus	0.0195461		Salicibibacter	0.0155395		Rhodoplanes	0.0150884
Nitratiruptor	0.00654712		Woeseia	0.0194565		Gillisia	0.0153807		Rivularia	0.0150662
Frischella	0.00653463		Petrotoga	0.0194415		Paludisphaera	0.0153736		Halothermothrix	0.014989
Candidatus Fokinia	0.00651516		Sneathia	0.0193838		Orrella	0.0153367		Oligotropha	0.0149771
Pasteurella	0.0064903		Azorhizobium	0.0193733		Gloeomargarita	0.0153288		Piscirickettsia	0.0149767
Spirosoma	0.00646286		Conexibacter	0.0193153		Chania	0.015305		Modestobacter	0.0149581
Desulfobulbus	0.00645928		Candidatus Doolittlea	0.0193117		Chondrocystis	0.0152548		Oleiphilus	0.014947
Jonesia	0.00644856		Clavibacter	0.0192529		Sulfurimonas	0.0152337		Planctopirus	0.0149435
Parasphingorhabdus	0.00643392		Devriesea	0.0192473		Paraliobacillus	0.0152088		Desulfobulbus	0.014941
Orientia	0.0063933		Sulfuritalea	0.019201		Candidatus Kuenenia	0.015163		Pannonibacter	0.0149363
Pannonibacter	0.00638404		Massilistercora	0.0191667		Ichthyobacterium	0.0150759		Methylibium	0.0148819
Adlercreutzia	0.00635814		Chelatococcus	0.0191548		Meiothermus	0.0150618		Gallibacterium	0.0147863
Grimontia	0.00626918		Oligella	0.019147		Coriobacterium	0.0150217		Saccharomonospora	0.0147018
Stanieria	0.00625938		Suicoccus	0.0189838		Kosmotoga	0.0149847		Microchaete	0.0146698
Oscillatoria	0.00625179		Chania	0.018961		Halocynthiibacter	0.0149181		Simkania	0.0146488
Kyrpidia	0.00625105		Sediminicola	0.018917		Thermodesulfobacterium	0.0149147		Desulfobacula	0.0146462
Mycetohabitans	0.00623941		Rathayibacter	0.0188743		Thalassotalea	0.0149145		Marinilactibacillus	0.0145732
Salegentibacter	0.00620258		Hyphomicrobium	0.0188723		Orientia	0.0149006		Thermacetogenium	0.0145033
Euzebya	0.00618459		Chroococcidiopsis	0.0187685		Dehalogenimonas	0.0148528		Oscillibacter	0.0144623
Morganella	0.00614894		Christensenella	0.0187457		Beutenbergia	0.0148312		Candidatus Nasuia	0.014409
Candidatus Atelocyanobacterium	0.00611471		Pseudovibrio	0.0187205		Isoptericola	0.0148258		Sulfuricella	0.0144041
Ezakiella	0.00604472		Candidatus Phycorickettsia	0.0186975		Singulisphaera	0.0148243		Amphibacillus	0.014363
Conexibacter	0.00601935		Gibbsiella	0.0186774		Parascardovia	0.01481		Pluralibacter	0.0143416
Acidimicrobium	0.00599178		Monoglobus	0.0186561		Nautilia	0.0147336		Thermomonospora	0.014327
Pimelobacter	0.00599096		Thermoclostridium	0.0186374		Actinopolymorpha	0.0147094		Pelosinus	0.0142245
Opitutus	0.00596807		Planktothrix	0.0184772		Opitutus	0.0146035		Synechocystis	0.014146
Kingella	0.00593803		Enterovibrio	0.0184287		Haliscomenobacter	0.0145305		Sinomonas	0.0141182
Pleurocapsa	0.00593053		Scytonema	0.0184275		Moorella	0.0144067		Gluconacetobacter	0.0140575
Belliella	0.00592244		Aneurinibacillus	0.0183924		Gloeothece	0.0143809		Yersinia	0.0140324
Faecalibaculum	0.00591888		Candidatus Methylopumilus	0.0183815		Massilistercora	0.0143376		Desulfotalea	0.0140171
Candidatus Doolittlea	0.00579923		Chloroflexus	0.0183642		Gibbsiella	0.0143288		Salinicoccus	0.0139887
Kutzneria	0.00578877		Chromohalobacter	0.0183473		Desulfococcus	0.0142893		Candidatus Symbiobacter	0.0139699
Owenweeksia	0.00571437		Alkalitalea	0.0183363		Alkalilimnicola	0.0142454		Candidatus Atelocyanobacterium	0.0139041
Ramlibacter	0.00570194		Confluentimicrobium	0.0183283		Intrasporangium	0.0142227		Laceyella	0.0138755
Rippkaea	0.00566133		Geosporobacter	0.0183171		Anaerolinea	0.0142131		Thermobifida	0.0138394
Aquitalea	0.00565225		Tetragenococcus	0.0182847		Jonesia	0.0141799		Thermobaculum	0.0138354
Gluconobacter	0.00556307		Faecalibacterium	0.0182701		Cyanobium	0.0141787		Thermodesulfobacterium	0.0137996
Curvibacter	0.00555461		Persephonella	0.0182312		Paenisporosarcina	0.0141287		Desulfocapsa	0.0136815
Chromohalobacter	0.00554681		Psychromicrobium	0.0182052		Acaryochloris	0.0140931		Candidatus Purcelliella	0.0136175
Candidatus Ishikawaella	0.00551521		Methylococcus	0.0181518		Denitrovibrio	0.0140907		Kutzneria	0.0135427
Marichromatium	0.00543501		Paludibacter	0.0180986		Desulfurispirillum	0.0140862		Ornithobacterium	0.0135407
Nitratireductor	0.00541969		Gallionella	0.0180598		Sinomonas	0.0139587		Mucinivorans	0.0133911
Caldanaerobacter	0.00540621		Plantibacter	0.0180513		Candidatus Xiphinematobacter	0.0139567		Lachnoanaerobaculum	0.0133904
Thermomonospora	0.00539193		Carboxydothermus	0.0179836		Thermaerobacter	0.0139231		Bernardetia	0.0133752
Desulfobacterium	0.00539085		Kluyvera	0.0179644		Thermobifida	0.0138772		Tepidanaerobacter	0.0132991
Rhizobacter	0.00535088		Acidibrevibacterium	0.0178264		Azorhizobium	0.0138659		Mariniflexile	0.0132968
Labilibaculum	0.00534722		Pseudohongiella	0.0176961		Labrenzia	0.0138392		Agarivorans	0.0132524
Candidatus Aquiluna	0.00528339		Pusillimonas	0.017655		Rhizobacter	0.013824		Rhizorhabdus	0.0132023
Methylibium	0.00526342		Methylosinus	0.017644		Nitrospira	0.0137826		Kordia	0.0131629
Mahella	0.00525429		Salinispora	0.0176154		Nitratiruptor	0.01373		Gardnerella	0.0131329
Kurthia	0.00522766		Thiolapillus	0.0176016		Antarctobacter	0.0137288		Stigmatella	0.0131134
Oligella	0.00522267		Gardnerella	0.0175991		Sanguibacter	0.0136883		Psychroflexus	0.0130637
Raphidiopsis	0.00520182		Intrasporangium	0.0175146		Sphingorhabdus	0.0136613		Serinicoccus	0.0130222
Nitrosospira	0.00519856		Modestobacter	0.0174628		Candidatus Nitrosoglobus	0.0135978		Roseateles	0.0128173
Anaerostipes	0.00516657		Trichodesmium	0.0174256		Desulfobacula	0.0135741		Marichromatium	0.0127991
Parachlamydia	0.00516521		Octadecabacter	0.0173298		Simkania	0.0135281		Terriglobus	0.0127693
Sorangium	0.00516003		Candidatus Cloacimonas	0.0172972		Tropheryma	0.0135185		Pararhodospirillum	0.0127101
Planktothrix	0.00515917		Ruminococcus	0.017293		Thermogutta	0.0134996		Parvularcula	0.0126302
Micavibrio	0.00508444		Pelagibacterium	0.0171723		Kutzneria	0.0134516		Ectothiorhodospira	0.0125625
Renibacterium	0.00503453		Filimonas	0.0171526		Arcticibacterium	0.0134265		Sulfurovum	0.0125599
Lutibacter	0.00503009		Kingella	0.0171397		Mobiluncus	0.0133741		Immundisolibacter	0.0125174
Thermosipho	0.00502509		Tardibacter	0.0170718		Enterovibrio	0.0132397		Halobacteriovorax	0.0125054
Oceanithermus	0.00499932		Paraphotobacterium	0.0170652		Candidatus Methylopumilus	0.0132355		Marinithermus	0.012485
Thermodesulfovibrio	0.00494676		Candidatus Izimaplasma	0.0170643		Laceyella	0.0132301		Afipia	0.0124542
Desulfocapsa	0.00493623		Vulgatibacter	0.0170624		Yoonia	0.0132262		Candidatus Ishikawaella	0.0124029
Pluralibacter	0.00492174		Cellulosilyticum	0.0168489		Neomicrococcus	0.0132089		Owenweeksia	0.0122961
Spirochaeta	0.00488268		Hydrogenophilus	0.0168048		Microchaete	0.013197		Paraliobacillus	0.0122848
Cnuibacter	0.00486447		Gillisia	0.0167369		Planctopirus	0.0131544		Auraticoccus	0.0122734
Gilvibacter	0.00486381		Aminobacterium	0.0166177		Limnospira	0.0131136		Verminephrobacter	0.0122731
Veillonella	0.00485586		Thermodesulfovibrio	0.0166055		Elusimicrobium	0.013099		Trichodesmium	0.0122616
Sodalis	0.00481858		Aequorivita	0.0165836		Xanthobacter	0.0130606		Scardovia	0.0122398
Chryseolinea	0.0047875		Cohaesibacter	0.0165021		Desulfarculus	0.0130296		Candidatus Aquiluna	0.0122138
Rhodomicrobium	0.00471877		Flammeovirga	0.016481		Jeotgalibacillus	0.0129696		Tropheryma	0.0121451
Parasaccharibacter	0.00463291		Methyloversatilis	0.0164268		Agarivorans	0.0128815		Persicobacter	0.0121129
Christensenella	0.0046253		Microvirgula	0.0163559		Lentzea	0.0128156		Auritidibacter	0.0121005
Paraglaciecola	0.00456735		Scardovia	0.0163525		Aquifex	0.0127965		Nodularia	0.0120867
Methylosinus	0.00452777		Propionimicrobium	0.0163459		Marichromatium	0.0127055		Paucimonas	0.0120575
Yersinia	0.00449667		Hippea	0.0163173		Deferribacter	0.0126682		Bibersteinia	0.0120563
Ureaplasma	0.00447471		Sedimentisphaera	0.0163007		Halobacillus	0.0126297		Verrucosispora	0.012033
Paraliobacillus	0.00445934		Terriglobus	0.0162948		Polaromonas	0.0126062		Thermodesulfobium	0.0119264
Jeotgalibacillus	0.00445527		Rhizobacter	0.016292		Candidatus Phaeomarinobacter	0.0125479		Roseibacterium	0.0119155
Salinimonas	0.00443725		Hoyosella	0.0162368		Shigella	0.0124971		Halocynthiibacter	0.0118909
Magnetococcus	0.00441813		Candidatus Xiphinematobacter	0.0161905		Brevefilum	0.0124299		Hydrogenobacter	0.0118441
Halobacteriovorax	0.00437818		Labilibaculum	0.0161732		Acidibrevibacterium	0.0123521		Thalassospira	0.011837
Methylocella	0.00435365		Roseburia	0.0161724		Microcella	0.0123399		Sideroxydans	0.0118278
Slackia	0.00434606		Psychroflexus	0.0160569		Hirschia	0.0123299		Frateuria	0.0117746
Melittangium	0.00433582		Cyanobacterium	0.0160375		Oceanisphaera	0.0122319		Thermosediminibacter	0.0117733
Ectothiorhodospira	0.00433506		Granulibacter	0.016007		Sulfuricurvum	0.0121966		Rubrivivax	0.0117654
Candidatus Fonsibacter	0.00432662		Paraoerskovia	0.0159294		Candidatus Solibacter	0.0121839		Cyanothece	0.0117041
Thermovirga	0.00430994		Pirellula	0.0158995		Cellulosilyticum	0.0121736		Prauserella	0.0117011
Methylovulum	0.00430647		Sulfuricella	0.0158609		Rubinisphaera	0.0121402		Allopseudarcicella	0.0116545
Oenococcus	0.00428454		Verminephrobacter	0.0157922		Proteiniphilum	0.0120546		Elusimicrobium	0.011652
Thermosediminibacter	0.00423248		Nitrobacter	0.0157834		Candidatus Puniceispirillum	0.0120449		Asaia	0.011628
Petrotoga	0.00422398		Fischerella	0.0157423		Candidatus Atelocyanobacterium	0.0120183		Marinovum	0.0115806
Propionibacterium	0.00417127		Pseudopropionibacterium	0.0156998		Caldithrix	0.0119885		Nitratiruptor	0.0115302
Thiodictyon	0.00417002		Thiocystis	0.0156108		Kribbella	0.0118311		Thermosynechococcus	0.0115152
Siansivirga	0.00412886		Salicibibacter	0.0155574		Cobetia	0.0117668		Solimonas	0.0115046
Teredinibacter	0.00411207		Mesobacillus	0.0155341		Streptosporangium	0.0117283		Pusillimonas	0.0114803
Saliniradius	0.00410547		Rhodothermus	0.0153995		Simplicispira	0.0117091		Methylococcus	0.0114628
Virgibacillus	0.00410297		Sulfuriferula	0.0153809		Nodularia	0.0117045		Arenibacter	0.0113798
Paucibacter	0.00408017		Miniimonas	0.0152238		Lutibacter	0.0116893		Methylovulum	0.0113364
Halomicronema	0.00404365		Indioceanicola	0.0152115		Filimonas	0.0116676		Haematospirillum	0.0113173
Segniliparus	0.00396619		Trichormus	0.0151422		Bacteriovorax	0.0116568		Salinispira	0.0112436
Mariniflexile	0.00395515		Paeniclostridium	0.0150991		Turneriella	0.0116565		Phoenicibacter	0.0112422
Gardnerella	0.00395151		Spiribacter	0.0149841		Thioflavicoccus	0.0115812		Streptosporangium	0.0112377
Aeribacillus	0.00393164		Desulfocapsa	0.0149602		Candidatus Protochlamydia	0.0115153		Jatrophihabitans	0.0112159
Lawsonia	0.00392968		Tatlockia	0.0148877		Psychromicrobium	0.0115123		Arsenophonus	0.0111635
Paucimonas	0.00390995		Candidatus Aquiluna	0.0148783		Fibrella	0.0114802		Candidatus Desulfofervidus	0.0110621
Mycetocola	0.00390079		Aquifex	0.0148694		Saccharophagus	0.0114768		Sorangium	0.0109682
Plesiomonas	0.00387463		Paenisporosarcina	0.0148599		Zobellia	0.0114149		Methylotenera	0.0109507
Thalassotalea	0.00387107		Synechocystis	0.014778		Libanicoccus	0.0113855		Megamonas	0.0109072
Pseudohongiella	0.00385053		Archangium	0.0146862		Mariniflexile	0.011383		Thermodesulfovibrio	0.0108521
Methylotenera	0.00383069		Antarctobacter	0.0146354		Cytophaga	0.0113604		Thermanaerovibrio	0.0108445
Syntrophobotulus	0.00379775		Rippkaea	0.0145614		Microcoleus	0.0113564		Roseburia	0.0108296
Oscillibacter	0.0037955		Flavisolibacter	0.0145417		Salinicola	0.0113504		Hungateiclostridium	0.0108072
Castellaniella	0.00378704		Heliobacterium	0.0145393		Owenweeksia	0.0113028		Indioceanicola	0.010792
Candidatus Phaeomarinobacter	0.00378574		Lutibacter	0.0145175		Arenibacter	0.0113017		Simplicispira	0.0107864
Candidatus Desulfofervidus	0.00377778		Pelodictyon	0.0145139		Gemmatirosa	0.0112353		Chryseolinea	0.0107541
Leisingera	0.00377718		Candidatus Ishikawaella	0.0144819		Sutterella	0.0111959		Cylindrospermum	0.0107427
Aquaspirillum	0.00376925		Stigmatella	0.0144718		Paraflavitalea	0.011185		Thiolapillus	0.0107099
Candidatus Nitrosoglobus	0.00376481		Phytobacter	0.0144681		Halobacteroides	0.0111592		Paraflavitalea	0.0106512
Propionimicrobium	0.00369422		Beijerinckia	0.0144456		Dermacoccus	0.0110796		Halothece	0.0106338
Thermodesulfobacterium	0.00368052		Pulveribacter	0.0144081		Aneurinibacillus	0.0109951		Granulosicoccus	0.0105987
Salinicoccus	0.00362624		Mahella	0.014365		Cystobacter	0.0109531		Ornithinimicrobium	0.0105271
Salmonella	0.00360108		Yangia	0.0143552		Pseudoclostridium	0.0109293		Candidatus Phycorickettsia	0.0105219
Oxalobacter	0.00358717		Parvibaculum	0.0143392		Caldilinea	0.0109109		Salipiger	0.0105191
Phoenicibacter	0.00357454		Thermodesulfobacterium	0.0143053		Amphibacillus	0.0108627		Aquitalea	0.0105135
Finegoldia	0.0035542		Pseudoclostridium	0.0142568		Kordia	0.0108564		Steroidobacter	0.0105104
Shimwellia	0.00350789		Polaromonas	0.0142379		Thiocystis	0.0108403		Saprospira	0.0104819
Chroococcidiopsis	0.00350261		Parachlamydia	0.0142227		Salinibacter	0.0107731		Snodgrassella	0.0104759
Ichthyobacterium	0.00343012		Actinopolyspora	0.0141868		Caldanaerobacter	0.0107426		Tumebacillus	0.0103702
Hungateiclostridium	0.00341556		Desulfobacula	0.01416		Confluentimicrobium	0.0107116		Humibacter	0.0103589
Oblitimonas	0.00339605		Simkania	0.0141406		Sedimentisphaera	0.0106601		Gilvibacter	0.0103495
Candidatus Cyclonatronum	0.00339026		Planctopirus	0.0141321		Paraphotobacterium	0.0106553		Ruminiclostridium	0.0103264
Micrococcus	0.00338965		Paraglaciecola	0.0141145		Leptothrix	0.0106502		Sebaldella	0.0102558
Roseateles	0.00334683		Sulfurovum	0.0140732		Candidatus Mikella	0.0106494		Ilyobacter	0.0101841
Paenarthrobacter	0.00330833		Nitratifractor	0.0140558		Tamlana	0.010643		Microvirgula	0.0101808
Thermanaerovibrio	0.00329607		Sinomonas	0.0140458		Dehalococcoides	0.0106131		Seonamhaeicola	0.0101726
Candidatus Walczuchella	0.00327179		Microcoleus	0.0140342		Peptoclostridium	0.0105924		Gynuella	0.0100697
Thermobifida	0.00322901		Microchaete	0.0140019		Kingella	0.0105084		Euzebya	0.0100386
Orrella	0.00322896		Micropruina	0.0139827		Phyllobacterium	0.0104727		Scytonema	0.0100171
Lawsonella	0.0032242		Chloroherpeton	0.0139716		Heliobacterium	0.0104503		Anaerolinea	0.0100015
Rubinisphaera	0.00319954		Caldanaerobacter	0.0139544		Herminiimonas	0.0104393		Spiribacter	0.00997547
Trichodesmium	0.00319914		Parasaccharibacter	0.0139457		Paucimonas	0.0104335		Candidatus Evansia	0.00996578
Humibacter	0.00319608		Rubrivivax	0.0139164		Rivularia	0.0103585		Labilibaculum	0.00993947
Streptosporangium	0.00319601		Pelagibaca	0.0138944		Monoglobus	0.0103324		Leisingera	0.00993605
Pelosinus	0.00318544		Flavivirga	0.0138636		Euzebya	0.0101986		Neomicrococcus	0.00991376
Spongiibacter	0.0031711		Thermobifida	0.0138565		Chondromyces	0.0101846		Odoribacter	0.00985565
Cylindrospermum	0.00316508		Carboxydocella	0.0138463		Persephonella	0.0101524		Cystobacter	0.00980068
Salinispora	0.0031634		Rubinisphaera	0.0138392		Devriesea	0.010128		Parascardovia	0.0097583
Caldimicrobium	0.00315984		Salinimonas	0.0136499		Cryptobacterium	0.0100486		Sulfuricaulis	0.00975217
Saccharomonospora	0.00315244		Paraliobacillus	0.0136108		Rhodopirellula	0.0100369		Rippkaea	0.00972199
Riemerella	0.00314749		Laceyella	0.0135828		Seonamhaeicola	0.0100101		Robiginitalea	0.00969332
Psychroflexus	0.00314116		Chondromyces	0.0135712		Actinosynnema	0.00997612		Candidatus Puniceispirillum	0.00956648
Ornithobacterium	0.00313939		Desulfohalobium	0.0135672		Isosphaera	0.00996407		Sneathia	0.00956023
Acidibrevibacterium	0.00313773		Gilliamella	0.0135416		Flavonifractor	0.00993415		Pseudogulbenkiania	0.00952957
Negativicoccus	0.00313362		Kutzneria	0.0135014		Thermosediminibacter	0.00985233		Mahella	0.00947465
Desulfotalea	0.00313214		Wenzhouxiangella	0.0134526		Candidatus Koribacter	0.0098001		Petrotoga	0.00940877
Caldilinea	0.00311922		Salinibacterium	0.0133496		Roseibacterium	0.00979881		Sulfuriferula	0.00939237
Megamonas	0.00309184		Jonquetella	0.0132991		Alkaliphilus	0.00978575		Anderseniella	0.00936821
Laceyella	0.00307865		Urechidicola	0.0132844		Cyanobacterium	0.00977947		Haliangium	0.00928084
Lachnoanaerobaculum	0.00305411		Halocynthiibacter	0.0132637		Methylacidiphilum	0.00977324		Methylocella	0.00918877
Sulfurovum	0.0030251		Methylotenera	0.0132407		Blastomonas	0.00975329		Pirellula	0.00917711
Granulosicoccus	0.00298536		Anabaenopsis	0.0132296		Sedimenticola	0.0096277		Trichormus	0.00914768
Anderseniella	0.00298298		Candidatus Evansia	0.0131005		Advenella	0.00960621		Caldithrix	0.00913395
Thermanaeromonas	0.00297588		Agarivorans	0.0130842		Luteipulveratus	0.00959963		Candidatus Walczuchella	0.00907868
Xenorhabdus	0.00296122		Candidatus Atelocyanobacterium	0.0130489		Caldisericum	0.0095707		Parachlamydia	0.00903259
Sedimenticola	0.00294768		Cnuibacter	0.0130447		Desulfuromonas	0.00946806		Thalassotalea	0.00903056
Jannaschia	0.0029372		Sedimenticola	0.0130334		Candidatus Amoebophilus	0.00946636		Trueperella	0.00902672
Kiritimatiella	0.00293329		Renibacterium	0.0129671		Thermobispora	0.00942767		Nitratifractor	0.00902394
Salinibacterium	0.0029234		Cylindrospermum	0.0129439		Ilyobacter	0.00939142		Granulibacter	0.00902362
Oceanimonas	0.00290554		Rivularia	0.0129313		Xylanimonas	0.009382		Salinibacter	0.00899826
Sulfuriferula	0.00286818		Petrimonas	0.0128401		Halobacteriovorax	0.00934737		Sphaerochaeta	0.00899198
Rubrobacter	0.00285062		Frischella	0.012808		Pulveribacter	0.00932117		Petrimonas	0.00894585
Persephonella	0.00284609		Amphibacillus	0.0127756		Christensenella	0.00931996		Tetragenococcus	0.00893517
Paraflavitalea	0.00284208		Tropheryma	0.0127679		Jannaschia	0.00924904		Rhodopirellula	0.00887441
Micropruina	0.00280494		Marichromatium	0.0127567		Thermomicrobium	0.00910899		Anaerobutyricum	0.00879047
Gluconacetobacter	0.00276879		Thermincola	0.0125726		Alloactinosynnema	0.00909255		Oceanicoccus	0.00878575
Tolumonas	0.00275288		Nitratiruptor	0.0125278		Phoenicibacter	0.00904564		Candidatus Nucleicultrix	0.00878029
Tepidanaerobacter	0.00274954		Mariniflexile	0.0124289		Candidatus Nucleicultrix	0.00901679		Chondrocystis	0.00877499
Chondrocystis	0.00274721		Kiritimatiella	0.0123181		Miniimonas	0.00901253		Hahella	0.00876563
Rhizorhabdus	0.0027452		Elusimicrobium	0.0123082		Candidatus Accumulibacter	0.00900837		Veillonella	0.00874617
Niveispirillum	0.0027161		Teredinibacter	0.0122726		Cryobacterium	0.00899688		Morganella	0.00873708
Pirellula	0.00271256		Ferriphaselus	0.0122625		Plantibacter	0.00896871		Fluoribacter	0.00870589
Sebaldella	0.00271192		Zunongwangia	0.012237		Mycolicibacter	0.00891885		Pseudopedobacter	0.00869112
Trueperella	0.00271067		Curvibacter	0.0122266		Candidatus Desulfofervidus	0.00889329		Syntrophomonas	0.0086216
Roseibacterium	0.00270259		Thermovirga	0.0122081		Candidatus Planktophila	0.00886672		Peptoclostridium	0.00859663
Clavibacter	0.00269943		Aeribacillus	0.012161		Actinopolyspora	0.00885159		Oscillatoria	0.00859115
Sulfuricaulis	0.0026941		Kordia	0.0121169		Thermomonospora	0.00880389		Tannerella	0.00854614
Odoribacter	0.00268937		Parascardovia	0.0120492		Kiritimatiella	0.00874654		Methylosinus	0.00854579
Saccharothrix	0.00268103		Halothermothrix	0.0119478		Prosthecochloris	0.00872822		Micropruina	0.00853265
Bibersteinia	0.00266546		Nodularia	0.0119134		Marinovum	0.00872254		Caldilinea	0.00852797
Parvularcula	0.00266381		Anaerolinea	0.0119114		Lentibacillus	0.00863275		Shinella	0.00845855
Thalassolituus	0.00265845		Pleurocapsa	0.0118459		Tateyamaria	0.00862922		Thiobacillus	0.00845564
Hydrogenobacter	0.00265227		Owenweeksia	0.0118456		Halothece	0.00861848		Stappia	0.0084449
Synechocystis	0.0026501		Thermomonospora	0.0118224		Paenarthrobacter	0.00860603		Solibacillus	0.00843742
Schaalia	0.00263624		Pseudanabaena	0.0117779		Desulfatibacillum	0.00857094		Taylorella	0.00839677
Anaerobutyricum	0.00263427		Allokutzneria	0.0117401		Ethanoligenens	0.00846676		Jannaschia	0.00838592
Thiolapillus	0.00260966		Chondrocystis	0.0117135		Thiomicrospira	0.00840099		Faecalibaculum	0.00835357
Pontimonas	0.00257969		Thalassotalea	0.0116989		Halarcobacter	0.0083917		Woeseia	0.00828188
Sulfuricella	0.00257424		Obesumbacterium	0.0115734		Algibacter	0.00836797		Isoptericola	0.00826033
Thermobaculum	0.00256743		Nakamurella	0.01155		Salinispira	0.00831255		Beutenbergia	0.00825672
Thermaerobacter	0.00256118		Streptosporangium	0.0114601		Halothermothrix	0.00828276		Xenorhabdus	0.00823208
Sulfuricurvum	0.00254281		Neomicrococcus	0.0114081		Jonquetella	0.00827628		Jonesia	0.00822939
Peptoclostridium	0.00253535		Arenibacter	0.0113444		Tepidanaerobacter	0.00826873		Thermobispora	0.00819622
Piscirickettsia	0.00252019		Paucimonas	0.011321		Roseovarius	0.0082492		Parasphingorhabdus	0.00803572
Salinisphaera	0.00247997		Thermovibrio	0.0112939		Sulfuricaulis	0.00811976		Gilliamella	0.00802292
Nautilia	0.00244552		Oxalobacter	0.0112657		Aminobacterium	0.00792908		Orientia	0.00794813
Symbiobacterium	0.00242934		Beutenbergia	0.0112382		Curvibacter	0.00790119		Paenalcaligenes	0.0078367
Robiginitalea	0.00242543		Isoptericola	0.0112377		Acidimicrobium	0.00786387		Negativicoccus	0.00781331
Candidatus Puniceispirillum	0.00241817		Simplicispira	0.0112048		Lacunisphaera	0.00777498		Candidatus Koribacter	0.0077859
Cystobacter	0.00236528		Orientia	0.011101		Saccharothrix	0.00766762		Riemerella	0.00778172
Rivularia	0.00236059		Halobacteriovorax	0.0110733		Oceanicoccus	0.00761628		Finegoldia	0.00774581
Sulfurifustis	0.00235345		Tepidanaerobacter	0.0110179		Salimicrobium	0.00761144		Thioclava	0.00774432
Halothece	0.00234329		Kurthia	0.0109672		Acetohalobium	0.0075541		Carboxydothermus	0.00773983
Thermodesulfatator	0.00233889		Roseibacterium	0.0109556		Cloacibacillus	0.0075102		Pelagibaca	0.00772477
Methylococcus	0.0023359		Jonesia	0.0109279		Microterricola	0.00749313		Archangium	0.00770289
Verrucomicrobium	0.00230623		Thermosediminibacter	0.0109022		Candidatus Arthromitus	0.00747289		Faecalitalea	0.00758837
Haliangium	0.00229921		Paraflavitalea	0.0108933		Mesobacillus	0.007342		Ruminococcus	0.00757194
Granulibacter	0.00227592		Halomicronema	0.0108738		Acidothermus	0.00731444		Sulfuritalea	0.00748449
Pseudoclostridium	0.00226756		Ezakiella	0.0108666		Alicyclobacillus	0.00729765		Aquaspirillum	0.00744705
Pragia	0.00226372		Gloeomargarita	0.0108554		Persicobacter	0.00727964		Pragia	0.00737039
Prauserella	0.00225643		Aminomonas	0.0108545		Desulfomonile	0.00726209		Ammonifex	0.0073478
Terribacillus	0.00223166		Candidatus Puniceispirillum	0.0106904		Syntrophomonas	0.00722382		Symbiobacterium	0.00722603
Thioclava	0.00222322		Oligotropha	0.0105617		Thermodesulfatator	0.00719354		Ndongobacter	0.00722197
Jatrophihabitans	0.00221688		Syntrophobotulus	0.0105611		Crocosphaera	0.00718541		Hartmannibacter	0.00721177
Thermodesulfobium	0.00220222		Dactylococcopsis	0.0105433		Pseudothermotoga	0.00716844		Paraoerskovia	0.0071633
Candidatus Evansia	0.0021915		Thermacetogenium	0.0104962		Faecalibaculum	0.00716475		Gloeomargarita	0.00714349
Tumebacillus	0.00218667		Caldithrix	0.0104284		Renibacterium	0.00715545		Pelagibacterium	0.00710437
Sulfuritalea	0.00213905		Grimontia	0.0103707		Asaia	0.00709281		Ramlibacter	0.007063
Simonsiella	0.00210016		Zymobacter	0.01037		Flavivirga	0.00707797		Saccharothrix	0.00705463
Ornithinimicrobium	0.002072		Rhodoplanes	0.0103458		Vulgatibacter	0.00703294		Paenarthrobacter	0.00696305
Candidatus Cloacimonas	0.00205886		Magnetospira	0.0103404		Cyanothece	0.00687692		Hydrogenovibrio	0.00690766
Salinibacter	0.0020454		Saliniradius	0.0103365		Anaerotignum	0.00683818		Sutterella	0.00687249
Obesumbacterium	0.0020441		Rhodomicrobium	0.0103267		Frischella	0.00682794		Novibacillus	0.00680185
Spiribacter	0.00202902		Cystobacter	0.0103233		Candidatus Cyclonatronum	0.00680497		Pontimonas	0.00670462
Nakamurella	0.00201929		Mycetocola	0.0102975		Slackia	0.0068036		Tamlana	0.00670362
Verminephrobacter	0.00201446		Marinovum	0.0102845		Rhodanobacter	0.00667757		Candidatus Desulforudis	0.00666157
Gynuella	0.00201005		Phoenicibacter	0.0102461		Syntrophothermus	0.00661828		Lonsdalea	0.00664337
Beutenbergia	0.00197904		Arsenicicoccus	0.0101587		Stackebrandtia	0.00661403		Sandaracinus	0.00660174
Marinovum	0.00197097		Tistrella	0.0101201		Kluyvera	0.00660118		Magnetococcus	0.00657828
Leminorella	0.00195369		Euzebya	0.0101112		Candidatus Desulforudis	0.00659036		Sagittula	0.00656315
Oleispira	0.00194159		Seonamhaeicola	0.010099		Catenulispora	0.00658179		Candidatus Phaeomarinobacter	0.00650242
Agarivorans	0.00194078		Candidatus Desulfofervidus	0.0100786		Fimbriimonas	0.00652356		Pseudolabrys	0.00634303
Serinicoccus	0.00192437		Orrella	0.0100606		Thermodesulfobium	0.00645163		Arcticibacterium	0.00634266
Petrimonas	0.00191705		Zobellella	0.010022		Aeribacillus	0.00643737		Candidatus Cyclonatronum	0.00633045
Flavisolibacter	0.00189421		Singulisphaera	0.00992139		Sediminicola	0.00633041		Oleispira	0.00631323
Rhodanobacter	0.00185793		Persicobacter	0.00992107		Pleurocapsa	0.00630527		Sulfurifustis	0.00631083
Paeniclostridium	0.0018359		Salinispira	0.00991438		Ephemeroptericola	0.00626828		Candidatus Sulcia	0.00628748
Pseudanabaena	0.00181834		Raphidiopsis	0.00987918		Natranaerobius	0.00619316		Paraglaciecola	0.00626341
Tetragenococcus	0.0018084		Oceanithermus	0.00984698		Waddlia	0.00616305		Ezakiella	0.00626005
Arsenicicoccus	0.00180407		Ilyobacter	0.00982466		Salinibacterium	0.00615642		Parvimonas	0.0062491
Pelagibacterium	0.001788		Nautilia	0.00980676		Methylovorus	0.00614241		Thalassolituus	0.006249
Seonamhaeicola	0.00178301		Salinibacter	0.00980311		Crenobacter	0.00611905		Jeotgalibacillus	0.00617959
Roseburia	0.00174722		Flagellimonas	0.00977458		Octadecabacter	0.0060717		Planktothrix	0.00616903
Halarcobacter	0.00173371		Thermobaculum	0.00977059		Allokutzneria	0.00603834		Faecalibacterium	0.00610652
Candidatus Izimaplasma	0.00173158		Halothece	0.00971989		Roseiflexus	0.00603174		Candidatus Moranella	0.00609783
Gloeomargarita	0.00172096		Caldilinea	0.00960861		Geosporobacter	0.00588575		Methyloversatilis	0.00606484
Hirschia	0.00171724		Roseateles	0.0095793		Anabaenopsis	0.00586697		Halarcobacter	0.00595348
Winogradskyella	0.00171417		Asaia	0.00957137		Roseateles	0.00567715		Caldimicrobium	0.00590681
Halothermothrix	0.00170633		Arcticibacterium	0.0095551		Rhodothermus	0.005668		Streptacidiphilus	0.00590068
Simplicispira	0.00170585		Cyanothece	0.00951504		Thermacetogenium	0.00566708		Chroococcidiopsis	0.00586112
Scytonema	0.00169339		Peptoclostridium	0.00950169		Hoyosella	0.00565914		Rhodanobacter	0.00585459
Archangium	0.00167651		Thermodesulfobium	0.00944367		Thermanaerovibrio	0.00554826		Singulisphaera	0.00585302
Thermobispora	0.00167299		Gluconacetobacter	0.00941159		Lonsdalea	0.00550448		Sediminispirochaeta	0.00583604
Pelagibaca	0.00166753		Rhodopirellula	0.00940159		Fluoribacter	0.00548147		Caldisericum	0.00578487
Syntrophothermus	0.00165563		Jeotgalibacillus	0.00925877		Haematospirillum	0.0054726		Nakamurella	0.00577451
Thermogutta	0.00161404		Candidatus Phaeomarinobacter	0.00924397		Methylocella	0.00542665		Slackia	0.00574462
Actinopolyspora	0.00160181		Leminorella	0.00907481		Hungateiclostridium	0.00538073		Flavisolibacter	0.00572947
Anaerotignum	0.00160058		Pseudorhodoplanes	0.00906078		Candidatus Nanopelagicus	0.0053546		Nautilia	0.00571851
Sutterella	0.00158876		Paludisphaera	0.00902521		Rummeliibacillus	0.00533619		Orrella	0.00568256
Pseudolabrys	0.00158099		Sulfuricaulis	0.00901189		Brevirhabdus	0.00531938		Thermomicrobium	0.00562165
Atopobium	0.00157467		Candidatus Nucleicultrix	0.00888754		Oxalobacter	0.00531477		Pseudopropionibacterium	0.00561263
Pseudopedobacter	0.00151798		Sutterella	0.00883311		Pontimonas	0.00529205		Paludibacter	0.00557819
Wenzhouxiangella	0.00150749		Jannaschia	0.00877733		Acetomicrobium	0.00525956		Intestinimonas	0.00551325
Frateuria	0.00148295		Thermobispora	0.00875467		Novibacillus	0.00525727		Sulfuricurvum	0.00550819
Pseudopropionibacterium	0.00143881		Ichthyobacterium	0.00870781		Oligotropha	0.00524068		Syntrophus	0.0054622
Sagittula	0.00143376		Candidatus Koribacter	0.00869932		Ereboglobus	0.00523146		Thermanaeromonas	0.00541829
Ruminococcus	0.00143001		Afipia	0.00869125		Hippea	0.0052167		Streptobacillus	0.00536708
Oceanicoccus	0.00141751		Haematospirillum	0.00866678		Epibacterium	0.00521572		Syntrophothermus	0.00525135
Singulisphaera	0.00141743		Sulfuricurvum	0.00854131		Desulfobacca	0.00515934		Salinivirga	0.00524468
Rhodopirellula	0.00140419		Prauserella	0.00849631		Mesotoga	0.0051343		Kytococcus	0.00522183
Zunongwangia	0.00138771		Tamlana	0.00849008		Syntrophus	0.00509675		Pajaroellobacter	0.00521212
Candidatus Desulforudis	0.00137574		Sideroxydans	0.00846825		Desulfurobacterium	0.00507286		Mycetocola	0.00519532
Ruminiclostridium	0.00135887		Thermanaerovibrio	0.00844273		Chloroflexus	0.0049546		Parvibaculum	0.00512234
Sphaerochaeta	0.00135627		Hungateiclostridium	0.00834638		Halomicronema	0.00494323		Fimbriimonas	0.0051112
Salinispira	0.00132677		Verrucosispora	0.00826402		Thermobaculum	0.00487201		Neoasaia	0.00503437
Oleiphilus	0.00132356		Oceanicoccus	0.00825541		Symbiobacterium	0.00481107		Tistrella	0.00498391
Paludisphaera	0.0013118		Candidatus Solibacter	0.00821177		Pseudogulbenkiania	0.00479123		Weeksella	0.00497168
Sinomonas	0.00128314		Parvularcula	0.00815093		Pseudolabrys	0.00478481		Candidatus Solibacter	0.0049157
Solimonas	0.00127702		Thermaerobacter	0.00811453		Roseobacter	0.00475854		Salimicrobium	0.0048616
Thermomicrobium	0.00123895		Saccharopolyspora	0.00803508		Cnuibacter	0.00472848		Syntrophobacter	0.00450806
Salinivirga	0.00123656		Syntrophomonas	0.00798773		Pseudovibrio	0.00472575		Flagellimonas	0.00443055
Fimbriimonas	0.00122812		Zhihengliuella	0.00798012		Pseudanabaena	0.00472085		Obesumbacterium	0.00438626
Isoptericola	0.00121046		Hirschia	0.00783042		Marivivens	0.00464554		Salinicola	0.00424445
Intestinimonas	0.00119844		Faecalibaculum	0.00781445		Prauserella	0.00463416		Paucibacter	0.00416373
Shinella	0.00119529		Marinithermus	0.00779261		Rhodoplanes	0.00463032		Candidatus Cloacimonas	0.00410846
Caldisericum	0.00117831		Jatrophihabitans	0.00775246		Beijerinckia	0.00458526		Hirschia	0.00409679
Thermincola	0.00114033		Paenarthrobacter	0.00770812		Sideroxydans	0.00441953		Thermodesulfatator	0.0040397
Sideroxydans	0.00109741		Thermogutta	0.00770592		Salinispora	0.00439062		Suicoccus	0.00399964
Desulfocurvibacter	0.0010772		Sphaerospermopsis	0.007618		Chlorobaculum	0.00434051		Wolinella	0.00381859
Syntrophomonas	0.00101535		Caldisericum	0.0075017		Desulfurivibrio	0.00432055		Paludisphaera	0.00375738
Thiobacillus	0.0010083		Methylocella	0.00748269		Magnetospira	0.00430922		Thermosulfidibacter	0.00372221
Zobellella	0.000987725		Xanthobacter	0.00747338		Aquaspirillum	0.00420174		Thermincola	0.00351008
Verrucosispora	0.000973838		Salinicola	0.0074669		Afipia	0.00415644		Syntrophobotulus	0.00350047
Afipia	0.000962916		Thermosynechococcus	0.00746247		Terribacillus	0.0040793		Grimontia	0.00344925
Suicoccus	0.00095819		Gilvibacter	0.0074565		Ignavibacterium	0.00407673		Ichthyobacterium	0.00342363
Salipiger	0.000943466		Pseudogulbenkiania	0.00738079		Intestinimonas	0.00407671		Thermaerobacter	0.00329464
Sneathia	0.0009377		Saccharothrix	0.00733261		Streptacidiphilus	0.0040725		Turneriella	0.00325149
Nitrobacter	0.000929529		Fluoribacter	0.00724365		Kozakia	0.00405961		Yangia	0.00321597
Polymorphum	0.00092357		Thermomicrobium	0.00720312		Desulfocurvibacter	0.00400221		Turicibacter	0.00318033
Neomicrococcus	0.000887512		Zhongshania	0.00709032		Parasphingorhabdus	0.00399398		Polymorphum	0.00304796
Trichormus	0.000838533		Robiginitalea	0.00708763		Saliniradius	0.00397797		Vagococcus	0.00300994
Neoasaia	0.000837601		Turneriella	0.00706308		Gilvibacter	0.00397		Flammeovirga	0.00299408
Novibacillus	0.000720356		Halarcobacter	0.00705919		Robiginitalea	0.00394745		Tatlockia	0.00292306
Kozakia	0.000698988		Ruminiclostridium	0.0069514		Acidobacterium	0.00392583		Thermogutta	0.00289842
Nodularia	0.000689389		Hydrogenobacter	0.00672075		Dactylococcopsis	0.00387004		Xanthobacter	0.0028372
Natranaerobius	0.000677119		Candidatus Desulforudis	0.00662928		Gluconacetobacter	0.00381262		Variibacter	0.00265167
Chondromyces	0.000660752		Candidatus Cyclonatronum	0.00654564		Thermotoga	0.00380707		Arsenicicoccus	0.00262911
Halobacteroides	0.000660648		Sanguibacter	0.00650082		Thermocrinis	0.00374412		Lawsonella	0.00256696
Sediminispirochaeta	0.000634895		Rhodanobacter	0.0062278		Rhodomicrobium	0.00374328		Paeniclostridium	0.00253855
Snodgrassella	0.000593539		Slackia	0.00622485		Verrucosispora	0.00372187		Pseudorhodoplanes	0.00253144
Woeseia	0.000573363		Parasphingorhabdus	0.00620284		Aminomonas	0.00370465		Solitalea	0.00248205
Vitreoscilla	0.000570623		Symbiobacterium	0.00613087		Citromicrobium	0.00366258		Rummeliibacillus	0.00233039
Turneriella	0.000560897		Lonsdalea	0.00612689		Jatrophihabitans	0.00357861		Tardibacter	0.00215753
Zobellia	0.000553709		Salimicrobium	0.00610862		Pseudohongiella	0.0035733		Urechidicola	0.00208681
Xanthobacter	0.000504322		Novibacillus	0.0061014		Thermanaeromonas	0.00350325		Tatumella	0.002064
Pajaroellobacter	0.00047352		Pontimonas	0.00606404		Dictyoglomus	0.00334955		Teredinibacter	0.00206308
Nitratifractor	0.000467356		Yoonia	0.00599793		Chloroherpeton	0.00333328		Atopobium	0.00203626
Rubrivivax	0.000465461		Aquaspirillum	0.00597534		Thermovibrio	0.00322232		Kurthia	0.00201814
Salimicrobium	0.000459794		Saccharophagus	0.0059556		Thermobacillus	0.00321594		Kozakia	0.00193442
Xylanimonas	0.000419983		Syntrophothermus	0.00587124		Parasaccharibacter	0.00318099		Wenzhouxiangella	0.00179711
Wenyingzhuangia	0.000401813		Fimbriimonas	0.00575169		Magnetococcus	0.00315171		Desulfocurvibacter	0.00167478
Saccharopolyspora	0.000378812		Pseudolabrys	0.0056364		Aequorivita	0.00308898		Saccharopolyspora	0.00155869
Sandaracinus	0.000356904		Halobacteroides	0.00548407		Adlercreutzia	0.00308216		Vogesella	0.00154389
Weeksella	0.000355725		Thermodesulfatator	0.00546993		Pelodictyon	0.00303433		Tateyamaria	0.00139704
Vogesella	0.00026122		Syntrophus	0.00529647		Ndongobacter	0.00293169		Saccharophagus	0.00137418
Turicibacter	0.000248684		Ndongobacter	0.00527638		Candidatus Fokinia	0.00290313		Xylanimonas	0.00125702
Vagococcus	0.000247675		Zobellia	0.00517652		Ruminiclostridium	0.00288413		Terribacillus	0.00113794
Zhongshania	0.000235401		Streptacidiphilus	0.00507162		Defluviitoga	0.00281055		Waddlia	0.00093379
Sanguibacter	0.000219488		Magnetococcus	0.00502437		Salinimonas	0.00279148		Halobacteroides	0.00077495
Salinicola	0.000174533		Xylanimonas	0.00494161		Thermovirga	0.00276169		Leminorella	0.000687998
Saccharophagus	0.000164591		Intestinimonas	0.0048618		Parvularcula	0.00275282		Anaerotignum	0.000677719
Urechidicola	0.000161113		Tateyamaria	0.00467675		Carboxydocella	0.00258334		Sphaerospermopsis	0.000617247
Pseudorhodoplanes	0.000157696		Ammonifex	0.00467554		Thermosynechococcus	0.00257842		Natranaerobius	0.000611803
Saccharospirillum	0.000131239		Thermanaeromonas	0.00454984		Sediminispirochaeta	0.00238203		Wenyingzhuangia	0.000578799
Rummeliibacillus	9.00756e-05		Sediminispirochaeta	0.00426969		Aureitalea	0.0023776		Candidatus Izimaplasma	0.000556868
Yoonia	7.85367e-05		Caldimicrobium	0.0042245		Caldimicrobium	0.0021971		Sanguibacter	0.000536786
Wigglesworthia	6.02485e-05		Rummeliibacillus	0.00369348		Desulfohalobium	0.00218226		Zymomonas	0.000444006
Zhihengliuella	5.64312e-05		Neoasaia	0.00353467		Marinithermus	0.0021377		Xylella	0.000403575
Solitalea	2.58447e-05		Anaerotignum	0.00347141		Oceanithermus	0.00204752		Saccharospirillum	0.000163301
Sphaerospermopsis	0		Waddlia	0.0033052		Wolinella	0.00191106		Wigglesworthia	0.000148991
Stackebrandtia	0		Natranaerobius	0.00314288		Ferriphaselus	0.00179943		Zymobacter	0.000132143
Variibacter	0		Stackebrandtia	0.00299939		Neoasaia	0.00172734		Stackebrandtia	0
Waddlia	0		Wolinella	0.00295355		Variibacter	0.00152907		Yoonia	0
Wolinella	0		Kozakia	0.00289817		Ammonifex	0.00145512		Zhihengliuella	0
Xylella	0		Desulfocurvibacter	0.00273024		Raphidiopsis	0.00128452		Zhongshania	0
Yangia	0		Thermosulfidibacter	0.00257538		Thermosulfidibacter	0.0011933		Zobellella	0
Zymobacter	0		Terribacillus	0.00247182		Hydrogenobacter	0.00054642		Zobellia	0
Zymomonas	0		Variibacter	0.00214258		Phytobacter	0.000295531		Zunongwangia	0
