# Supplementary material for: Longitudinal study across SARS-CoV-2 variants identifies transcriptionally active microbes (TAMs) associated with Delta severity
Source: iScience. 2023 Aug 29;26(10):107779. doi: 10.1016/j.isci.2023.107779 (PMC10493601; doi:10.1016/j.isci.2023.107779)
Supplement: Table S4. A total of 71 genera were detected which contain variable number of species across all four groups, related to Figure 3B [file mmc5.xlsx]

## Sheet: Sheet1
Table S4: Detection of 71 genera containing variable number of species across all four groups.Related to Figure 3B.
		Number of Species
	Genus	Pre-VOC	VOCs	Delta	Omicron
1	Acetobacter	0	1	1	0
2	Achromobacter	1	0	0	0
3	Acinetobacter	0	3	10	3
4	Actinomyces	1	0	0	0
5	Aggregatibacter	1	0	0	0
6	Atopobium	1	0	0	0
7	Azotobacter	0	0	1	0
8	Bacillus	1	3	3	4
9	Bordetella	0	0	1	0
10	Brevundimonas	0	0	1	0
11	Brucella	0	1	1	0
12	Burkholderia	0	0	1	0
13	Caldicellulosiruptor	1	0	0	0
14	Campylobacter	2	1	1	0
15	Candidatus	3	0	1	2
16	Capnocytophaga	1	1	1	0
17	Citrobacter	1	0	0	0
18	Clostridioides	0	1	1	1
19	Colwellia	0	1	1	0
20	Corynebacterium	0	2	1	2
21	Desulfotomaculum	1	1	1	0
22	Enterobacter	1	0	2	0
23	Enterococcus	0	2	4	1
24	Escherichia	1	0	0	0
25	Gemella	0	1	0	1
26	Haemophilus	1	1	1	0
27	Halomonas	0	0	1	0
28	Helicobacter	1	0	0	0
29	Herbaspirillum	0	0	1	0
30	Humibacter	1	0	0	0
31	Immundisolibacter	0	0	1	0
32	Lactobacillus	1	0	1	0
33	Leadbetterella	0	0	1	0
34	Legionella	0	0	1	0
35	Leptospira	1	0	0	0
36	Leptotrichia	2	0	1	0
37	Leuconostoc	0	1	1	1
38	Luteimonas	0	0	2	0
39	Lysinibacillus	0	0	1	0
40	Lysobacter	0	1	1	0
41	Methanobrevibacter	1	0	0	0
42	Methylobacillus	0	0	1	0
43	Moraxella	1	1	1	0
44	Mycobacterium	2	1	0	0
45	Mycoplasma	3	1	0	0
46	Neisseria	1	0	1	0
47	Oblitimonas	0	1	1	0
48	Paenibacillus	0	1	1	1
49	Pantoea	0	1	1	0
50	Photobacterium	1	1	1	0
51	Phycisphaera	1	0	0	0
52	Plantactinospora	2	1	0	0
53	Porphyromonas	1	1	1	0
54	Prevotella	5	5	8	0
55	Pseudomonas	0	5	14	1
56	Pseudoxanthomonas	0	0	1	0
57	Ralstonia	2	1	1	0
58	Rothia	1	0	0	0
59	Saccharospirillum	0	1	1	0
60	Selenomonas	0	0	1	0
61	Sphingomonas	0	0	1	0
62	Spiroplasma	2	0	0	0
63	Staphylococcus	3	2	2	2
64	Stenotrophomonas	1	1	3	0
65	Streptococcus	1	2	3	3
66	Streptomyces	2	2	0	0
67	Thermococcus	1	0	0	0
68	Turicibacter	1	0	1	0
69	Veillonella	1	1	1	0
70	Vibrio	1	1	1	0
71	Xanthomonas	0	0	1	0

## Sheet: Sheet2
18 prominent genera of nasopharyngeal TAMs showing variation in the number of species between Pre-VOC and VOCs
		Number of species
	Genus	Pre-VOC	VOCs
1	Acinetobacter	0	3
2	Corynebacterium	0	2
3	Enterococcus	0	2
4	Pseudomonas	0	5
5	Streptococcus	1	2
6	Staphylococcus	3	2
7	Stenotrophomonas	1	1
8	Prevotella	5	5
9	Ralstonia	2	1
10	Mycobacterium	2	1
11	Mycoplasma	3	1
12	Plantactinospora	2	1
13	Spiroplasma	2	0
14	Streptomyces	2	2
15	Bacillus	1	3
16	Campylobacter	2	1
17	Leptotrichia	2	0
18	Luteimonas	0	0

## Sheet: Sheet3
11 prominent genera of nasopharyngeal TAMs showing variation in the number of species between Delta and Omicron
		Number of Species
	Genus	Delta	Omicron
1	Acinetobacter	10	3
2	Corynebacterium	1	2
3	Enterococcus	4	1
4	Luteimonas	2	0
5	Pseudomonas	14	1
6	Streptococcus	3	3
7	Staphylococcus	2	2
8	Stenotrophomonas	3	0
9	Prevotella	8	0
10	Bacillus	3	4
11	Enterobacter	2	0
