# Supplementary material for: Longitudinal study across SARS-CoV-2 variants identifies transcriptionally active microbes (TAMs) associated with Delta severity
Source: iScience. 2023 Aug 29;26(10):107779. doi: 10.1016/j.isci.2023.107779 (PMC10493601; doi:10.1016/j.isci.2023.107779)
Supplement: Table S5. Metabolic pathways associated with variable microbes across the groups (Pre-VOC, Delta, Omicron), related to Figure 4B [file mmc6.xlsx]

## Sheet: variable
Table S5: Metabolic pathways associated with variable microbes across the groups (Pre-VOC, Delta, Omicron). Related to Figure 4B.
PreVOC				Delta				Omicron
Microbes	Pathway	Average		Microbes	Pathway	Average		Microbes	Pathway	Average
Haemophilus parainfluenzae	PWY66-429: fatty acid biosynthesis initiation (mitochondria)	8.45e-07		Acinetobacter baumannii	PWY-5028: L-histidine degradation II	3.36e-08		Streptococcus anginosus	DTDPRHAMSYN-PWY: dTDP-&beta;-L-rhamnose biosynthesis	5.69e-08
Stenotrophomonas maltophilia	PWY-5973: cis-vaccenate biosynthesis	8.77e-07		Acinetobacter baumannii	PANTO-PWY: phosphopantothenate biosynthesis I	5.28e-08		Acinetobacter baumannii	PWY-5189: tetrapyrrole biosynthesis II (from glycine)	6.03e-07
Stenotrophomonas maltophilia	PWY-7220: adenosine deoxyribonucleotides de novo biosynthesis II	9.34e-07		Prevotella jejuni	ANAGLYCOLYSIS-PWY: glycolysis III (from glucose)	5.5e-08		Acinetobacter baumannii	PWY-2941: L-lysine biosynthesis II	1.21e-06
Stenotrophomonas maltophilia	PWY-7222: guanosine deoxyribonucleotides de novo biosynthesis II	9.34e-07		Prevotella jejuni	PWY-7663: gondoate biosynthesis (anaerobic)	6.14e-08		Acinetobacter baumannii	PWY-5918: superpathway of heme b biosynthesis from glutamate	1.24e-06
Campylobacter concisus	PWY66-429: fatty acid biosynthesis initiation (mitochondria)	1.05e-06		Pseudomonas aeruginosa	PWY-5138: fatty acid &beta;-oxidation IV (unsaturated, even number)	6.4e-08		Acinetobacter baumannii	TYRFUMCAT-PWY: L-tyrosine degradation I	1.33e-06
Stenotrophomonas maltophilia	PWY0-862: (5Z)-dodecenoate biosynthesis I	1.09e-06		Pseudomonas aeruginosa	PWY0-862: (5Z)-dodecenoate biosynthesis I	6.41e-08		Acinetobacter baumannii	HISDEG-PWY: L-histidine degradation I	1.56e-06
Campylobacter concisus	PWY-7663: gondoate biosynthesis (anaerobic)	1.1e-06		Pseudomonas aeruginosa	PWY-5136: fatty acid &beta;-oxidation II (plant peroxisome)	6.58e-08		Acinetobacter baumannii	PWY-5028: L-histidine degradation II	1.59e-06
Haemophilus parainfluenzae	PWY0-862: (5Z)-dodecenoate biosynthesis I	1.39e-06		Pseudomonas aeruginosa	FAO-PWY: fatty acid &beta;-oxidation I (generic)	6.65e-08		Acinetobacter baumannii	PWY-7357: thiamine phosphate formation from pyrithiamine and oxythiamine (yeast)	1.76e-06
Stenotrophomonas maltophilia	PWY-7663: gondoate biosynthesis (anaerobic)	1.42e-06		Prevotella jejuni	PWY-5973: cis-vaccenate biosynthesis	6.85e-08		Streptococcus anginosus	PWY-1042: glycolysis IV	1.76e-06
Prevotella jejuni	PWY-7199: pyrimidine deoxyribonucleosides salvage	1.44e-06		Enterococcus faecium	LACTOSECAT-PWY: lactose and galactose degradation I	6.91e-08		Acinetobacter baumannii	PWY-6185: 4-methylcatechol degradation (ortho cleavage)	1.88e-06
Haemophilus parainfluenzae	PWY-7663: gondoate biosynthesis (anaerobic)	1.45e-06		Enterococcus faecium	PWY-7221: guanosine ribonucleotides de novo biosynthesis	6.92e-08		Acinetobacter baumannii	PWY0-1477: ethanolamine utilization	1.93e-06
Prevotella jejuni	PWY-7953: UDP-N-acetylmuramoyl-pentapeptide biosynthesis III (meso-diaminopimelate containing)	1.49e-06		Acinetobacter baumannii	PWY-5189: tetrapyrrole biosynthesis II (from glycine)	7.61e-08		Acinetobacter baumannii	PWY-6897: thiamine diphosphate salvage II	2.1e-06
Prevotella jejuni	SER-GLYSYN-PWY: superpathway of L-serine and glycine biosynthesis I	1.6e-06		Acinetobacter baumannii	PWY-5918: superpathway of heme b biosynthesis from glutamate	8.99e-08		Acinetobacter baumannii	PWY-7269: mitochondrial NADPH production (yeast)	2.11e-06
Prevotella jejuni	PWY-6386: UDP-N-acetylmuramoyl-pentapeptide biosynthesis II (lysine-containing)	1.66e-06		Acinetobacter baumannii	PWY-6606: guanosine nucleotides degradation II	9.3e-08		Acinetobacter baumannii	PANTO-PWY: phosphopantothenate biosynthesis I	2.28e-06
Prevotella jejuni	PEPTIDOGLYCANSYN-PWY: peptidoglycan biosynthesis I (meso-diaminopimelate containing)	2.16e-06		Acinetobacter baumannii	PWY-6608: guanosine nucleotides degradation III	9.3e-08		Acinetobacter baumannii	NAGLIPASYN-PWY: lipid IVA biosynthesis (E. coli)	2.45e-06
Stenotrophomonas maltophilia	PWY0-1586: peptidoglycan maturation (meso-diaminopimelate containing)	2.28e-06		Acinetobacter baumannii	PWY-7357: thiamine phosphate formation from pyrithiamine and oxythiamine (yeast)	9.58e-08		Acinetobacter baumannii	PWY-8073: lipid IVA biosynthesis (P. putida)	2.45e-06
Prevotella jejuni	DTDPRHAMSYN-PWY: dTDP-&beta;-L-rhamnose biosynthesis	2.35e-06		Prevotella jejuni	PWY-1042: glycolysis IV	9.89e-08		Acinetobacter baumannii	PWY66-429: fatty acid biosynthesis initiation (mitochondria)	2.53e-06
Prevotella jejuni	ASPASN-PWY: superpathway of L-aspartate and L-asparagine biosynthesis	2.39e-06		Enterococcus faecium	PWY-7220: adenosine deoxyribonucleotides de novo biosynthesis II	1.03e-07		Acinetobacter baumannii	PWY-5973: cis-vaccenate biosynthesis	2.95e-06
Prevotella jejuni	PWY-6387: UDP-N-acetylmuramoyl-pentapeptide biosynthesis I (meso-diaminopimelate containing)	2.4e-06		Enterococcus faecium	PWY-7222: guanosine deoxyribonucleotides de novo biosynthesis II	1.03e-07		Acinetobacter baumannii	PWY-6151: S-adenosyl-L-methionine salvage I	3.11e-06
Prevotella jejuni	PWY-6385: peptidoglycan biosynthesis III (mycobacteria)	2.56e-06		Pseudomonas aeruginosa	PWY-7663: gondoate biosynthesis (anaerobic)	1.1e-07		Acinetobacter baumannii	PWY0-166: superpathway of pyrimidine deoxyribonucleotides de novo biosynthesis (E. coli)	3.28e-06
Prevotella jejuni	PWY-3841: folate transformations II (plants)	3.08e-06		Acinetobacter baumannii	PWY-5695: inosine 5'-phosphate degradation	1.11e-07		Acinetobacter baumannii	PWY-6703: preQ0 biosynthesis	3.31e-06
Prevotella jejuni	COA-PWY: coenzyme A biosynthesis I (prokaryotic)	4.25e-06		Acinetobacter baumannii	PWY-6897: thiamine diphosphate salvage II	1.14e-07		Acinetobacter baumannii	PWY-7184: pyrimidine deoxyribonucleotides de novo biosynthesis I	3.4e-06
Prevotella jejuni	PWY-7663: gondoate biosynthesis (anaerobic)	5.37e-06		Acinetobacter baumannii	BIOTIN-BIOSYNTHESIS-PWY: biotin biosynthesis I	1.15e-07		Acinetobacter baumannii	PWY0-1586: peptidoglycan maturation (meso-diaminopimelate containing)	3.41e-06
Prevotella jejuni	PWY-5973: cis-vaccenate biosynthesis	5.91e-06		Acinetobacter baumannii	PWY-6519: 8-amino-7-oxononanoate biosynthesis I	1.18e-07		Acinetobacter baumannii	PWY-7953: UDP-N-acetylmuramoyl-pentapeptide biosynthesis III (meso-diaminopimelate containing)	3.41e-06
Prevotella jejuni	PWY-7977: L-methionine biosynthesis IV	6.41e-06		Acinetobacter baumannii	RIBOSYN2-PWY: flavin biosynthesis I (bacteria and plants)	1.24e-07		Acinetobacter baumannii	AST-PWY: L-arginine degradation II (AST pathway)	3.44e-06
Prevotella jejuni	PWY-5097: L-lysine biosynthesis VI	7.6e-06		Acinetobacter baumannii	AST-PWY: L-arginine degradation II (AST pathway)	1.3e-07		Acinetobacter baumannii	PWY-6630: superpathway of L-tyrosine biosynthesis	3.77e-06
Prevotella jejuni	PWY-2942: L-lysine biosynthesis III	7.7e-06		Acinetobacter baumannii	PYRIDOXSYN-PWY: pyridoxal 5'-phosphate biosynthesis I	1.34e-07		Acinetobacter baumannii	PWY-6386: UDP-N-acetylmuramoyl-pentapeptide biosynthesis II (lysine-containing)	3.78e-06
Prevotella jejuni	ANAGLYCOLYSIS-PWY: glycolysis III (from glucose)	1.64e-05		Acinetobacter baumannii	PWY-7953: UDP-N-acetylmuramoyl-pentapeptide biosynthesis III (meso-diaminopimelate containing)	1.36e-07		Acinetobacter baumannii	P221-PWY: octane oxidation	3.85e-06
Prevotella jejuni	PWY-1042: glycolysis IV	2.13e-05		Acinetobacter baumannii	PHOSLIPSYN-PWY: superpathway of phospholipid biosynthesis I (bacteria)	1.41e-07		Acinetobacter baumannii	PWY-6700: queuosine biosynthesis I (de novo)	3.97e-06
				Acinetobacter baumannii	GLUCOSE1PMETAB-PWY: glucose and glucose-1-phosphate degradation	1.5e-07		Acinetobacter baumannii	PWY-6385: peptidoglycan biosynthesis III (mycobacteria)	4.02e-06
				Enterococcus faecium	PWY0-1296: purine ribonucleosides degradation	1.5e-07		Acinetobacter baumannii	PWY4FS-7: phosphatidylglycerol biosynthesis I (plastidic)	4.05e-06
				Acinetobacter baumannii	HEMESYN2-PWY: heme b biosynthesis II (oxygen-independent)	1.51e-07		Acinetobacter baumannii	PWY4FS-8: phosphatidylglycerol biosynthesis II (non-plastidic)	4.05e-06
				Acinetobacter baumannii	1CMET2-PWY: folate transformations III (E. coli)	1.63e-07		Acinetobacter baumannii	PWY-5188: tetrapyrrole biosynthesis I (from glutamate)	4.21e-06
				Acinetobacter baumannii	PWY0-1477: ethanolamine utilization	1.64e-07		Acinetobacter baumannii	ARGSYN-PWY: L-arginine biosynthesis I (via L-ornithine)	4.51e-06
				Enterococcus faecium	DTDPRHAMSYN-PWY: dTDP-&beta;-L-rhamnose biosynthesis	1.67e-07		Acinetobacter baumannii	PHOSLIPSYN-PWY: superpathway of phospholipid biosynthesis I (bacteria)	4.54e-06
				Acinetobacter baumannii	PWY-7269: mitochondrial NADPH production (yeast)	1.69e-07		Acinetobacter baumannii	PPGPPMET-PWY: ppGpp metabolism	4.64e-06
				Enterococcus faecium	PWY-8187: L-arginine degradation XIII (reductive Stickland reaction)	1.72e-07		Acinetobacter baumannii	PWY-8178: pentose phosphate pathway (non-oxidative branch) II	4.79e-06
				Acinetobacter baumannii	HEME-BIOSYNTHESIS-II: heme b biosynthesis I (aerobic)	1.74e-07		Acinetobacter baumannii	PWY-7790: UMP biosynthesis II	4.81e-06
				Acinetobacter baumannii	HEME-BIOSYNTHESIS-II-1: heme b biosynthesis V (aerobic)	1.75e-07		Acinetobacter baumannii	PWY-7791: UMP biosynthesis III	4.81e-06
				Acinetobacter baumannii	PPGPPMET-PWY: ppGpp metabolism	1.91e-07		Acinetobacter baumannii	PWY-6387: UDP-N-acetylmuramoyl-pentapeptide biosynthesis I (meso-diaminopimelate containing)	5.13e-06
				Acinetobacter baumannii	PWY-7117: C4 photosynthetic carbon assimilation cycle, PEPCK type	1.92e-07		Acinetobacter baumannii	PWY-6147: 6-hydroxymethyl-dihydropterin diphosphate biosynthesis I	5.14e-06
				Enterococcus faecium	PWY-7197: pyrimidine deoxyribonucleotide phosphorylation	1.98e-07		Acinetobacter baumannii	PWY-5667: CDP-diacylglycerol biosynthesis I	5.61e-06
				Acinetobacter baumannii	NAGLIPASYN-PWY: lipid IVA biosynthesis (E. coli)	2e-07		Acinetobacter baumannii	PWY0-1319: CDP-diacylglycerol biosynthesis II	5.61e-06
				Acinetobacter baumannii	PWY-8073: lipid IVA biosynthesis (P. putida)	2e-07		Acinetobacter baumannii	PEPTIDOGLYCANSYN-PWY: peptidoglycan biosynthesis I (meso-diaminopimelate containing)	5.64e-06
				Acinetobacter baumannii	PWY-6803: phosphatidylcholine acyl editing	2e-07		Acinetobacter baumannii	PWY-6803: phosphatidylcholine acyl editing	5.77e-06
				Acinetobacter baumannii	PWY-1042: glycolysis IV	2.03e-07		Acinetobacter baumannii	PWY-7197: pyrimidine deoxyribonucleotide phosphorylation	5.85e-06
				Acinetobacter baumannii	NONMEVIPP-PWY: methylerythritol phosphate pathway I	2.05e-07		Acinetobacter baumannii	HISTSYN-PWY: L-histidine biosynthesis	5.85e-06
				Acinetobacter baumannii	PWY-6386: UDP-N-acetylmuramoyl-pentapeptide biosynthesis II (lysine-containing)	2.09e-07		Acinetobacter baumannii	HSERMETANA-PWY: L-methionine biosynthesis III	5.85e-06
				Acinetobacter baumannii	PWY-6385: peptidoglycan biosynthesis III (mycobacteria)	2.11e-07		Acinetobacter baumannii	GLUTORN-PWY: L-ornithine biosynthesis I	6.01e-06
				Acinetobacter baumannii	GLUTORN-PWY: L-ornithine biosynthesis I	2.13e-07		Acinetobacter baumannii	PWY-6163: chorismate biosynthesis from 3-dehydroquinate	6.03e-06
				Acinetobacter baumannii	PWY-6387: UDP-N-acetylmuramoyl-pentapeptide biosynthesis I (meso-diaminopimelate containing)	2.17e-07		Acinetobacter baumannii	PWY0-162: superpathway of pyrimidine ribonucleotides de novo biosynthesis	6.39e-06
				Acinetobacter baumannii	HISDEG-PWY: L-histidine degradation I	2.18e-07		Acinetobacter baumannii	PWY-5686: UMP biosynthesis I	6.71e-06
				Acinetobacter baumannii	PWY-6700: queuosine biosynthesis I (de novo)	2.23e-07		Acinetobacter baumannii	PWY-3841: folate transformations II (plants)	6.73e-06
				Acinetobacter baumannii	PWY-7388: octanoyl-[acyl-carrier protein] biosynthesis (mitochondria, yeast)	2.26e-07		Acinetobacter baumannii	COMPLETE-ARO-PWY: superpathway of aromatic amino acid biosynthesis	6.73e-06
				Acinetobacter baumannii	PWY-5154: L-arginine biosynthesis III (via N-acetyl-L-citrulline)	2.3e-07		Acinetobacter baumannii	THRESYN-PWY: superpathway of L-threonine biosynthesis	6.93e-06
				Acinetobacter baumannii	PEPTIDOGLYCANSYN-PWY: peptidoglycan biosynthesis I (meso-diaminopimelate containing)	2.38e-07		Acinetobacter baumannii	NONMEVIPP-PWY: methylerythritol phosphate pathway I	7.03e-06
				Acinetobacter baumannii	PROTOCATECHUATE-ORTHO-CLEAVAGE-PWY: protocatechuate degradation II (ortho-cleavage pathway)	2.51e-07		Acinetobacter baumannii	ARO-PWY: chorismate biosynthesis I	7.05e-06
				Acinetobacter baumannii	TRNA-CHARGING-PWY: tRNA charging	2.53e-07		Acinetobacter baumannii	PWY66-389: phytol degradation	7.12e-06
				Acinetobacter baumannii	LIPASYN-PWY: phospholipases	2.73e-07		Acinetobacter baumannii	PWY-5989: stearate biosynthesis II (bacteria and plants)	7.25e-06
				Acinetobacter baumannii	PWY4FS-7: phosphatidylglycerol biosynthesis I (plastidic)	2.76e-07		Acinetobacter baumannii	PWY-2942: L-lysine biosynthesis III	7.33e-06
				Acinetobacter baumannii	PWY4FS-8: phosphatidylglycerol biosynthesis II (non-plastidic)	2.76e-07		Acinetobacter baumannii	ARGSYNBSUB-PWY: L-arginine biosynthesis II (acetyl cycle)	7.82e-06
				Acinetobacter baumannii	PWY-7790: UMP biosynthesis II	2.79e-07		Acinetobacter baumannii	PWY-3001: superpathway of L-isoleucine biosynthesis I	7.85e-06
				Acinetobacter baumannii	PWY-7791: UMP biosynthesis III	2.79e-07		Acinetobacter baumannii	PWY-6282: palmitoleate biosynthesis I (from (5Z)-dodec-5-enoate)	7.86e-06
				Acinetobacter baumannii	PWY-5188: tetrapyrrole biosynthesis I (from glutamate)	2.82e-07		Acinetobacter baumannii	HEME-BIOSYNTHESIS-II-1: heme b biosynthesis V (aerobic)	7.88e-06
				Acinetobacter baumannii	ARGSYN-PWY: L-arginine biosynthesis I (via L-ornithine)	2.87e-07		Acinetobacter baumannii	HEME-BIOSYNTHESIS-II: heme b biosynthesis I (aerobic)	7.88e-06
				Acinetobacter baumannii	PWY-3001: superpathway of L-isoleucine biosynthesis I	2.94e-07		Acinetobacter baumannii	RIBOSYN2-PWY: flavin biosynthesis I (bacteria and plants)	7.93e-06
				Acinetobacter baumannii	PWY-5667: CDP-diacylglycerol biosynthesis I	3.19e-07		Acinetobacter baumannii	PWY0-862: (5Z)-dodecenoate biosynthesis I	7.98e-06
				Acinetobacter baumannii	PWY0-1319: CDP-diacylglycerol biosynthesis II	3.19e-07		Acinetobacter baumannii	PWY-5097: L-lysine biosynthesis VI	8.18e-06
				Acinetobacter baumannii	HISTSYN-PWY: L-histidine biosynthesis	3.23e-07		Acinetobacter baumannii	GLUCONEO-PWY: gluconeogenesis I	8.23e-06
				Acinetobacter baumannii	THRESYN-PWY: superpathway of L-threonine biosynthesis	3.24e-07		Acinetobacter baumannii	PWY-724: superpathway of L-lysine, L-threonine and L-methionine biosynthesis II	8.26e-06
				Acinetobacter baumannii	ARGSYNBSUB-PWY: L-arginine biosynthesis II (acetyl cycle)	3.25e-07		Acinetobacter baumannii	PWY-7664: oleate biosynthesis IV (anaerobic)	8.34e-06
				Acinetobacter baumannii	HSERMETANA-PWY: L-methionine biosynthesis III	3.28e-07		Acinetobacter baumannii	DAPLYSINESYN-PWY: L-lysine biosynthesis I	8.41e-06
				Acinetobacter baumannii	PWY-6703: preQ0 biosynthesis	3.33e-07		Acinetobacter baumannii	FASYN-ELONG-PWY: fatty acid elongation -- saturated	8.62e-06
				Acinetobacter baumannii	PWY-7197: pyrimidine deoxyribonucleotide phosphorylation	3.47e-07		Acinetobacter baumannii	UDPNAGSYN-PWY: UDP-N-acetyl-D-glucosamine biosynthesis I	8.62e-06
				Acinetobacter baumannii	PWY0-162: superpathway of pyrimidine ribonucleotides de novo biosynthesis	3.49e-07		Acinetobacter baumannii	PWY0-1337: oleate &beta;-oxidation	9.08e-06
				Acinetobacter baumannii	COMPLETE-ARO-PWY: superpathway of aromatic amino acid biosynthesis	3.57e-07		Acinetobacter baumannii	PWY-1269: CMP-3-deoxy-D-manno-octulosonate biosynthesis	9.46e-06
				Acinetobacter baumannii	PWY-7118: chitin deacetylation	3.6e-07		Acinetobacter baumannii	PWY-6121: 5-aminoimidazole ribonucleotide biosynthesis I	1.01e-05
				Acinetobacter baumannii	PWY-7977: L-methionine biosynthesis IV	3.65e-07		Acinetobacter baumannii	PWY-7663: gondoate biosynthesis (anaerobic)	1.01e-05
				Acinetobacter baumannii	PWY-6163: chorismate biosynthesis from 3-dehydroquinate	3.68e-07		Acinetobacter baumannii	PWY-6122: 5-aminoimidazole ribonucleotide biosynthesis II	1.08e-05
				Acinetobacter baumannii	PWY-724: superpathway of L-lysine, L-threonine and L-methionine biosynthesis II	3.83e-07		Acinetobacter baumannii	PWY-6277: superpathway of 5-aminoimidazole ribonucleotide biosynthesis	1.08e-05
				Acinetobacter baumannii	PWY-7858: (5Z)-dodecenoate biosynthesis II	3.89e-07		Acinetobacter baumannii	P105-PWY: TCA cycle IV (2-oxoglutarate decarboxylase)	1.15e-05
				Acinetobacter baumannii	ARO-PWY: chorismate biosynthesis I	3.89e-07		Acinetobacter baumannii	PWY-7118: chitin deacetylation	1.16e-05
				Acinetobacter baumannii	PWY-2942: L-lysine biosynthesis III	4.21e-07		Acinetobacter baumannii	PWY-7234: inosine-5'-phosphate biosynthesis III	1.28e-05
				Acinetobacter baumannii	PWY-7234: inosine-5'-phosphate biosynthesis III	4.29e-07		Acinetobacter baumannii	NONOXIPENT-PWY: pentose phosphate pathway (non-oxidative branch) I	1.38e-05
				Acinetobacter baumannii	GLUCONEO-PWY: gluconeogenesis I	4.36e-07		Acinetobacter baumannii	PWY-6123: inosine-5'-phosphate biosynthesis I	1.4e-05
				Acinetobacter baumannii	PWY0-1586: peptidoglycan maturation (meso-diaminopimelate containing)	4.39e-07		Acinetobacter baumannii	PWY-841: superpathway of purine nucleotides de novo biosynthesis I	1.41e-05
				Acinetobacter baumannii	PWY-8178: pentose phosphate pathway (non-oxidative branch) II	4.59e-07		Acinetobacter baumannii	PWY-6124: inosine-5'-phosphate biosynthesis II	1.41e-05
				Acinetobacter baumannii	PWY-5097: L-lysine biosynthesis VI	4.74e-07		Acinetobacter baumannii	PROTOCATECHUATE-ORTHO-CLEAVAGE-PWY: protocatechuate degradation II (ortho-cleavage pathway)	1.65e-05
				Acinetobacter baumannii	UDPNAGSYN-PWY: UDP-N-acetyl-D-glucosamine biosynthesis I	4.77e-07		Acinetobacter baumannii	SER-GLYSYN-PWY: superpathway of L-serine and glycine biosynthesis I	1.78e-05
				Acinetobacter baumannii	PWY-3841: folate transformations II (plants)	5.04e-07		Acinetobacter baumannii	PWY0-1479: tRNA processing	1.78e-05
				Acinetobacter baumannii	P105-PWY: TCA cycle IV (2-oxoglutarate decarboxylase)	5.08e-07		Acinetobacter baumannii	PWY-6125: superpathway of guanosine nucleotides de novo biosynthesis II	1.83e-05
				Acinetobacter baumannii	PWY66-389: phytol degradation	5.1e-07		Acinetobacter baumannii	PWY-7208: superpathway of pyrimidine nucleobases salvage	1.84e-05
				Acinetobacter baumannii	PWY-5989: stearate biosynthesis II (bacteria and plants)	5.24e-07		Acinetobacter baumannii	FERMENTATION-PWY: mixed acid fermentation	1.91e-05
				Acinetobacter baumannii	PWY-6147: 6-hydroxymethyl-dihydropterin diphosphate biosynthesis I	5.48e-07		Acinetobacter baumannii	PWY-5913: partial TCA cycle (obligate autotrophs)	2.06e-05
				Acinetobacter baumannii	PWY-5973: cis-vaccenate biosynthesis	5.61e-07		Acinetobacter baumannii	PWY-7111: pyruvate fermentation to isobutanol (engineered)	2.17e-05
				Acinetobacter baumannii	PWY-5686: UMP biosynthesis I	5.73e-07		Acinetobacter baumannii	PWY-7229: superpathway of adenosine nucleotides de novo biosynthesis I	2.36e-05
				Acinetobacter baumannii	DAPLYSINESYN-PWY: L-lysine biosynthesis I	5.83e-07		Acinetobacter baumannii	PWY-7221: guanosine ribonucleotides de novo biosynthesis	2.38e-05
				Acinetobacter baumannii	PWY-6124: inosine-5'-phosphate biosynthesis II	5.88e-07		Acinetobacter baumannii	PWY-6126: superpathway of adenosine nucleotides de novo biosynthesis II	2.43e-05
				Acinetobacter baumannii	PWY-6123: inosine-5'-phosphate biosynthesis I	5.88e-07		Acinetobacter baumannii	BRANCHED-CHAIN-AA-SYN-PWY: superpathway of branched chain amino acid biosynthesis	2.67e-05
				Acinetobacter baumannii	PWY-6151: S-adenosyl-L-methionine salvage I	5.94e-07		Acinetobacter baumannii	TCA-GLYOX-BYPASS: superpathway of glyoxylate bypass and TCA	2.68e-05
				Acinetobacter baumannii	SER-GLYSYN-PWY: superpathway of L-serine and glycine biosynthesis I	6.02e-07		Acinetobacter baumannii	PWY-5138: fatty acid &beta;-oxidation IV (unsaturated, even number)	2.72e-05
				Acinetobacter baumannii	PWY-6282: palmitoleate biosynthesis I (from (5Z)-dodec-5-enoate)	6.25e-07		Acinetobacter baumannii	PWY-7228: superpathway of guanosine nucleotides de novo biosynthesis I	2.73e-05
				Acinetobacter baumannii	PWY-6121: 5-aminoimidazole ribonucleotide biosynthesis I	6.28e-07		Acinetobacter baumannii	PWY-5103: L-isoleucine biosynthesis III	2.75e-05
				Acinetobacter baumannii	FERMENTATION-PWY: mixed acid fermentation	6.31e-07		Acinetobacter baumannii	PWY-5136: fatty acid &beta;-oxidation II (plant peroxisome)	2.92e-05
				Acinetobacter baumannii	PWY66-429: fatty acid biosynthesis initiation (mitochondria)	6.44e-07		Acinetobacter baumannii	FAO-PWY: fatty acid &beta;-oxidation I (generic)	2.94e-05
				Acinetobacter baumannii	PWY-841: superpathway of purine nucleotides de novo biosynthesis I	6.82e-07		Acinetobacter baumannii	TCA: TCA cycle I (prokaryotic)	2.99e-05
				Acinetobacter baumannii	PWY-7664: oleate biosynthesis IV (anaerobic)	6.99e-07		Acinetobacter baumannii	ILEUSYN-PWY: L-isoleucine biosynthesis I (from threonine)	2.99e-05
				Acinetobacter baumannii	FASYN-ELONG-PWY: fatty acid elongation -- saturated	7e-07		Acinetobacter baumannii	VALSYN-PWY: L-valine biosynthesis	3.33e-05
				Acinetobacter baumannii	PWY0-1337: oleate &beta;-oxidation	7.25e-07		Acinetobacter baumannii	PWY-6969: TCA cycle V (2-oxoglutarate synthase)	3.79e-05
				Acinetobacter baumannii	NONOXIPENT-PWY: pentose phosphate pathway (non-oxidative branch) I	7.82e-07		Acinetobacter baumannii	GLYOXYLATE-BYPASS: glyoxylate cycle	4.2e-05
				Acinetobacter baumannii	PWY-5690: TCA cycle II (plants and fungi)	7.86e-07		Acinetobacter baumannii	PWY-7220: adenosine deoxyribonucleotides de novo biosynthesis II	4.38e-05
				Acinetobacter baumannii	PWY-6122: 5-aminoimidazole ribonucleotide biosynthesis II	8.13e-07		Acinetobacter baumannii	PWY-7222: guanosine deoxyribonucleotides de novo biosynthesis II	4.38e-05
				Acinetobacter baumannii	PWY-6277: superpathway of 5-aminoimidazole ribonucleotide biosynthesis	8.13e-07
				Acinetobacter baumannii	PWY0-1479: tRNA processing	8.26e-07
				Acinetobacter baumannii	PWY0-862: (5Z)-dodecenoate biosynthesis I	8.66e-07
				Acinetobacter baumannii	PWY-1269: CMP-3-deoxy-D-manno-octulosonate biosynthesis	8.96e-07
				Acinetobacter baumannii	CALVIN-PWY: Calvin-Benson-Bassham cycle	9.22e-07
				Acinetobacter baumannii	PWY-5913: partial TCA cycle (obligate autotrophs)	9.61e-07
				Pseudomonas stutzeri	FAO-PWY: fatty acid &beta;-oxidation I (generic)	9.88e-07
				Pseudomonas stutzeri	PWY-5138: fatty acid &beta;-oxidation IV (unsaturated, even number)	9.92e-07
				Acinetobacter baumannii	PWY-561: superpathway of glyoxylate cycle and fatty acid degradation	1.02e-06
				Acinetobacter baumannii	GLYOXYLATE-BYPASS: glyoxylate cycle	1.13e-06
				Acinetobacter baumannii	PWY-7663: gondoate biosynthesis (anaerobic)	1.13e-06
				Acinetobacter baumannii	PWY-7229: superpathway of adenosine nucleotides de novo biosynthesis I	1.14e-06
				Acinetobacter baumannii	PWY-6125: superpathway of guanosine nucleotides de novo biosynthesis II	1.15e-06
				Acinetobacter baumannii	TCA-GLYOX-BYPASS: superpathway of glyoxylate bypass and TCA	1.17e-06
				Acinetobacter baumannii	PWY-5138: fatty acid &beta;-oxidation IV (unsaturated, even number)	1.2e-06
				Acinetobacter baumannii	PWY-6126: superpathway of adenosine nucleotides de novo biosynthesis II	1.23e-06
				Acinetobacter baumannii	PWY-7208: superpathway of pyrimidine nucleobases salvage	1.24e-06
				Acinetobacter baumannii	FAO-PWY: fatty acid &beta;-oxidation I (generic)	1.26e-06
				Acinetobacter baumannii	PWY-5136: fatty acid &beta;-oxidation II (plant peroxisome)	1.35e-06
				Acinetobacter baumannii	TCA: TCA cycle I (prokaryotic)	1.48e-06
				Acinetobacter baumannii	PWY-7221: guanosine ribonucleotides de novo biosynthesis	1.59e-06
				Acinetobacter baumannii	BRANCHED-CHAIN-AA-SYN-PWY: superpathway of branched chain amino acid biosynthesis	1.63e-06
				Acinetobacter baumannii	PWY-5103: L-isoleucine biosynthesis III	1.73e-06
				Acinetobacter baumannii	PWY-6969: TCA cycle V (2-oxoglutarate synthase)	1.78e-06
				Acinetobacter baumannii	PWY-7228: superpathway of guanosine nucleotides de novo biosynthesis I	1.95e-06
				Acinetobacter baumannii	ILEUSYN-PWY: L-isoleucine biosynthesis I (from threonine)	2e-06
				Acinetobacter baumannii	VALSYN-PWY: L-valine biosynthesis	2.5e-06
				Acinetobacter baumannii	PWY-7111: pyruvate fermentation to isobutanol (engineered)	2.71e-06
				Acinetobacter baumannii	PWY-7220: adenosine deoxyribonucleotides de novo biosynthesis II	3.81e-06
				Acinetobacter baumannii	PWY-7222: guanosine deoxyribonucleotides de novo biosynthesis II	3.81e-06

## Sheet: core
Metabolic pathways associated with core microbes across the groups (Pre-VOC, Delta, Omicron)
PreVOC-Pathway	Average		Delta-Pathway	Average		Omicron-Pathway	Average
PWY-1042: glycolysis IV	5.31e-06		PWY-1042: glycolysis IV	3.43e-06		PWY-1042: glycolysis IV	1.85e-05
PWY-2942: L-lysine biosynthesis III	3.86e-06		LACTOSECAT-PWY: lactose and galactose degradation I	1.55e-06		PWY-7238: sucrose biosynthesis II	1.21e-05
ANAGLYCOLYSIS-PWY: glycolysis III (from glucose)	3.19e-06		PWY-822: fructan biosynthesis	1.45e-06		PWY-822: fructan biosynthesis	1.05e-05
PWY-7977: L-methionine biosynthesis IV	3.07e-06		PWY-6609: adenine and adenosine salvage III	1.34e-06		PWY0-1296: purine ribonucleosides degradation	9.42e-06
PWY66-429: fatty acid biosynthesis initiation (mitochondria)	1.43e-06		PWY-7238: sucrose biosynthesis II	1.32e-06		PWY-6609: adenine and adenosine salvage III	8.71e-06
UDPNAGSYN-PWY: UDP-N-acetyl-D-glucosamine biosynthesis I	1.2e-06		THRESYN-PWY: superpathway of L-threonine biosynthesis	1.18e-06		PWY0-1586: peptidoglycan maturation (meso-diaminopimelate containing)	6.85e-06
PWY-5973: cis-vaccenate biosynthesis	1.05e-06		PWY-7221: guanosine ribonucleotides de novo biosynthesis	1.17e-06		THRESYN-PWY: superpathway of L-threonine biosynthesis	6.19e-06
PWY0-1296: purine ribonucleosides degradation	1.03e-06		FERMENTATION-PWY: mixed acid fermentation	1.08e-06		PWY-7356: thiamine diphosphate salvage IV (yeast)	6.17e-06
PWY-7663: gondoate biosynthesis (anaerobic)	9.91e-07		VALSYN-PWY: L-valine biosynthesis	1.07e-06		PWY-7228: superpathway of guanosine nucleotides de novo biosynthesis I	5.34e-06
ARO-PWY: chorismate biosynthesis I	9.53e-07		PWY-5981: CDP-diacylglycerol biosynthesis III	1.06e-06		PWY-5941: glycogen degradation II	5.25e-06
PWY-6700: queuosine biosynthesis I (de novo)	8.05e-07		PWY-6151: S-adenosyl-L-methionine salvage I	9.56e-07		PWY-8178: pentose phosphate pathway (non-oxidative branch) II	5.1e-06
PWY-8178: pentose phosphate pathway (non-oxidative branch) II	7.96e-07		PWY-7664: oleate biosynthesis IV (anaerobic)	9.32e-07		PWY-5695: inosine 5'-phosphate degradation	5e-06
NONOXIPENT-PWY: pentose phosphate pathway (non-oxidative branch) I	7.58e-07		FASYN-ELONG-PWY: fatty acid elongation -- saturated	9.23e-07		VALSYN-PWY: L-valine biosynthesis	4.91e-06
DTDPRHAMSYN-PWY: dTDP-&beta;-L-rhamnose biosynthesis	6.15e-07		PWY-7111: pyruvate fermentation to isobutanol (engineered)	9e-07		PWY-7229: superpathway of adenosine nucleotides de novo biosynthesis I	4.91e-06
PWY-6147: 6-hydroxymethyl-dihydropterin diphosphate biosynthesis I	6.15e-07		SER-GLYSYN-PWY: superpathway of L-serine and glycine biosynthesis I	8.63e-07		NONOXIPENT-PWY: pentose phosphate pathway (non-oxidative branch) I	4.85e-06
PWY-7238: sucrose biosynthesis II	6.04e-07		DTDPRHAMSYN-PWY: dTDP-&beta;-L-rhamnose biosynthesis	8.61e-07		PWY-7220: adenosine deoxyribonucleotides de novo biosynthesis II	4.84e-06
VALSYN-PWY: L-valine biosynthesis	6.03e-07		PWY0-1586: peptidoglycan maturation (meso-diaminopimelate containing)	8.45e-07		PWY-7222: guanosine deoxyribonucleotides de novo biosynthesis II	4.84e-06
PWY-7221: guanosine ribonucleotides de novo biosynthesis	5.93e-07		PWY-5384: sucrose degradation IV (sucrose phosphorylase)	8.39e-07		UDPNAGSYN-PWY: UDP-N-acetyl-D-glucosamine biosynthesis I	4.7e-06
PWY-6163: chorismate biosynthesis from 3-dehydroquinate	5.82e-07		PWY-621: sucrose degradation III (sucrose invertase)	8.3e-07		PWY-7221: guanosine ribonucleotides de novo biosynthesis	4.7e-06
PWY-6609: adenine and adenosine salvage III	5.18e-07		PWY-6282: palmitoleate biosynthesis I (from (5Z)-dodec-5-enoate)	8.22e-07		PWY-621: sucrose degradation III (sucrose invertase)	4.63e-06
PWY-6151: S-adenosyl-L-methionine salvage I	5.08e-07		PWY-6386: UDP-N-acetylmuramoyl-pentapeptide biosynthesis II (lysine-containing)	7.82e-07		P41-PWY: pyruvate fermentation to acetate and (S)-lactate I	4.52e-06
PWY-7220: adenosine deoxyribonucleotides de novo biosynthesis II	5e-07		GLYCOLYSIS: glycolysis I (from glucose 6-phosphate)	7.66e-07		PWY-5100: pyruvate fermentation to acetate and lactate II	4.51e-06
PWY-7222: guanosine deoxyribonucleotides de novo biosynthesis II	5e-07		UDPNAGSYN-PWY: UDP-N-acetyl-D-glucosamine biosynthesis I	7.42e-07		PWY-6126: superpathway of adenosine nucleotides de novo biosynthesis II	4.45e-06
PWY-6703: preQ0 biosynthesis	4.81e-07		PWY0-1296: purine ribonucleosides degradation	7.15e-07		PWY-6703: preQ0 biosynthesis	4.22e-06
PWY-3841: folate transformations II (plants)	4.6e-07		CALVIN-PWY: Calvin-Benson-Bassham cycle	6.62e-07		ILEUSYN-PWY: L-isoleucine biosynthesis I (from threonine)	4.14e-06
THRESYN-PWY: superpathway of L-threonine biosynthesis	4.32e-07		ANAGLYCOLYSIS-PWY: glycolysis III (from glucose)	6.58e-07		PWY-7111: pyruvate fermentation to isobutanol (engineered)	3.95e-06
ASPASN-PWY: superpathway of L-aspartate and L-asparagine biosynthesis	3.13e-07		PWY66-429: fatty acid biosynthesis initiation (mitochondria)	6.57e-07		PWY-7357: thiamine phosphate formation from pyrithiamine and oxythiamine (yeast)	3.94e-06
			NONOXIPENT-PWY: pentose phosphate pathway (non-oxidative branch) I	6.47e-07		ANAGLYCOLYSIS-PWY: glycolysis III (from glucose)	3.93e-06
			PWY-3841: folate transformations II (plants)	6.34e-07		GLYCOGENSYNTH-PWY: glycogen biosynthesis I (from ADP-D-Glucose)	3.9e-06
			ILEUSYN-PWY: L-isoleucine biosynthesis I (from threonine)	6.19e-07		UDPNACETYLGALSYN-PWY: UDP-N-acetyl-D-glucosamine biosynthesis II	3.87e-06
			PWY-6163: chorismate biosynthesis from 3-dehydroquinate	6.04e-07		PWY-6151: S-adenosyl-L-methionine salvage I	3.72e-06
			PWY-5941: glycogen degradation II	5.97e-07		PWY0-1297: superpathway of purine deoxyribonucleosides degradation	3.66e-06
			PWY0-862: (5Z)-dodecenoate biosynthesis I	5.91e-07		PWY-6386: UDP-N-acetylmuramoyl-pentapeptide biosynthesis II (lysine-containing)	3.64e-06
			GLYCOGENSYNTH-PWY: glycogen biosynthesis I (from ADP-D-Glucose)	5.91e-07		PWY-3841: folate transformations II (plants)	3.57e-06
			GLUCOSE1PMETAB-PWY: glucose and glucose-1-phosphate degradation	5.76e-07		ASPASN-PWY: superpathway of L-aspartate and L-asparagine biosynthesis	3.55e-06
			GLYOXYLATE-BYPASS: glyoxylate cycle	5.71e-07		LACTOSECAT-PWY: lactose and galactose degradation I	3.52e-06
			BRANCHED-CHAIN-AA-SYN-PWY: superpathway of branched chain amino acid biosynthesis	5.64e-07		PWY-5103: L-isoleucine biosynthesis III	3.52e-06
			PWY-5913: partial TCA cycle (obligate autotrophs)	5.6e-07		BRANCHED-CHAIN-AA-SYN-PWY: superpathway of branched chain amino acid biosynthesis	3.45e-06
			PWY-5484: glycolysis II (from fructose 6-phosphate)	5.44e-07		PWY-5981: CDP-diacylglycerol biosynthesis III	3.32e-06
			PWY-7858: (5Z)-dodecenoate biosynthesis II	5.39e-07		PWY-6163: chorismate biosynthesis from 3-dehydroquinate	3.15e-06
			PWY-7663: gondoate biosynthesis (anaerobic)	5.29e-07		PWY66-409: superpathway of purine nucleotide salvage	3.09e-06
			GLYCOLYSIS-E-D: superpathway of glycolysis and the Entner-Doudoroff pathway	5.25e-07		PWY-6387: UDP-N-acetylmuramoyl-pentapeptide biosynthesis I (meso-diaminopimelate containing)	2.98e-06
			GLUCONEO-PWY: gluconeogenesis I	5.19e-07		PWY-6897: thiamine diphosphate salvage II	2.95e-06
			PWY-5103: L-isoleucine biosynthesis III	5.12e-07		PWY-5384: sucrose degradation IV (sucrose phosphorylase)	2.91e-06
			ARO-PWY: chorismate biosynthesis I	5.07e-07		PWY-7208: superpathway of pyrimidine nucleobases salvage	2.91e-06
			PWY-8004: Entner-Doudoroff pathway I	4.9e-07		PWY-6147: 6-hydroxymethyl-dihydropterin diphosphate biosynthesis I	2.89e-06
			PWY-6387: UDP-N-acetylmuramoyl-pentapeptide biosynthesis I (meso-diaminopimelate containing)	4.84e-07		PWY-6125: superpathway of guanosine nucleotides de novo biosynthesis II	2.86e-06
			PWY-5136: fatty acid &beta;-oxidation II (plant peroxisome)	4.81e-07		COMPLETE-ARO-PWY: superpathway of aromatic amino acid biosynthesis	2.84e-06
			GOLPDLCAT-PWY: superpathway of glycerol degradation to 1,3-propanediol	4.79e-07		ARO-PWY: chorismate biosynthesis I	2.8e-06
			PWY-7220: adenosine deoxyribonucleotides de novo biosynthesis II	4.72e-07		PWY-5265: peptidoglycan biosynthesis II (staphylococci)	2.78e-06
			PWY-7222: guanosine deoxyribonucleotides de novo biosynthesis II	4.72e-07		PWY-3001: superpathway of L-isoleucine biosynthesis I	2.77e-06
			P41-PWY: pyruvate fermentation to acetate and (S)-lactate I	4.69e-07		PWY-7199: pyrimidine deoxyribonucleosides salvage	2.76e-06
			PWY-5100: pyruvate fermentation to acetate and lactate II	4.69e-07		PEPTIDOGLYCANSYN-PWY: peptidoglycan biosynthesis I (meso-diaminopimelate containing)	2.74e-06
			PWY-6700: queuosine biosynthesis I (de novo)	4.57e-07		PWY-7197: pyrimidine deoxyribonucleotide phosphorylation	2.63e-06
			PWY-5695: inosine 5'-phosphate degradation	4.56e-07		PWY66-429: fatty acid biosynthesis initiation (mitochondria)	2.54e-06
			PWY-7383: anaerobic energy metabolism (invertebrates, cytosol)	4.23e-07		TRNA-CHARGING-PWY: tRNA charging	2.48e-06
			PWY-1269: CMP-3-deoxy-D-manno-octulosonate biosynthesis	4.1e-07		PWY-I9: L-cysteine biosynthesis VI (from L-methionine)	2.43e-06
			PWY-8178: pentose phosphate pathway (non-oxidative branch) II	4.02e-07		PWY-6385: peptidoglycan biosynthesis III (mycobacteria)	2.33e-06
			P125-PWY: superpathway of (R,R)-butanediol biosynthesis	3.95e-07		PWY-6700: queuosine biosynthesis I (de novo)	2.21e-06
			PWY-6122: 5-aminoimidazole ribonucleotide biosynthesis II	3.89e-07		PWY-7790: UMP biosynthesis II	2.21e-06
			PWY-6277: superpathway of 5-aminoimidazole ribonucleotide biosynthesis	3.89e-07		PWY-4041: &gamma;-glutamyl cycle	2.05e-06
			SO4ASSIM-PWY: assimilatory sulfate reduction I	3.68e-07		PWY-7851: coenzyme A biosynthesis II (eukaryotic)	1.96e-06
			PWY-6969: TCA cycle V (2-oxoglutarate synthase)	3.5e-07		PWY-8187: L-arginine degradation XIII (reductive Stickland reaction)	1.85e-06
			TCA: TCA cycle I (prokaryotic)	3.4e-07		COA-PWY: coenzyme A biosynthesis I (prokaryotic)	1.84e-06
			PWY-6936: seleno-amino acid biosynthesis (plants)	3.38e-07		PWY-7791: UMP biosynthesis III	1.83e-06
			RIBOSYN2-PWY: flavin biosynthesis I (bacteria and plants)	3.28e-07		PWY-5667: CDP-diacylglycerol biosynthesis I	1.8e-06
			PWY-7228: superpathway of guanosine nucleotides de novo biosynthesis I	3.2e-07		OANTIGEN-PWY: O-antigen building blocks biosynthesis (E. coli)	1.79e-06
			PWY-5138: fatty acid &beta;-oxidation IV (unsaturated, even number)	3.19e-07		PWY0-1319: CDP-diacylglycerol biosynthesis II	1.79e-06
			PWY-7229: superpathway of adenosine nucleotides de novo biosynthesis I	3.18e-07		PWY0-1298: superpathway of pyrimidine deoxyribonucleosides degradation	1.76e-06
			PPGPPMET-PWY: ppGpp metabolism	3.17e-07		PWY-5686: UMP biosynthesis I	1.76e-06
			PENTOSE-P-PWY: pentose phosphate pathway	3.07e-07		DTDPRHAMSYN-PWY: dTDP-&beta;-L-rhamnose biosynthesis	1.76e-06
			PWY-4041: &gamma;-glutamyl cycle	3.06e-07		PWY-7953: UDP-N-acetylmuramoyl-pentapeptide biosynthesis III (meso-diaminopimelate containing)	1.69e-06
			PWY-6125: superpathway of guanosine nucleotides de novo biosynthesis II	3.02e-07		PWY-5659: GDP-mannose biosynthesis	1.62e-06
			FAO-PWY: fatty acid &beta;-oxidation I (generic)	3e-07		PWY-6612: superpathway of tetrahydrofolate biosynthesis	1.57e-06
			PWY-5686: UMP biosynthesis I	2.96e-07		PWY-6628: superpathway of L-phenylalanine biosynthesis	1.54e-06
			PWY-6126: superpathway of adenosine nucleotides de novo biosynthesis II	2.9e-07		PWY-6123: inosine-5'-phosphate biosynthesis I	1.5e-06
			PWY-6703: preQ0 biosynthesis	2.89e-07		PWY-5030: L-histidine degradation III	1.5e-06
			ARGSYNBSUB-PWY: L-arginine biosynthesis II (acetyl cycle)	2.85e-07		PWY-6122: 5-aminoimidazole ribonucleotide biosynthesis II	1.48e-06
			PWY-2942: L-lysine biosynthesis III	2.71e-07		PWY-6277: superpathway of 5-aminoimidazole ribonucleotide biosynthesis	1.48e-06
			PWY-5989: stearate biosynthesis II (bacteria and plants)	2.7e-07		PWY-2941: L-lysine biosynthesis II	1.38e-06
			PWY-3001: superpathway of L-isoleucine biosynthesis I	2.69e-07		FOLSYN-PWY: superpathway of tetrahydrofolate biosynthesis and salvage	1.31e-06
			PWY-7234: inosine-5'-phosphate biosynthesis III	2.64e-07		PWY-5973: cis-vaccenate biosynthesis	1.3e-06
			PWY-5097: L-lysine biosynthesis VI	2.62e-07		COA-PWY-1: superpathway of coenzyme A biosynthesis III (mammals)	1.28e-06
			DAPLYSINESYN-PWY: L-lysine biosynthesis I	2.62e-07		PWY-2942: L-lysine biosynthesis III	1.24e-06
			PWY0-1479: tRNA processing	2.59e-07		PWY-6317: D-galactose degradation I (Leloir pathway)	1.2e-06
			PWY-841: superpathway of purine nucleotides de novo biosynthesis I	2.53e-07		PWY-6936: seleno-amino acid biosynthesis (plants)	1.16e-06
			OANTIGEN-PWY: O-antigen building blocks biosynthesis (E. coli)	2.44e-07		PWY-6121: 5-aminoimidazole ribonucleotide biosynthesis I	1.12e-06
			TCA-GLYOX-BYPASS: superpathway of glyoxylate bypass and TCA	2.4e-07		SER-GLYSYN-PWY: superpathway of L-serine and glycine biosynthesis I	1.11e-06
			PWY-7117: C4 photosynthetic carbon assimilation cycle, PEPCK type	2.32e-07		PWY-7663: gondoate biosynthesis (anaerobic)	1.09e-06
			PWY-6123: inosine-5'-phosphate biosynthesis I	2.26e-07		PWY-5367: petroselinate biosynthesis	1.08e-06
			PWY-6121: 5-aminoimidazole ribonucleotide biosynthesis I	2.24e-07		PWY-702: L-methionine biosynthesis II	1.03e-06
			PWY-5973: cis-vaccenate biosynthesis	2.22e-07		PWY-6527: stachyose degradation	1.01e-06
			PWY-7208: superpathway of pyrimidine nucleobases salvage	2.04e-07		PANTO-PWY: phosphopantothenate biosynthesis I	9.68e-07
			PWY-6124: inosine-5'-phosphate biosynthesis II	2.03e-07		PENTOSE-P-PWY: pentose phosphate pathway	9.61e-07
			PWY1ZNC-1: assimilatory sulfate reduction IV	2.02e-07		HISDEG-PWY: L-histidine degradation I	9.41e-07
			PWY-7197: pyrimidine deoxyribonucleotide phosphorylation	2.02e-07		PWY-6124: inosine-5'-phosphate biosynthesis II	7.31e-07
			PWY0-1477: ethanolamine utilization	1.99e-07		P125-PWY: superpathway of (R,R)-butanediol biosynthesis	6.84e-07
			P161-PWY: acetylene degradation (anaerobic)	1.92e-07		HSERMETANA-PWY: L-methionine biosynthesis III	6.7e-07
			PWY-724: superpathway of L-lysine, L-threonine and L-methionine biosynthesis II	1.81e-07		PWY-7977: L-methionine biosynthesis IV	6.1e-07
			GLUTORN-PWY: L-ornithine biosynthesis I	1.7e-07		PWY-7234: inosine-5'-phosphate biosynthesis III	6.08e-07
			ARGSYN-PWY: L-arginine biosynthesis I (via L-ornithine)	1.69e-07		PWY0-862: (5Z)-dodecenoate biosynthesis I	5.72e-07
			PWY-7013: (S)-propane-1,2-diol degradation	1.65e-07		PWY4FS-7: phosphatidylglycerol biosynthesis I (plastidic)	5.72e-07
			PWY-5188: tetrapyrrole biosynthesis I (from glutamate)	1.63e-07		ARGSYNBSUB-PWY: L-arginine biosynthesis II (acetyl cycle)	4.72e-07
			ASPASN-PWY: superpathway of L-aspartate and L-asparagine biosynthesis	1.63e-07		PWY4FS-8: phosphatidylglycerol biosynthesis II (non-plastidic)	4.51e-07
			PWY-7118: chitin deacetylation	1.63e-07		PWY-841: superpathway of purine nucleotides de novo biosynthesis I	4.14e-07
			PWY66-389: phytol degradation	1.62e-07		GLYCOLYSIS: glycolysis I (from glucose 6-phosphate)	3.76e-07
			SALVADEHYPOX-PWY: adenosine nucleotides degradation II	1.62e-07		GLUTORN-PWY: L-ornithine biosynthesis I	3.51e-07
			COMPLETE-ARO-PWY: superpathway of aromatic amino acid biosynthesis	1.58e-07		FASYN-ELONG-PWY: fatty acid elongation -- saturated	3.47e-07
			AST-PWY: L-arginine degradation II (AST pathway)	1.54e-07		PWY0-1477: ethanolamine utilization	3.42e-07
			PWY4FS-7: phosphatidylglycerol biosynthesis I (plastidic)	1.41e-07		PWY-6282: palmitoleate biosynthesis I (from (5Z)-dodec-5-enoate)	3.42e-07
			PWY4FS-8: phosphatidylglycerol biosynthesis II (non-plastidic)	1.41e-07		PWY-6823: molybdopterin biosynthesis	3.32e-07
			PWY-5667: CDP-diacylglycerol biosynthesis I	1.41e-07		PWY-7664: oleate biosynthesis IV (anaerobic)	3.18e-07
			PWY0-1319: CDP-diacylglycerol biosynthesis II	1.41e-07		PWY-6630: superpathway of L-tyrosine biosynthesis	3.03e-07
			PWY-7977: L-methionine biosynthesis IV	1.17e-07		ARGSYN-PWY: L-arginine biosynthesis I (via L-ornithine)	2.86e-07
			PWY0-1337: oleate &beta;-oxidation	1.16e-07		PWY-7434: terminal O-glycans residues modification (via type 2 precursor disaccharide)	1.85e-07
			PWY-6803: phosphatidylcholine acyl editing	1.13e-07		PWY-6803: phosphatidylcholine acyl editing	9.47e-08
			PYRIDOXSYN-PWY: pyridoxal 5'-phosphate biosynthesis I	1.07e-07		PWY66-389: phytol degradation	7.37e-08
			TRNA-CHARGING-PWY: tRNA charging	1.05e-07
			PHOSLIPSYN-PWY: superpathway of phospholipid biosynthesis I (bacteria)	9.48e-08
			PEPTIDOGLYCANSYN-PWY: peptidoglycan biosynthesis I (meso-diaminopimelate containing)	9.35e-08
			1CMET2-PWY: folate transformations III (E. coli)	9.29e-08
			PWY-561: superpathway of glyoxylate cycle and fatty acid degradation	9.05e-08
			PWY-2941: L-lysine biosynthesis II	8.81e-08
			PANTO-PWY: phosphopantothenate biosynthesis I	8.69e-08
			COBALSYN-PWY: superpathway of adenosylcobalamin salvage from cobinamide I	8.65e-08
			PWY-6385: peptidoglycan biosynthesis III (mycobacteria)	8.44e-08
			PWY0-845: superpathway of pyridoxal 5'-phosphate biosynthesis and salvage	8.26e-08
			HEME-BIOSYNTHESIS-II-1: heme b biosynthesis V (aerobic)	8.06e-08
			HEME-BIOSYNTHESIS-II: heme b biosynthesis I (aerobic)	8.06e-08
			PWY-6353: purine nucleotides degradation II (aerobic)	7.79e-08
			PWY-6608: guanosine nucleotides degradation III	7.16e-08
			LIPASYN-PWY: phospholipases	7e-08
			NAGLIPASYN-PWY: lipid IVA biosynthesis (E. coli)	6.38e-08
			PWY-8073: lipid IVA biosynthesis (P. putida)	6.38e-08
			HISTSYN-PWY: L-histidine biosynthesis	6.32e-08
			PWY0-1297: superpathway of purine deoxyribonucleosides degradation	6.29e-08
			P185-PWY: formaldehyde assimilation III (dihydroxyacetone cycle)	6.02e-08
			PWY-7953: UDP-N-acetylmuramoyl-pentapeptide biosynthesis III (meso-diaminopimelate containing)	5.85e-08
			PWY-7268: cytosolic NADPH production (yeast)	5.67e-08
			PWY-5028: L-histidine degradation II	5.59e-08
			HISDEG-PWY: L-histidine degradation I	5.46e-08
			PWY-702: L-methionine biosynthesis II	5.21e-08
			PWY-5189: tetrapyrrole biosynthesis II (from glycine)	5.03e-08
			PWY-5918: superpathway of heme b biosynthesis from glutamate	4.62e-08
			PWY-7269: mitochondrial NADPH production (yeast)	4.14e-08
