# Supplementary material for: Longitudinal study across SARS-CoV-2 variants identifies transcriptionally active microbes (TAMs) associated with Delta severity
Source: iScience. 2023 Aug 29;26(10):107779. doi: 10.1016/j.isci.2023.107779 (PMC10493601; doi:10.1016/j.isci.2023.107779)
Supplement: Table S6. MetaCYC database pathway function analysis, related to Figure 4A [file mmc7.xlsx]

## Sheet: Common pathways
Table S6: MetaCYC database pathway function analysis. Related to Figure 4A.		Principal bacteria
Functions	Pathway IDs	PreVOC	Delta	Omicron
glycolysis IV	PWY-1042	Prevotella melaninogenica	Klebsiella pneumoniae	Prevotella melaninogenica
		Streptococcus mitis	Prevotella melaninogenica	Streptococcus mitis
		Streptococcus oralis	Streptococcus mitis	Streptococcus oralis
		Streptococcus parasanguinis	Streptococcus oralis	Streptococcus parasanguinis
		Streptococcus pneumoniae	Streptococcus parasanguinis	Streptococcus pneumoniae
		Streptococcus salivarius	Streptococcus pneumoniae	Streptococcus salivarius
			Streptococcus salivarius	Streptococcus sanguinis
adenine and adenosine salvage III	PWY-6609	Streptococcus mitis	Klebsiella pneumoniae	Streptococcus mitis
		Streptococcus oralis	Streptococcus parasanguinis	Streptococcus oralis
		Streptococcus parasanguinis	Streptococcus pneumoniae	Streptococcus parasanguinis
		Streptococcus pneumoniae	Streptococcus salivarius	Streptococcus pneumoniae
				Streptococcus salivarius
sucrose biosynthesis II	PWY-7238	Streptococcus mitis	Streptococcus mitis	Escherichia coli
		Streptococcus oralis	Streptococcus parasanguinis	Neisseria meningitidis
		Streptococcus pneumoniae	Streptococcus pneumoniae	Streptococcus mitis
			Streptococcus salivarius	Streptococcus oralis
				Streptococcus parasanguinis
				Streptococcus pneumoniae
				Streptococcus salivarius
guanosine ribonucleotides de novo biosynthesis	PWY-7221	Streptococcus mitis	Enterobacter cloacae	Rothia mucilaginosa
		Streptococcus oralis	Klebsiella pneumoniae	Streptococcus mitis
			Streptococcus parasanguinis	Streptococcus oralis
			Streptococcus pneumoniae	Streptococcus parasanguinis
			Streptococcus salivarius	Streptococcus pneumoniae
				Streptococcus salivarius
				Streptococcus sanguinis
L-valine biosynthesis	VALSYN-PWY	Streptococcus oralis	Enterobacter cloacae	Rothia mucilaginosa
		Streptococcus mitis	Klebsiella pneumoniae	Streptococcus mitis
		Streptococcus parasanguinis	Streptococcus parasanguinis	Streptococcus oralis
			Streptococcus pneumoniae	Streptococcus parasanguinis
			Streptococcus salivarius	Streptococcus pneumoniae
				Streptococcus salivarius
				Streptococcus sanguinis

## Sheet: Pre-VOC unique pathways
Functions	Pathway IDs	Principal bacteria
PWY-2942	L-lysine biosynthesis III	Prevotella melaninogenica
ANAGLYCOLYSIS-PWY	glycolysis III (from glucose)	Prevotella melaninogenica
		Streptococcus oralis
PWY-7977	L-methionine biosynthesis IV	Prevotella melaninogenica
PWY66-429	fatty acid biosynthesis initiation (mitochondria)	Streptococcus mitis
		Streptococcus oralis
		Streptococcus parasanguinis
		Streptococcus pneumoniae
PWY-5973	cis-vaccenate biosynthesis	Prevotella melaninogenica
		Streptococcus mitis
		Streptococcus pneumoniae
PWY-7663	gondoate biosynthesis (anaerobic)	Prevotella melaninogenica
		Streptococcus mitis
		Streptococcus pneumoniae
ARO-PWY	chorismate biosynthesis I	Streptococcus mitis
PWY-6700	queuosine biosynthesis I (de novo)	Streptococcus mitis
PWY-6147	6-hydroxymethyl-dihydropterin diphosphate biosynthesis I	Streptococcus mitis
PWY-6163	chorismate biosynthesis from 3-dehydroquinate	Streptococcus mitis
		Streptococcus mitis
UDPNAGSYN-PWY	UDP-N-acetyl-D-glucosamine biosynthesis I	Streptococcus oralis
		Streptococcus mitis
		Streptococcus pneumoniae
PWY0-1296	purine ribonucleosides degradation	Streptococcus parasanguinis
		Streptococcus mitis
		Streptococcus pneumoniae
PWY-8178	pentose phosphate pathway (non-oxidative branch) II	Streptococcus mitis
		Streptococcus oralis
		Streptococcus pneumoniae
NONOXIPENT-PWY	pentose phosphate pathway (non-oxidative branch) I	Streptococcus pneumoniae
		Streptococcus mitis
		Streptococcus oralis
DTDPRHAMSYN-PWY	dTDP-&beta;-L-rhamnose biosynthesis	Streptococcus parasanguinis

## Sheet: Delta unique pathways
Functions	Pathway IDs	Principal bacteria
lactose and galactose degradation I	LACTOSECAT-PWY	Streptococcus parasanguinis
mixed acid fermentation	FERMENTATION-PWY	Klebsiella pneumoniae
CDP-diacylglycerol biosynthesis III	PWY-5981	Streptococcus pneumoniae
S-adenosyl-L-methionine salvage I	PWY-6151	Klebsiella pneumoniae
		Streptococcus parasanguinis
		Streptococcus pneumoniae
oleate biosynthesis IV (anaerobic)	PWY-7664	Klebsiella pneumoniae
fatty acid elongation -- saturated	FASYN-ELONG-PWY	Klebsiella pneumoniae
pyruvate fermentation to isobutanol (engineered)	PWY-7111	Enterobacter cloacae
		Klebsiella pneumoniae
		Streptococcus parasanguinis
		Streptococcus pneumoniae
		Streptococcus salivarius
superpathway of L-serine and glycine biosynthesis I	SER-GLYSYN-PWY	Klebsiella pneumoniae
sucrose degradation IV (sucrose phosphorylase)	PWY-5384	Streptococcus pneumoniae
palmitoleate biosynthesis I (from (5Z)-dodec-5-enoate)	PWY-6282	Klebsiella pneumoniae
fructan biosynthesis	PWY-822	Streptococcus pneumoniae
		Streptococcus salivarius
superpathway of L-threonine biosynthesis	THRESYN-PWY	Klebsiella pneumoniae
		Streptococcus parasanguinis
		Streptococcus pneumoniae
dTDP-&beta;-L-rhamnose biosynthesis	DTDPRHAMSYN-PWY	Streptococcus parasanguinis
		Streptococcus pneumoniae
		Streptococcus salivarius
peptidoglycan maturation (meso-diaminopimelate containing)	PWY0-1586	Klebsiella pneumoniae
		Streptococcus parasanguinis
		Streptococcus salivarius
sucrose degradation III (sucrose invertase)	PWY-621	Streptococcus pneumoniae

## Sheet: Omicron unique pathways
Functions	Pathway IDs	Principal bacteria
thiamine diphosphate salvage IV (yeast)	PWY-7356	Streptococcus mitis
		Streptococcus oralis
superpathway of guanosine nucleotides de novo biosynthesis I	PWY-7228	Streptococcus mitis
		Streptococcus oralis
		Streptococcus pneumoniae
		Streptococcus salivarius
glycogen degradation II	PWY-5941	Neisseria meningitidis
		Streptococcus mitis
		Streptococcus oralis
		Streptococcus parasanguinis
		Streptococcus pneumoniae
		Streptococcus salivarius
inosine 5'-phosphate degradation	PWY-5695	Streptococcus parasanguinis
		Streptococcus pneumoniae
		Streptococcus salivarius
superpathway of adenosine nucleotides de novo biosynthesis I	PWY-7229	Streptococcus mitis
		Streptococcus oralis
		Streptococcus pneumoniae
		Streptococcus salivarius
adenosine deoxyribonucleotides de novo biosynthesis II	PWY-7220	Neisseria meningitidis
		Streptococcus mitis
		Streptococcus oralis
		Streptococcus pneumoniae
		Streptococcus salivarius
guanosine deoxyribonucleotides de novo biosynthesis II	PWY-7222	Neisseria meningitidis
		Streptococcus mitis
		Streptococcus oralis
		Streptococcus pneumoniae
		Streptococcus salivarius
fructan biosynthesis	PWY-822	Streptococcus pneumoniae
		Streptococcus salivarius
purine ribonucleosides degradation	PWY0-1296	Streptococcus mitis
		Streptococcus oralis
		Streptococcus parasanguinis
		Streptococcus pneumoniae
		Streptococcus salivarius
peptidoglycan maturation (meso-diaminopimelate containing)	PWY0-1586	Neisseria meningitidis
		Streptococcus mitis
		Streptococcus oralis
		Streptococcus parasanguinis
		Streptococcus pneumoniae
		Streptococcus salivarius
superpathway of L-threonine biosynthesis	THRESYN-PWY	Streptococcus mitis
		Streptococcus oralis
		Streptococcus parasanguinis
		Streptococcus pneumoniae
		Streptococcus salivarius
pentose phosphate pathway (non-oxidative branch) II	PWY-8178	Streptococcus mitis
		Streptococcus oralis
		Streptococcus parasanguinis
		Streptococcus pneumoniae
		Streptococcus salivarius
pentose phosphate pathway (non-oxidative branch) I	NONOXIPENT-PWY	Streptococcus mitis
		Streptococcus oralis
		Streptococcus parasanguinis
		Streptococcus pneumoniae
		Streptococcus salivarius
UDP-N-acetyl-D-glucosamine biosynthesis I	UDPNAGSYN-PWY	Rothia mucilaginosa
		Streptococcus mitis
		Streptococcus oralis
		Streptococcus parasanguinis
		Streptococcus pneumoniae
		Streptococcus salivarius
		Streptococcus sanguinis
sucrose degradation III (sucrose invertase)	PWY-621	Streptococcus pneumoniae
		Streptococcus salivarius
