# Supplementary material for: Longitudinal study across SARS-CoV-2 variants identifies transcriptionally active microbes (TAMs) associated with Delta severity
Source: iScience. 2023 Aug 29;26(10):107779. doi: 10.1016/j.isci.2023.107779 (PMC10493601; doi:10.1016/j.isci.2023.107779)
Supplement: Table S7. DEGs list representing the transcriptome file between Pre-VOC and VOCs, related to Figure 4B — And DEGs list representing the transcriptome file between Delta and Omicron. [file mmc8.xlsx]

## Sheet: Pre-VOCs&VOCs
Table S7: DEGs list representing the transcriptome file between Pre-VOC and VOCs. Related to Figure 4B.
Gene ID	baseMean	log2FoldChange	lfcSE	stat	pvalue	padj	Annotation
NAMPT	83.7979	4.13139	0.317192	13.0249	8.83214e-39	1.0923e-36	nicotinamide phosphoribosyltransferase
AQP9	27.9034	4.00153	0.292247	13.6923	1.1289e-42	1.66305e-40	aquaporin 9
RNF213	82.3369	3.91847	0.268745	14.5806	3.7306e-48	6.28089e-46	ring finger protein 213
ACSL1	42.1575	3.91143	0.308844	12.6647	9.2738e-37	9.77897e-35	acyl-CoA synthetase long chain family member 1
GBP1	23.9787	3.84224	0.282931	13.5801	5.25386e-42	7.57274e-40	guanylate binding protein 1
TNFAIP3	39.8833	3.74632	0.294119	12.7374	3.66192e-37	3.94444e-35	TNF alpha induced protein 3
ASTN2	209.035	3.7172	0.262373	14.1676	1.4529e-45	2.34748e-43	astrotactin 2
CASR	127.025	3.71702	0.252278	14.7338	3.9098e-49	6.69511e-47	calcium sensing receptor
PARP14	25.2543	3.69381	0.261337	14.1343	2.33552e-45	3.74337e-43	poly(ADP-ribose) polymerase family member 14
PIGN	820.561	3.6725	0.274399	13.3838	7.52161e-41	1.05381e-38	phosphatidylinositol glycan anchor biosynthesis class N
SERPINB3	21.8773	3.56662	0.290613	12.2728	1.26853e-34	1.10022e-32	serpin family B member 3
IFIT2	26.6276	3.56092	0.270656	13.1566	1.5585e-39	2.00157e-37	interferon induced protein with tetratricopeptide repeats 2
CPD	14.694	3.52258	0.239549	14.7051	5.98105e-49	1.01551e-46	carboxypeptidase D
LCP1	42.096	3.49831	0.30466	11.4827	1.61193e-30	8.99585e-29	lymphocyte cytosolic protein 1
SOD2	589.74	3.47377	0.264643	13.1263	2.3283e-39	2.97118e-37	superoxide dismutase 2
PLEK	50.422	3.45595	0.325022	10.633	2.09342e-26	7.08476e-25	pleckstrin
IVNS1ABP	19.7008	3.39637	0.268125	12.6671	8.99381e-37	9.53391e-35	influenza virus NS1A binding protein
ZNF354B	431.3	3.38905	0.404658	8.37509	5.51799e-17	5.84936e-16	zinc finger protein 354B
NFKBIA	34.896	3.36066	0.299859	11.2075	3.74662e-29	1.76205e-27	NFKB inhibitor alpha
CD163	10.0632	3.35037	0.250756	13.3611	1.02104e-40	1.3916e-38	CD163 molecule
SCD5	43.8426	3.33916	0.226212	14.7612	2.60537e-49	4.49987e-47	stearoyl-CoA desaturase 5
PIK3AP1	12.0241	3.31855	0.258505	12.8375	1.01146e-37	1.15139e-35	phosphoinositide-3-kinase adaptor protein 1
LRRK1	850.347	3.31311	0.295686	11.2048	3.86076e-29	1.80939e-27	leucine rich repeat kinase 1
NEGR1	50.6336	3.25531	0.241562	13.4761	2.16193e-41	3.0503e-39	neuronal growth regulator 1
HIF1A	11.9614	3.24465	0.248499	13.057	5.79907e-39	7.26153e-37	hypoxia inducible factor 1 subunit alpha
IRAK3	11.6667	3.23099	0.235791	13.7028	9.77202e-43	1.45024e-40	interleukin 1 receptor associated kinase 3
BCL2A1	14.3222	3.21213	0.272936	11.7688	5.65156e-32	3.7003e-30	BCL2 related protein A1
TNFAIP2	19.2931	3.1989	0.271557	11.7799	4.95775e-32	3.27817e-30	TNF alpha induced protein 2
NOPCHAP1	233.578	3.19725	0.254874	12.5444	4.26375e-36	4.29268e-34	NOP protein chaperone 1
FLNA	16.6582	3.18226	0.254471	12.5054	6.97658e-36	6.88551e-34	filamin A
RPAP2	216.848	3.18099	0.254773	12.4856	8.94473e-36	8.74184e-34	RNA polymerase II associated protein 2
DOCK7	13.6542	3.17762	0.189321	16.7843	3.18082e-63	6.24782e-61	dedicator of cytokinesis 7
THBS1	12.2838	3.17553	0.248254	12.7914	1.83028e-37	2.01481e-35	thrombospondin 1
MT-CYB	75.2162	3.17162	0.227718	13.9278	4.29146e-44	6.61379e-42	mitochondrially encoded cytochrome b
MKS1	29.0182	3.1697	0.224948	14.0908	4.32549e-45	6.87787e-43	MKS transition zone complex subunit 1
MT-CO3	123.608	3.16968	0.270086	11.7358	8.35058e-32	5.36231e-30	mitochondrially encoded cytochrome c oxidase III
B2M	83.6171	3.15502	0.328798	9.59561	8.34181e-22	1.56634e-20	beta-2-microglobulin
WARS1	13.335	3.15256	0.256548	12.2884	1.046e-34	9.11153e-33	tryptophanyl-tRNA synthetase 1
GBP5	21.477	3.14772	0.237003	13.2814	2.96968e-40	3.99312e-38	guanylate binding protein 5
ATP13A3	9.32769	3.12024	0.235888	13.2276	6.07601e-40	7.95639e-38	ATPase 13A3
RNF144B	9.19196	3.11718	0.2399	12.9937	1.32902e-38	1.60403e-36	ring finger protein 144B
STAT1	14.493	3.11514	0.240678	12.9432	2.56854e-38	3.06313e-36	signal transducer and activator of transcription 1
FAM241A	306.101	3.09695	0.251014	12.3378	5.67111e-35	5.04981e-33	family with sequence similarity 241 member A
REL	85.7233	3.08476	0.230736	13.3692	9.15409e-41	1.26484e-38	REL proto-oncogene, NF-kB subunit
PLAUR	15.8642	3.08225	0.265797	11.5963	4.30512e-31	2.56705e-29	plasminogen activator, urokinase receptor
PPP1R15A	26.9357	3.06174	0.278258	11.0033	3.68601e-28	1.53852e-26	protein phosphatase 1 regulatory subunit 15A
B4GALNT2	41.8589	3.04971	0.222228	13.7233	7.35893e-43	1.10027e-40	beta-1,4-N-acetyl-galactosaminyltransferase 2
LYN	18.7938	3.04076	0.26008	11.6916	1.40655e-31	8.77888e-30	LYN proto-oncogene, Src family tyrosine kinase
PSAP	30.8564	3.03553	0.290739	10.4407	1.61533e-25	4.83753e-24	prosaposin
PFKFB3	18.9842	3.03156	0.267853	11.318	1.06907e-29	5.32804e-28	6-phosphofructo-2-kinase/fructose-2,6-biphosphatase 3
LITAF	20.6708	3.02831	0.26597	11.3859	4.91475e-30	2.55096e-28	lipopolysaccharide induced TNF factor
IFIT3	17.3045	3.02407	0.263521	11.4757	1.74846e-30	9.64378e-29	interferon induced protein with tetratricopeptide repeats 3
IGFL4	83.4717	3.02345	0.232157	13.0233	9.01791e-39	1.10843e-36	IGF like family member 4
DDX60L	10.7676	3.01691	0.244315	12.3485	4.96547e-35	4.48123e-33	DExD/H-box 60 like
OR6C74	54.3664	3.01265	0.234911	12.8246	1.19337e-37	1.35079e-35	olfactory receptor family 6 subfamily C member 74
LIMK2	19.3141	3.00627	0.268304	11.2047	3.86534e-29	1.80939e-27	LIM domain kinase 2
KIAA1328	161.097	3.00361	0.246811	12.1697	4.50886e-34	3.76396e-32	KIAA1328
ZEB2	12.3749	2.99503	0.21437	13.9713	2.33358e-44	3.6526e-42	zinc finger E-box binding homeobox 2
NBN	8.04087	2.98915	0.238116	12.5534	3.81023e-36	3.85545e-34	nibrin
MX1	19.4114	2.98274	0.257438	11.5863	4.83804e-31	2.8593e-29	MX dynamin like GTPase 1
MT-ND5	95.2536	2.97885	0.227629	13.0865	3.93527e-39	4.95869e-37	mitochondrially encoded NADH:ubiquinone oxidoreductase core subunit 5
SAMSN1	9.12371	2.97477	0.253786	11.7216	9.88197e-32	6.26535e-30	SAM domain, SH3 domain and nuclear localization signals 1
DENND5A	11.7517	2.96915	0.260851	11.3826	5.1081e-30	2.63765e-28	DENN domain containing 5A
ABCA1	12.4651	2.96838	0.239508	12.3937	2.82772e-35	2.61075e-33	ATP binding cassette subfamily A member 1
AP3B1	72.7171	2.96763	0.228406	12.9928	1.34459e-38	1.6131e-36	adaptor related protein complex 3 subunit beta 1
RSAD2	14.3757	2.96718	0.265549	11.1737	5.48291e-29	2.50799e-27	radical S-adenosyl methionine domain containing 2
UTS2R	35.1269	2.95601	0.239532	12.3408	5.4642e-35	4.88729e-33	urotensin 2 receptor
SAMD9L	9.83738	2.95372	0.228823	12.9083	4.04043e-38	4.73392e-36	sterile alpha motif domain containing 9 like
IFI30	13.2197	2.9531	0.262655	11.2433	2.49963e-29	1.20096e-27	IFI30 lysosomal thiol reductase
CD44	15.564	2.95186	0.249138	11.8483	2.19569e-32	1.52217e-30	CD44 molecule (Indian blood group)
FPR1	17.1414	2.94843	0.276606	10.6593	1.57759e-26	5.47781e-25	formyl peptide receptor 1
MT-ND4	94.6684	2.94661	0.22885	12.8757	6.16487e-38	7.13949e-36	mitochondrially encoded NADH:ubiquinone oxidoreductase core subunit 4
KPNA5	114.512	2.94074	0.235665	12.4784	9.78737e-36	9.51893e-34	karyopherin subunit alpha 5
GBP2	13.5219	2.93822	0.261227	11.2478	2.3757e-29	1.14416e-27	guanylate binding protein 2
GK	11.4366	2.92069	0.246738	11.8372	2.50718e-32	1.72025e-30	glycerol kinase
MT-CO2	91.1204	2.90854	0.251204	11.5784	5.30487e-31	3.11681e-29	mitochondrially encoded cytochrome c oxidase II
SMCHD1	11.4293	2.89922	0.242845	11.9386	7.44831e-33	5.52692e-31	structural maintenance of chromosomes flexible hinge domain containing 1
SHISA9	63.8404	2.89868	0.226377	12.8046	1.5444e-37	1.72861e-35	shisa family member 9
TEX9	20.8298	2.89432	0.210759	13.7329	6.45276e-43	9.72038e-41	testis expressed 9
OAS3	16.8393	2.89148	0.238352	12.1311	7.22657e-34	5.9582e-32	2'-5'-oligoadenylate synthetase 3
TBC1D8B	148.613	2.8877	0.247304	11.6767	1.67613e-31	1.03967e-29	TBC1 domain family member 8B
TLR2	12.2006	2.88503	0.253926	11.3617	6.48649e-30	3.31066e-28	toll like receptor 2
ZNF66	202.282	2.88361	0.239883	12.0209	2.75962e-33	2.14856e-31	zinc finger protein 66
MACF1	19.6644	2.8824	0.221058	13.0391	7.33445e-39	9.12706e-37	microtubule actin crosslinking factor 1
MIPOL1	147.834	2.88201	0.245767	11.7266	9.31335e-32	5.94245e-30	mirror-image polydactyly 1
NMNAT3	514.27	2.8758	0.258568	11.122	9.79985e-29	4.36311e-27	nicotinamide nucleotide adenylyltransferase 3
BPIFA1	18.5971	2.8743	0.289937	9.91355	3.6349e-23	8.04699e-22	BPI fold containing family A member 1
NBPF19	18.8898	2.87407	0.24956	11.5166	1.08868e-30	6.19652e-29	NBPF member 19
MCL1	22.491	2.87219	0.265395	10.8223	2.69839e-27	1.01812e-25	MCL1 apoptosis regulator, BCL2 family member
ZNF562	29.59	2.86825	0.201891	14.2069	8.30034e-46	1.35201e-43	zinc finger protein 562
SRGN	30.5425	2.86644	0.310177	9.24131	2.43507e-20	3.87195e-19	serglycin
RESF1	10.8193	2.86429	0.230584	12.4219	1.98852e-35	1.87925e-33	retroelement silencing factor 1
EPAS1	17.7808	2.85709	0.261493	10.926	8.65379e-28	3.49554e-26	endothelial PAS domain protein 1
ETS2	12.0552	2.85702	0.238254	11.9915	3.93922e-33	3.0123e-31	ETS proto-oncogene 2, transcription factor
FTL	69.404	2.85674	0.31128	9.17739	4.4165e-20	6.77004e-19	ferritin light chain
H3-3B	25.4508	2.856	0.270696	10.5506	5.04784e-26	1.62073e-24	H3.3 histone B
CXCL8	79.7798	2.85507	0.348039	8.20331	2.33853e-16	2.30801e-15	C-X-C motif chemokine ligand 8
NADSYN1	37.162	2.85209	0.229717	12.4157	2.14791e-35	2.01091e-33	NAD synthetase 1
RANBP2	9.57962	2.84957	0.209276	13.6163	3.20332e-42	4.68456e-40	RAN binding protein 2
NOTCH2NLC	12.9664	2.84782	0.186196	15.2948	8.28557e-53	1.49551e-50	notch 2 N-terminal like C
MT-CO1	327.745	2.84396	0.297449	9.56117	1.16433e-21	2.16797e-20	mitochondrially encoded cytochrome c oxidase I
BCL6	14.4828	2.83264	0.25327	11.1843	4.86754e-29	2.24597e-27	BCL6 transcription repressor
ITGAX	15.4433	2.82822	0.256442	11.0287	2.77864e-28	1.18953e-26	integrin subunit alpha X
CTSD	18.5662	2.82442	0.268028	10.5378	5.7864e-26	1.84017e-24	cathepsin D
LCP2	12.5297	2.8244	0.254495	11.098	1.28214e-28	5.65806e-27	lymphocyte cytosolic protein 2
FNDC3B	11.8244	2.82055	0.237188	11.8916	1.30839e-32	9.46336e-31	fibronectin type III domain containing 3B
SMG1	24.4164	2.81588	0.228314	12.3334	5.98773e-35	5.30815e-33	SMG1 nonsense mediated mRNA decay associated PI3K related kinase
SDCBP	11.8218	2.81576	0.24297	11.5889	4.69133e-31	2.78079e-29	syndecan binding protein
VRK1	107.407	2.80753	0.241622	11.6195	3.28156e-31	1.9923e-29	VRK serine/threonine kinase 1
WDFY3	13.0137	2.80085	0.244008	11.4785	1.69101e-30	9.41093e-29	WD repeat and FYVE domain containing 3
GABRP	61.0848	2.79747	0.251081	11.1417	7.8617e-29	3.5237e-27	gamma-aminobutyric acid type A receptor subunit pi
SPINK9	38.2737	2.79649	0.234324	11.9343	7.84062e-33	5.76986e-31	serine peptidase inhibitor Kazal type 9
PREX1	13.2358	2.79244	0.252682	11.0512	2.16326e-28	9.28069e-27	phosphatidylinositol-3,4,5-trisphosphate dependent Rac exchange factor 1
SULT1B1	91.5716	2.78915	0.236985	11.7693	5.61917e-32	3.69115e-30	sulfotransferase family 1B member 1
RASSF2	10.9944	2.77154	0.2484	11.1576	6.57625e-29	2.96975e-27	Ras association domain family member 2
PTPRC	18.4661	2.76523	0.265415	10.4185	2.04091e-25	6.06672e-24	protein tyrosine phosphatase receptor type C
TMSB4X	37.9976	2.76137	0.294916	9.36324	7.73259e-21	1.30406e-19	thymosin beta 4 X-linked
MT-ND3	14.996	2.75341	0.214231	12.8525	8.32491e-38	9.53084e-36	mitochondrially encoded NADH:ubiquinone oxidoreductase core subunit 3
ADAR	18.7119	2.75154	0.250407	10.9883	4.3518e-28	1.80141e-26	adenosine deaminase RNA specific
AKT3	52.3935	2.73592	0.228733	11.9612	5.67196e-33	4.24021e-31	AKT serine/threonine kinase 3
VIM	10.9142	2.73587	0.248425	11.0128	3.31398e-28	1.39487e-26	vimentin
IFTAP	62.8154	2.73307	0.228182	11.9776	4.65589e-33	3.53336e-31	intraflagellar transport associated protein
TMEM212	49.1285	2.73081	0.226015	12.0824	1.30822e-33	1.06115e-31	transmembrane protein 212
CSF3R	18.9049	2.73067	0.281067	9.71537	2.59302e-22	5.19512e-21	colony stimulating factor 3 receptor
MYH9	19.8752	2.72229	0.255997	10.6341	2.06858e-26	7.02359e-25	myosin heavy chain 9
PLCG2	359.956	2.71837	0.371737	7.31261	2.61998e-13	1.65797e-12	phospholipase C gamma 2
IFI44L	7.77159	2.71516	0.223983	12.1222	8.05489e-34	6.61392e-32	interferon induced protein 44 like
ALDH3A1	16.4535	2.71332	0.268639	10.1002	5.51164e-24	1.37175e-22	aldehyde dehydrogenase 3 family member A1
FRK	70.3347	2.71282	0.229538	11.8186	3.12801e-32	2.13162e-30	fyn related Src family tyrosine kinase
ATP2B1	7.86629	2.711	0.220312	12.3053	8.48475e-35	7.42323e-33	ATPase plasma membrane Ca2+ transporting 1
APOL6	16.3302	2.70986	0.205304	13.1993	8.85693e-40	1.15226e-37	apolipoprotein L6
WDPCP	68.4747	2.70516	0.239818	11.2801	1.64645e-29	8.06519e-28	WD repeat containing planar cell polarity effector
OAS2	11.001	2.70395	0.227322	11.8948	1.25955e-32	9.14312e-31	2'-5'-oligoadenylate synthetase 2
IRF1	15.6601	2.70282	0.253139	10.6772	1.30107e-26	4.5492e-25	interferon regulatory factor 1
DMXL2	8.92881	2.70269	0.232836	11.6077	3.76707e-31	2.27329e-29	Dmx like 2
SAT1	62.2049	2.69292	0.323757	8.31773	8.96613e-17	9.32691e-16	spermidine/spermine N1-acetyltransferase 1
MAP4K4	11.066	2.69135	0.228271	11.7902	4.38608e-32	2.90977e-30	mitogen-activated protein kinase kinase kinase kinase 4
ACADSB	17.5299	2.69115	0.199319	13.5017	1.52733e-41	2.17021e-39	acyl-CoA dehydrogenase short/branched chain
WSB1	9.74614	2.68879	0.233261	11.527	9.64971e-31	5.53959e-29	WD repeat and SOCS box containing 1
TXNIP	27.8567	2.68812	0.280196	9.59371	8.49694e-22	1.59357e-20	thioredoxin interacting protein
ATP6V1B2	10.2211	2.68609	0.242774	11.0642	1.87156e-28	8.09866e-27	ATPase H+ transporting V1 subunit B2
CD74	18.9969	2.68569	0.272105	9.87008	5.61223e-23	1.21953e-21	CD74 molecule
IQGAP1	16.8639	2.68079	0.250962	10.6821	1.23492e-26	4.33305e-25	IQ motif containing GTPase activating protein 1
ICAM1	13.8596	2.67941	0.269691	9.93512	2.92831e-23	6.58458e-22	intercellular adhesion molecule 1
UBR4	15.0067	2.67532	0.234487	11.4092	3.76006e-30	1.98767e-28	ubiquitin protein ligase E3 component n-recognin 4
SLC6A6	13.5032	2.67325	0.225018	11.8802	1.50082e-32	1.07774e-30	solute carrier family 6 member 6
MARCKS	7.86832	2.67229	0.225085	11.8724	1.6472e-32	1.16203e-30	myristoylated alanine rich protein kinase C substrate
SYN3	35.8184	2.67106	0.230423	11.592	4.52504e-31	2.69019e-29	synapsin III
MAB21L3	340.462	2.66944	0.249551	10.697	1.05181e-26	3.70351e-25	mab-21 like 3
ZNFX1	13.2282	2.66804	0.238293	11.1965	4.24341e-29	1.97714e-27	zinc finger NFX1-type containing 1
CFLAR	56.3459	2.66206	0.231314	11.5084	1.19632e-30	6.77068e-29	CASP8 and FADD like apoptosis regulator
AC001226.2	10.9795	2.64986	0.189931	13.9517	3.07168e-44	4.77062e-42	pseudogene
AQP3	16.7689	2.6489	0.269389	9.83297	8.11848e-23	1.73036e-21	aquaporin 3 (Gill blood group)
OR14J1	41.4007	2.64679	0.230621	11.4768	1.72582e-30	9.57805e-29	olfactory receptor family 14 subfamily J member 1
TLN1	15.0536	2.64249	0.256018	10.3215	5.63365e-25	1.5786e-23	talin 1
ERBIN	10.3538	2.64052	0.23193	11.385	4.96619e-30	2.571e-28	erbb2 interacting protein
HLA-B	30.4464	2.63937	0.287406	9.18344	4.17544e-20	6.4251e-19	major histocompatibility complex, class I, B
NDUFA9	19.5487	2.63764	0.197236	13.373	8.69416e-41	1.20964e-38	NADH:ubiquinone oxidoreductase subunit A9
SLC2A3	16.5646	2.63689	0.268667	9.81473	9.72972e-23	2.05411e-21	solute carrier family 2 member 3
PKM	15.7285	2.63168	0.244695	10.7549	5.61665e-27	2.03154e-25	pyruvate kinase M1/2
ODF2L	37.3974	2.6309	0.216377	12.1589	5.14639e-34	4.27834e-32	outer dense fiber of sperm tails 2 like
ABCA13	14.0562	2.62356	0.22096	11.8734	1.62624e-32	1.1513e-30	ATP binding cassette subfamily A member 13
MXD1	22.1632	2.61747	0.264733	9.8872	4.7308e-23	1.03813e-21	MAX dimerization protein 1
DDX5	16.3005	2.61052	0.243314	10.729	7.43929e-27	2.64266e-25	DEAD-box helicase 5
CD55	9.95799	2.60612	0.22228	11.7245	9.5447e-32	6.07073e-30	CD55 molecule (Cromer blood group)
CLTC	11.3871	2.60452	0.228583	11.3942	4.46928e-30	2.33182e-28	clathrin heavy chain
MUC16	66.6078	2.60342	0.275421	9.45252	3.30759e-21	5.8592e-20	mucin 16, cell surface associated
EEF1A1	111.44	2.60333	0.289491	8.99276	2.41093e-19	3.41123e-18	eukaryotic translation elongation factor 1 alpha 1
AC007326.4	27.7137	2.60201	0.208786	12.4625	1.19488e-35	1.1565e-33	pseudogene
ACTR3	9.52695	2.60165	0.218396	11.9125	1.01865e-32	7.44843e-31	actin related protein 3
ASAH1	10.7567	2.6015	0.233161	11.1575	6.58133e-29	2.96975e-27	N-acylsphingosine amidohydrolase 1
TLR4	10.3435	2.59766	0.222648	11.6671	1.8773e-31	1.16085e-29	toll like receptor 4
NFKBIZ	16.6062	2.59636	0.272914	9.51347	1.84412e-21	3.37414e-20	NFKB inhibitor zeta
HLA-E	33.2642	2.59596	0.289243	8.97503	2.83271e-19	3.98549e-18	major histocompatibility complex, class I, E
SQSTM1	21.1924	2.59589	0.271506	9.56107	1.16549e-21	2.16811e-20	sequestosome 1
HLA-A	26.5933	2.59319	0.282405	9.18251	4.21143e-20	6.4656e-19	major histocompatibility complex, class I, A
KCNJ15	50.7325	2.59272	0.223113	11.6206	3.23697e-31	1.97121e-29	potassium inwardly rectifying channel subfamily J member 15
SETX	9.23219	2.59098	0.2147	12.0679	1.56032e-33	1.24546e-31	senataxin
IFIH1	6.6698	2.59046	0.239242	10.8278	2.54219e-27	9.68302e-26	interferon induced with helicase C domain 1
XRN1	7.88013	2.58682	0.218289	11.8504	2.14111e-32	1.49467e-30	5'-3' exoribonuclease 1
HSPA1A	17.2874	2.58545	0.266095	9.71627	2.57025e-22	5.15982e-21	heat shock protein family A (Hsp70) member 1A
MT-ATP6	49.464	2.57809	0.203026	12.6983	6.04108e-37	6.43792e-35	mitochondrially encoded ATP synthase membrane subunit 6
MX2	8.27142	2.57771	0.233995	11.0161	3.19599e-28	1.34804e-26	MX dynamin like GTPase 2
PCNX1	9.38228	2.57712	0.217001	11.8761	1.57519e-32	1.11911e-30	pecanex 1
TPT1	31.7252	2.57588	0.271247	9.49644	2.17191e-21	3.92728e-20	tumor protein, translationally-controlled 1
ELF1	8.45024	2.57265	0.235711	10.9144	9.83286e-28	3.95585e-26	E74 like ETS transcription factor 1
CD53	10.051	2.56891	0.258436	9.94023	2.78183e-23	6.26929e-22	CD53 molecule
BLTP1	8.56924	2.56308	0.207044	12.3794	3.37823e-35	3.07649e-33	bridge-like lipid transfer protein family member 1
SLFN12L	32.1395	2.56117	0.217136	11.7952	4.13116e-32	2.75893e-30	schlafen family member 12 like
IFITM1	11.2255	2.55993	0.254959	10.0405	1.01123e-23	2.42635e-22	interferon induced transmembrane protein 1
RALGAPA2	8.87971	2.55988	0.216851	11.8048	3.68674e-32	2.48699e-30	Ral GTPase activating protein catalytic subunit alpha 2
DDX3X	15.7805	2.55522	0.228499	11.1826	4.95989e-29	2.27916e-27	DEAD-box helicase 3 X-linked
EFHC1	13.4524	2.55383	0.163503	15.6195	5.36614e-55	1.00477e-52	EF-hand domain containing 1
TAP1	9.68731	2.54936	0.249806	10.2054	1.87561e-24	4.93147e-23	transporter 1, ATP binding cassette subfamily B member
PPIP5K2	27.7167	2.54692	0.215829	11.8007	3.87215e-32	2.6033e-30	diphosphoinositol pentakisphosphate kinase 2
RALGDS	10.8814	2.54676	0.245493	10.3741	3.25377e-25	9.40682e-24	ral guanine nucleotide dissociation stimulator
TRIM22	17.2749	2.54419	0.205915	12.3555	4.54773e-35	4.1228e-33	tripartite motif containing 22
USP9X	8.04109	2.54359	0.206575	12.3131	7.69704e-35	6.7636e-33	ubiquitin specific peptidase 9 X-linked
OR5AS1	41.8042	2.54063	0.224331	11.3254	9.82675e-30	4.9097e-28	olfactory receptor family 5 subfamily AS member 1
LAPTM5	12.0952	2.54033	0.258	9.84624	7.11596e-23	1.52479e-21	lysosomal protein transmembrane 5
NKAIN3	65.3721	2.53754	0.232719	10.9039	1.10442e-27	4.42543e-26	sodium/potassium transporting ATPase interacting 3
MSN	12.5532	2.53672	0.235525	10.7705	4.74551e-27	1.73814e-25	moesin
IL1RN	23.5883	2.53615	0.288815	8.78123	1.61694e-18	2.09408e-17	interleukin 1 receptor antagonist
SORL1	19.9422	2.53361	0.271418	9.33472	1.01259e-20	1.67663e-19	sortilin related receptor 1
FTH1	133.351	2.53259	0.335086	7.55803	4.09225e-14	2.96094e-13	ferritin heavy chain 1
ASB3	40.712	2.52341	0.231498	10.9003	1.14829e-27	4.592e-26	ankyrin repeat and SOCS box containing 3
ADI1	20.8124	2.52267	0.204736	12.3216	6.93271e-35	6.11881e-33	acireductone dioxygenase 1
PNRC1	8.08097	2.52031	0.236988	10.6348	2.05363e-26	6.98546e-25	proline rich nuclear receptor coactivator 1
AZIN1	7.58199	2.52012	0.209088	12.0529	1.87291e-33	1.48315e-31	antizyme inhibitor 1
ZNF471	30.608	2.51932	0.217743	11.5702	5.83759e-31	3.4098e-29	zinc finger protein 471
CANX	10.2603	2.51833	0.208505	12.078	1.38032e-33	1.11063e-31	calnexin
KMT2C	19.1347	2.51682	0.193647	12.997	1.27304e-38	1.54578e-36	lysine methyltransferase 2C
WDR74	117.51	2.51603	0.370767	6.78603	1.15265e-11	5.45684e-11	WD repeat domain 74
MORC4	97.5561	2.51478	0.238379	10.5495	5.10676e-26	1.63702e-24	MORC family CW-type zinc finger 4
HNRNPC	13.3938	2.51209	0.218093	11.5184	1.06548e-30	6.08172e-29	heterogeneous nuclear ribonucleoprotein C
STAT2	10.1208	2.5069	0.233076	10.7557	5.57158e-27	2.02222e-25	signal transducer and activator of transcription 2
FBXL5	6.66275	2.50438	0.224856	11.1377	8.22311e-29	3.67746e-27	F-box and leucine rich repeat protein 5
SAMHD1	8.55607	2.50036	0.218847	11.4251	3.13182e-30	1.6777e-28	SAM and HD domain containing deoxynucleoside triphosphate triphosphohydrolase 1
IL1B	27.1848	2.49827	0.314298	7.94873	1.88437e-15	1.63647e-14	interleukin 1 beta
C3AR1	5.30422	2.4964	0.231928	10.7637	5.11008e-27	1.86826e-25	complement C3a receptor 1
FSIP2	62.3926	2.49324	0.235649	10.5803	3.67706e-26	1.21168e-24	fibrous sheath interacting protein 2
DNAL1	14.849	2.49251	0.190139	13.1088	2.93035e-39	3.7158e-37	dynein axonemal light chain 1
GBP3	6.08922	2.49061	0.238071	10.4616	1.29598e-25	3.94005e-24	guanylate binding protein 3
RASGEF1B	8.37854	2.4896	0.206524	12.0548	1.82992e-33	1.45486e-31	RasGEF domain family member 1B
BIRC6	8.69219	2.48117	0.212192	11.693	1.38352e-31	8.66211e-30	baculoviral IAP repeat containing 6
SAMD9	8.65221	2.47896	0.221636	11.1848	4.83836e-29	2.23872e-27	sterile alpha motif domain containing 9
SRD5A1	27.1207	2.47822	0.207177	11.9619	5.62904e-33	4.22389e-31	steroid 5 alpha-reductase 1
RIPOR2	13.3359	2.47628	0.255226	9.70233	2.94693e-22	5.83993e-21	RHO family interacting cell polarization regulator 2
SYNE1	10.8343	2.4762	0.198975	12.4448	1.49255e-35	1.43766e-33	spectrin repeat containing nuclear envelope protein 1
ATP1A1	10.8718	2.47238	0.248498	9.9493	2.53969e-23	5.76901e-22	ATPase Na+/K+ transporting subunit alpha 1
MT-ND6	23.4898	2.47219	0.20664	11.9638	5.49905e-33	4.14186e-31	mitochondrially encoded NADH:ubiquinone oxidoreductase core subunit 6
PLXNC1	8.44541	2.47053	0.242303	10.196	2.06581e-24	5.38211e-23	plexin C1
IRAK2	7.05852	2.46985	0.240879	10.2535	1.14126e-24	3.0774e-23	interleukin 1 receptor associated kinase 2
IFITM3	10.3498	2.46973	0.244719	10.0921	5.98574e-24	1.48421e-22	interferon induced transmembrane protein 3
NAIP	10.8747	2.46876	0.214002	11.5362	8.6701e-31	5.00592e-29	NLR family apoptosis inhibitory protein
CHD2	14.8313	2.46694	0.226664	10.8837	1.37858e-27	5.43696e-26	chromodomain helicase DNA binding protein 2
RNF19B	8.858	2.46502	0.247698	9.95172	2.47856e-23	5.64295e-22	ring finger protein 19B
BAZ1A	7.77877	2.46342	0.226142	10.8932	1.24179e-27	4.93638e-26	bromodomain adjacent to zinc finger domain 1A
CD63	10.4266	2.46169	0.249213	9.87786	5.19285e-23	1.13456e-21	CD63 molecule
PIGR	34.2847	2.46009	0.308676	7.96981	1.58913e-15	1.39764e-14	polymeric immunoglobulin receptor
ANXA5	6.85204	2.45885	0.239125	10.2827	8.43357e-25	2.32416e-23	annexin A5
CTSC	21.0806	2.45836	0.191929	12.8087	1.46583e-37	1.64988e-35	cathepsin C
CTSB	19.4888	2.45498	0.255365	9.61362	7.00445e-22	1.32516e-20	cathepsin B
PARP15	43.0553	2.4534	0.231472	10.5991	3.0079e-26	9.97737e-25	poly(ADP-ribose) polymerase family member 15
LRRK2	9.21488	2.44721	0.229946	10.6426	1.88885e-26	6.45785e-25	leucine rich repeat kinase 2
GNS	8.58593	2.44386	0.227668	10.7343	7.02382e-27	2.50396e-25	glucosamine (N-acetyl)-6-sulfatase
DDX17	11.8655	2.4403	0.24292	10.0457	9.5971e-24	2.3166e-22	DEAD-box helicase 17
XBP1	7.67627	2.43743	0.234282	10.4038	2.38173e-25	7.03805e-24	X-box binding protein 1
LPP	50.4194	2.43672	0.225313	10.8148	2.92784e-27	1.09849e-25	LIM domain containing preferred translocation partner in lipoma
CXCR4	8.86413	2.43648	0.244086	9.98207	1.8262e-23	4.22493e-22	C-X-C motif chemokine receptor 4
SFT2D2	44.995	2.43392	0.220785	11.0239	2.92973e-28	1.24358e-26	SFT2 domain containing 2
CUL4B	82.6195	2.43337	0.236038	10.3092	6.40223e-25	1.77904e-23	cullin 4B
SEC22B	9.5356	2.43237	0.175527	13.8576	1.14476e-43	1.75078e-41	SEC22 homolog B, vesicle trafficking protein
SAMD12	45.7264	2.42837	0.220664	11.0048	3.62182e-28	1.51489e-26	sterile alpha motif domain containing 12
APOL4	19.8111	2.4268	0.198739	12.211	2.71597e-34	2.29597e-32	apolipoprotein L4
NFKB1	7.76064	2.42633	0.230938	10.5064	8.0718e-26	2.52685e-24	nuclear factor kappa B subunit 1
NFE2L2	7.85575	2.42363	0.217277	11.1546	6.80038e-29	3.0617e-27	NFE2 like bZIP transcription factor 2
PARP9	8.43568	2.42129	0.209094	11.5799	5.20955e-31	3.0698e-29	poly(ADP-ribose) polymerase family member 9
OR10H1	24.7367	2.42106	0.216713	11.1717	5.60828e-29	2.55368e-27	olfactory receptor family 10 subfamily H member 1
PAG1	7.34854	2.41718	0.211193	11.4454	2.48033e-30	1.34671e-28	phosphoprotein membrane anchor with glycosphingolipid microdomains 1
IL1R2	9.69335	2.41254	0.278571	8.66043	4.7e-18	5.69314e-17	interleukin 1 receptor type 2
TNFRSF1B	9.63529	2.41145	0.243447	9.90545	3.94193e-23	8.70744e-22	TNF receptor superfamily member 1B
IL18R1	5.26908	2.41118	0.229202	10.5199	6.99498e-26	2.20353e-24	interleukin 18 receptor 1
CSDE1	9.80382	2.41015	0.230894	10.4383	1.65735e-25	4.94857e-24	cold shock domain containing E1
FCGR2A	14.4287	2.40743	0.258526	9.31215	1.25271e-20	2.05871e-19	Fc gamma receptor IIa
ATP9B	70.9991	2.40705	0.230479	10.4437	1.56579e-25	4.71739e-24	ATPase phospholipid transporting 9B (putative)
SLA	9.0449	2.40623	0.247402	9.72598	2.33637e-22	4.69972e-21	Src like adaptor
ACTR2	8.553	2.40543	0.192046	12.5253	5.42897e-36	5.38462e-34	actin related protein 2
CSF2RB	10.7937	2.4053	0.246699	9.74991	1.84638e-22	3.7632e-21	colony stimulating factor 2 receptor subunit beta
HNRNPA1	15.9543	2.40498	0.188399	12.7653	2.56011e-37	2.7876e-35	heterogeneous nuclear ribonucleoprotein A1
IFIT1	10.3209	2.40487	0.243135	9.89106	4.55179e-23	9.99947e-22	interferon induced protein with tetratricopeptide repeats 1
VCAN	7.57097	2.4025	0.211725	11.3473	7.65077e-30	3.86104e-28	versican
HSP90B1	7.30321	2.39796	0.19368	12.381	3.31035e-35	3.04234e-33	heat shock protein 90 beta family member 1
RPS14	30.6218	2.39386	0.22834	10.4837	1.02634e-25	3.15864e-24	ribosomal protein S14
NIBAN1	13.261	2.39351	0.238151	10.0504	9.15042e-24	2.21144e-22	niban apoptosis regulator 1
SERPINA1	10.8355	2.39208	0.244916	9.76694	1.561e-22	3.21424e-21	serpin family A member 1
DOCK4	6.68779	2.39135	0.224479	10.6529	1.68983e-26	5.83721e-25	dedicator of cytokinesis 4
FNIP2	6.18146	2.39091	0.219356	10.8997	1.15697e-27	4.61752e-26	folliculin interacting protein 2
BACH1	8.29517	2.39009	0.226389	10.5575	4.69204e-26	1.51377e-24	BTB domain and CNC homolog 1
INTU	31.4264	2.38925	0.210214	11.3658	6.18906e-30	3.17943e-28	inturned planar cell polarity protein
UTRN	9.42901	2.38758	0.215836	11.062	1.91723e-28	8.24284e-27	utrophin
NOTCH2	13.3353	2.38741	0.225636	10.5808	3.65698e-26	1.20704e-24	notch receptor 2
CXCL10	5.48158	2.38736	0.263845	9.04837	1.45116e-19	2.11447e-18	C-X-C motif chemokine ligand 10
USP15	8.95702	2.38704	0.199578	11.9605	5.72393e-33	4.26316e-31	ubiquitin specific peptidase 15
GPCPD1	7.24857	2.38687	0.214104	11.1482	7.30528e-29	3.28164e-27	glycerophosphocholine phosphodiesterase 1
STAT3	13.3523	2.38616	0.248867	9.58809	8.97289e-22	1.68011e-20	signal transducer and activator of transcription 3
VPS13D	10.2162	2.38504	0.219459	10.8678	1.64075e-27	6.39541e-26	vacuolar protein sorting 13 homolog D
SP100	9.42757	2.38373	0.189446	12.5826	2.63071e-36	2.71681e-34	SP100 nuclear antigen
CTNNB1	8.846	2.38326	0.217905	10.9372	7.65306e-28	3.09756e-26	catenin beta 1
HNRNPU	10.1097	2.38146	0.187369	12.71	5.2012e-37	5.57252e-35	heterogeneous nuclear ribonucleoprotein U
IGF2R	17.7253	2.37898	0.226696	10.4942	9.19e-26	3.25e-24	insulin like growth factor 2 receptor
EEF2	17.6955	2.37425	0.265028	8.95852	3.29059e-19	4.61028e-18	eukaryotic translation elongation factor 2
TREM1	11.7194	2.37137	0.254947	9.30141	1.3859e-20	2.26112e-19	triggering receptor expressed on myeloid cells 1
PLSCR1	6.85929	2.36952	0.232263	10.2018	1.94544e-24	5.10838e-23	phospholipid scramblase 1
LAP3	7.21507	2.36816	0.233893	10.125	4.27946e-24	1.08256e-22	leucine aminopeptidase 3
SELL	9.60007	2.36788	0.250197	9.46406	2.96204e-21	5.27038e-20	selectin L
DNAJC10	26.5528	2.36628	0.197206	11.999	3.59676e-33	2.76096e-31	DnaJ heat shock protein family (Hsp40) member C10
PHACTR1	11.1527	2.36371	0.237016	9.97278	2.00542e-23	4.62887e-22	phosphatase and actin regulator 1
TMSB10	12.997	2.36108	0.262678	8.98849	2.50649e-19	3.54144e-18	thymosin beta 10
ARMC9	21.1102	2.36054	0.20678	11.4157	3.48977e-30	1.85854e-28	armadillo repeat containing 9
TCAF2	17.6621	2.36005	0.202937	11.6295	2.91883e-31	1.78289e-29	TRPM8 channel associated factor 2
SLC11A1	7.71867	2.35972	0.251817	9.37077	7.20063e-21	1.21845e-19	solute carrier family 11 member 1
TRIM25	12.4509	2.35843	0.232292	10.1529	3.21766e-24	8.29082e-23	tripartite motif containing 25
GNA13	5.9443	2.35771	0.194872	12.0987	1.07243e-33	8.76983e-32	G protein subunit alpha 13
SSH2	9.72983	2.35297	0.221157	10.6394	1.9547e-26	6.67163e-25	slingshot protein phosphatase 2
MYOF	9.03416	2.34913	0.247299	9.49913	2.11655e-21	3.83408e-20	myoferlin
VPS13C	7.16866	2.34751	0.201482	11.6513	2.26077e-31	1.39367e-29	vacuolar protein sorting 13 homolog C
KYNU	30.0257	2.3473	0.213051	11.0175	3.14539e-28	1.32949e-26	kynureninase
TSPAN1	10.9124	2.3461	0.25502	9.19967	3.5904e-20	5.58491e-19	tetraspanin 1
SLFN5	8.33684	2.34594	0.20144	11.6459	2.40856e-31	1.48023e-29	schlafen family member 5
QKI	7.40494	2.34559	0.187074	12.5383	4.6079e-36	4.593e-34	QKI, KH domain containing RNA binding
DNTTIP2	15.7186	2.34092	0.191469	12.2261	2.25487e-34	1.9224e-32	deoxynucleotidyltransferase terminal interacting protein 2
NLRC5	7.48021	2.33945	0.213252	10.9704	5.30616e-28	2.19194e-26	NLR family CARD domain containing 5
FGR	7.20627	2.33797	0.242927	9.62414	6.32365e-22	1.20661e-20	FGR proto-oncogene, Src family tyrosine kinase
FOSL2	16.4054	2.33012	0.248917	9.36101	7.89772e-21	1.32744e-19	FOS like 2, AP-1 transcription factor subunit
ERVW-1	19.1945	2.32868	0.196533	11.8488	2.18218e-32	1.51806e-30	endogenous retrovirus group W member 1, envelope
CYB5R4	19.9862	2.32741	0.203998	11.409	3.77195e-30	1.98871e-28	cytochrome b5 reductase 4
ABCC9	36.8025	2.32364	0.222561	10.4405	1.62014e-25	4.84469e-24	ATP binding cassette subfamily C member 9
NCF2	13.1025	2.32262	0.270516	8.58591	9.01224e-18	1.04916e-16	neutrophil cytosolic factor 2
GLUL	63.9131	2.32192	0.314503	7.38282	1.54973e-13	1.02302e-12	glutamate-ammonia ligase
LRRC69	8.82976	2.31898	0.242822	9.5501	1.29573e-21	2.40369e-20	leucine rich repeat containing 69
DDX60	6.7568	2.31781	0.19366	11.9685	5.19677e-33	3.92896e-31	DExD/H-box helicase 60
ISG15	8.34192	2.31751	0.270217	8.5765	9.78045e-18	1.13332e-16	ISG15 ubiquitin like modifier
LYST	8.09435	2.31751	0.218202	10.621	2.38096e-26	8.00378e-25	lysosomal trafficking regulator
SUSD6	10.1439	2.31428	0.227509	10.1723	2.63661e-24	6.84255e-23	sushi domain containing 6
OR1A1	24.4734	2.30893	0.214147	10.782	4.18755e-27	1.54793e-25	olfactory receptor family 1 subfamily A member 1
CYBB	6.03138	2.30885	0.231934	9.95478	2.40361e-23	5.50359e-22	cytochrome b-245 beta chain
IFI16	7.41061	2.30543	0.219069	10.5238	6.71146e-26	2.11755e-24	interferon gamma inducible protein 16
MUC5AC	51.6253	2.30455	0.279224	8.25343	1.53907e-16	1.55341e-15	mucin 5AC, oligomeric mucus/gel-forming
YWHAZ	18.7957	2.30289	0.227663	10.1154	4.72245e-24	1.18713e-22	tyrosine 3-monooxygenase/tryptophan 5-monooxygenase activation protein zeta
ITM2B	7.6914	2.29596	0.192771	11.9103	1.04639e-32	7.62344e-31	integral membrane protein 2B
MT-ND2	50.9021	2.29519	0.227124	10.1054	5.22612e-24	1.30393e-22	mitochondrially encoded NADH:ubiquinone oxidoreductase core subunit 2
CDC27	51.6516	2.2936	0.222278	10.3186	5.80742e-25	1.62276e-23	cell division cycle 27
USP17L2	10.7832	2.29341	0.193582	11.8472	2.22479e-32	1.53703e-30	ubiquitin specific peptidase 17 like family member 2
GBP4	10.1094	2.29327	0.208302	11.0093	3.44553e-28	1.44719e-26	guanylate binding protein 4
SF3B1	9.05639	2.29257	0.210889	10.871	1.58506e-27	6.2146e-26	splicing factor 3b subunit 1
SRRM2	14.6358	2.28767	0.228816	9.99789	1.55672e-23	3.64782e-22	serine/arginine repetitive matrix 2
ORC4	57.9236	2.28737	0.230515	9.92289	3.31028e-23	7.37724e-22	origin recognition complex subunit 4
HLA-C	19.6459	2.28335	0.272586	8.37663	5.44642e-17	5.77961e-16	major histocompatibility complex, class I, C
NINJ1	5.69947	2.28236	0.238101	9.58565	9.18734e-22	1.71866e-20	ninjurin 1
CTSL	7.08774	2.27862	0.219255	10.3925	2.68104e-25	7.85301e-24	cathepsin L
TAGAP	10.6617	2.27755	0.263517	8.6429	5.48023e-18	6.55501e-17	T cell activation RhoGTPase activating protein
ZFYVE16	5.87217	2.27614	0.198348	11.4755	1.75117e-30	9.64378e-29	zinc finger FYVE-type containing 16
HNRNPK	10.66	2.27504	0.21754	10.458	1.34601e-25	4.07976e-24	heterogeneous nuclear ribonucleoprotein K
HHLA2	9.09837	2.27477	0.197928	11.4929	1.43202e-30	8.01852e-29	HERV-H LTR-associating 2
L2HGDH	36.232	2.27306	0.221441	10.2649	1.01435e-24	2.75746e-23	L-2-hydroxyglutarate dehydrogenase
SPATA13	6.44098	2.27262	0.202038	11.2484	2.35743e-29	1.1381e-27	spermatogenesis associated 13
EIF2AK2	8.12645	2.27095	0.192275	11.8109	3.42836e-32	2.32051e-30	eukaryotic translation initiation factor 2 alpha kinase 2
ENO1	10.6237	2.27014	0.245396	9.25094	2.2252e-20	3.55517e-19	enolase 1
N4BP1	8.0777	2.26974	0.221003	10.2702	9.60146e-25	2.62078e-23	NEDD4 binding protein 1
MCTP2	7.18771	2.26888	0.203749	11.1356	8.41459e-29	3.75471e-27	multiple C2 and transmembrane domain containing 2
LIMD1	13.8112	2.26782	0.177323	12.7892	1.88384e-37	2.06245e-35	LIM domain containing 1
HNRNPA2B1	9.86471	2.26699	0.195414	11.601	4.0752e-31	2.45185e-29	heterogeneous nuclear ribonucleoprotein A2/B1
FCER1G	6.11156	2.26632	0.243216	9.31813	1.18414e-20	1.95422e-19	Fc epsilon receptor Ig
MTRFR	27.4077	2.26475	0.208223	10.8766	1.49031e-27	5.8546e-26	mitochondrial translation release factor in rescue
DTX3L	7.60675	2.26365	0.209272	10.8168	2.86718e-27	1.07775e-25	deltex E3 ubiquitin ligase 3L
KLF6	9.53773	2.26322	0.224016	10.1029	5.3605e-24	1.33579e-22	Kruppel like factor 6
PTAFR	7.1975	2.26152	0.226968	9.96405	2.18958e-23	5.03654e-22	platelet activating factor receptor
LDHA	8.43945	2.25977	0.208591	10.8335	2.38921e-27	9.15255e-26	lactate dehydrogenase A
CASP10	12.9335	2.25938	0.189322	11.9341	7.8621e-33	5.76986e-31	caspase 10
RPL21	10.4225	2.25898	0.196877	11.4741	1.78078e-30	9.77479e-29	ribosomal protein L21
SYNE2	13.2076	2.25859	0.225544	10.014	1.32313e-23	3.12351e-22	spectrin repeat containing nuclear envelope protein 2
ATP23	10.008	2.25724	0.197299	11.4407	2.61644e-30	1.41677e-28	ATP23 metallopeptidase and ATP synthase assembly factor homolog
DSE	7.38539	2.25689	0.197703	11.4155	3.49723e-30	1.85854e-28	dermatan sulfate epimerase
AKAP13	15.3532	2.25483	0.22418	10.0581	8.46245e-24	2.06259e-22	A-kinase anchoring protein 13
HCAR2	12.0292	2.2533	0.275073	8.19165	2.57665e-16	2.52807e-15	hydroxycarboxylic acid receptor 2
ECE1	9.2144	2.25257	0.22328	10.0885	6.20807e-24	1.53554e-22	endothelin converting enzyme 1
TRIM38	7.20598	2.25166	0.197498	11.4009	4.13642e-30	2.17515e-28	tripartite motif containing 38
MTF1	7.49299	2.25122	0.211788	10.6296	2.17036e-26	7.30808e-25	metal regulatory transcription factor 1
IFI6	6.03704	2.2511	0.240347	9.36604	7.53046e-21	1.27319e-19	interferon alpha inducible protein 6
JAK1	9.04049	2.2481	0.220408	10.1997	1.98832e-24	5.203e-23	Janus kinase 1
FYB1	7.97331	2.24791	0.226629	9.91889	3.44572e-23	7.65354e-22	FYN binding protein 1
SHC4	11.3477	2.24782	0.189371	11.87	1.69559e-32	1.19197e-30	SHC adaptor protein 4
B4GALT5	11.1883	2.24668	0.23527	9.54937	1.30485e-21	2.41837e-20	beta-1,4-galactosyltransferase 5
TRIP12	10.5331	2.24666	0.222014	10.1194	4.52977e-24	1.143e-22	thyroid hormone receptor interactor 12
RILPL2	5.32655	2.24321	0.231005	9.71065	2.71604e-22	5.42531e-21	Rab interacting lysosomal protein like 2
OR2M3	21.2421	2.24221	0.208742	10.7415	6.49456e-27	2.3277e-25	olfactory receptor family 2 subfamily M member 3
TGM2	6.57061	2.23714	0.222473	10.0558	8.66186e-24	2.10131e-22	transglutaminase 2
RPS3A	10.8787	2.23588	0.208718	10.7124	8.89838e-27	3.13872e-25	ribosomal protein S3A
JMJD1C	8.28441	2.23167	0.211878	10.5328	6.09828e-26	1.93628e-24	jumonji domain containing 1C
C3	9.1342	2.2305	0.244356	9.12811	6.97068e-20	1.05085e-18	complement C3
DNAH3	6.27914	2.22812	0.195659	11.3878	4.80963e-30	2.50288e-28	dynein axonemal heavy chain 3
SLC25A37	12.5659	2.22645	0.230715	9.65021	4.9055e-22	9.48665e-21	solute carrier family 25 member 37
EIF1	8.96399	2.2263	0.227278	9.79548	1.17738e-22	2.46229e-21	eukaryotic translation initiation factor 1
TRANK1	8.02674	2.22553	0.208714	10.663	1.51547e-26	5.28043e-25	tetratricopeptide repeat and ankyrin repeat containing 1
TET2	10.2571	2.22514	0.202855	10.9691	5.38112e-28	2.21833e-26	tet methylcytosine dioxygenase 2
SET	8.52645	2.22352	0.167848	13.2472	4.68366e-40	6.21439e-38	SET nuclear proto-oncogene
ATP7B	8.59222	2.22339	0.241733	9.19774	3.65556e-20	5.68186e-19	ATPase copper transporting beta
SLPI	14.094	2.22306	0.267755	8.30257	1.01879e-16	1.05106e-15	secretory leukocyte peptidase inhibitor
FPR2	8.22942	2.22251	0.248862	8.93066	4.23476e-19	5.85531e-18	formyl peptide receptor 2
NUP98	8.26811	2.21901	0.216575	10.2459	1.23455e-24	3.2979e-23	nucleoporin 98 and 96 precursor
NNT	31.6969	2.218	0.212261	10.4494	1.47459e-25	4.4493e-24	nicotinamide nucleotide transhydrogenase
HSP90AB1	11.2912	2.21774	0.225004	9.85646	6.42726e-23	1.38165e-21	heat shock protein 90 alpha family class B member 1
PTEN	7.39633	2.21626	0.188622	11.7498	7.08079e-32	4.56153e-30	phosphatase and tensin homolog
HSPA8	22.4449	2.21533	0.267724	8.27468	1.28802e-16	1.31326e-15	heat shock protein family A (Hsp70) member 8
EIF4B	12.3425	2.21455	0.192682	11.4933	1.42591e-30	8.01852e-29	eukaryotic translation initiation factor 4B
TMEM123	4.77605	2.21439	0.208203	10.6357	2.03243e-26	6.92511e-25	transmembrane protein 123
BASP1	6.50085	2.21416	0.227375	9.73789	2.07834e-22	4.21027e-21	brain abundant membrane attached signal protein 1
WTAP	7.22217	2.21364	0.207811	10.6522	1.70346e-26	5.87416e-25	WT1 associated protein
MUC3A	15.1233	2.21163	0.214886	10.2921	7.64591e-25	2.11e-23	mucin 3A, cell surface associated
ADAMTS4	22.3228	2.21111	0.226835	9.74767	1.88749e-22	3.83848e-21	ADAM metallopeptidase with thrombospondin type 1 motif 4
PRRC2C	10.7065	2.20935	0.212485	10.3977	2.54014e-25	7.4731e-24	proline rich coiled-coil 2C
DENND4A	5.38456	2.20709	0.208566	10.5822	3.60365e-26	1.19141e-24	DENN domain containing 4A
TFCP2L1	7.47252	2.20672	0.213118	10.3544	3.99518e-25	1.14348e-23	transcription factor CP2 like 1
DOCK2	6.15758	2.20564	0.23331	9.45368	3.2711e-21	5.80482e-20	dedicator of cytokinesis 2
THUMPD1	13.1838	2.20536	0.180585	12.2123	2.6717e-34	2.26812e-32	THUMP domain containing 1
PIK3R5	6.56577	2.20429	0.224501	9.81863	9.3611e-23	1.98255e-21	phosphoinositide-3-kinase regulatory subunit 5
HLA-DRA	11.4237	2.20187	0.267683	8.22568	1.94089e-16	1.93654e-15	major histocompatibility complex, class II, DR alpha
NPIPB5	11.1651	2.20184	0.166406	13.2317	5.75479e-40	7.58534e-38	nuclear pore complex interacting protein family member B5
ZC3HAV1	8.55581	2.20116	0.198224	11.1044	1.19463e-28	5.28355e-27	zinc finger CCCH-type containing, antiviral 1
PTPRJ	12.0946	2.20091	0.212308	10.3666	3.51998e-25	1.01472e-23	protein tyrosine phosphatase receptor type J
PLEKHO2	6.77563	2.2007	0.22538	9.76438	1.6009e-22	3.28627e-21	pleckstrin homology domain containing O2
BPIFB1	11.923	2.19993	0.267076	8.2371	1.76437e-16	1.76922e-15	BPI fold containing family B member 1
HIVEP1	6.64605	2.19679	0.200781	10.9412	7.3203e-28	2.97489e-26	HIVEP zinc finger 1
TFRC	5.27479	2.19634	0.214487	10.24	1.31272e-24	3.50203e-23	transferrin receptor
CCDC93	5.18887	2.19612	0.200777	10.9381	7.574e-28	3.07176e-26	coiled-coil domain containing 93
KPNB1	9.59223	2.19585	0.203866	10.771	4.71726e-27	1.73096e-25	karyopherin subunit beta 1
SON	12.5644	2.19373	0.222561	9.85675	6.40896e-23	1.3792e-21	SON DNA and RNA binding protein
TIGD1	13.8529	2.19232	0.186208	11.7735	5.34664e-32	3.52368e-30	tigger transposable element derived 1
ZNF292	6.41595	2.19194	0.185533	11.8143	3.29278e-32	2.2363e-30	zinc finger protein 292
CELF1	6.61015	2.19179	0.182041	12.0401	2.18583e-33	1.71738e-31	CUGBP Elav-like family member 1
DPYD	5.26252	2.19168	0.20767	10.5537	4.88422e-26	1.57208e-24	dihydropyrimidine dehydrogenase
ALDOA	13.4919	2.19131	0.251909	8.69882	3.35348e-18	4.17829e-17	aldolase, fructose-bisphosphate A
ANKRD20A2P	6.1357	2.19044	0.202926	10.7943	3.66287e-27	1.36152e-25	ankyrin repeat domain 20 family member A2, pseudogene
HSP90AA1	21.4026	2.18881	0.254796	8.59046	8.66235e-18	1.0096e-16	heat shock protein 90 alpha family class A member 1
MUC12	14.6208	2.18201	0.220938	9.87616	5.28208e-23	1.15279e-21	mucin 12, cell surface associated
APLP2	10.5421	2.18143	0.228901	9.53004	1.57217e-21	2.89775e-20	amyloid beta precursor like protein 2
DUSP1	18.5061	2.18138	0.275434	7.91979	2.37908e-15	2.04045e-14	dual specificity phosphatase 1
MAPK6	6.74308	2.18127	0.165316	13.1945	9.43267e-40	1.21925e-37	mitogen-activated protein kinase 6
HMGN2	10.2611	2.18042	0.163851	13.3073	2.09874e-40	2.8411e-38	high mobility group nucleosomal binding domain 2
XPO6	9.45103	2.18038	0.230973	9.43995	3.72963e-21	6.54892e-20	exportin 6
CTSS	11.8279	2.17623	0.246247	8.83756	9.78277e-19	1.29972e-17	cathepsin S
AMPD3	5.67894	2.17557	0.209353	10.3918	2.70069e-25	7.89904e-24	adenosine monophosphate deaminase 3
HNRNPA3	10.538	2.17544	0.17982	12.0979	1.08363e-33	8.82542e-32	heterogeneous nuclear ribonucleoprotein A3
TPM3	13.2634	2.17527	0.196575	11.0659	1.83671e-28	7.96506e-27	tropomyosin 3
FKBP5	6.53485	2.17481	0.192316	11.3086	1.19006e-29	5.88713e-28	FKBP prolyl isomerase 5
PPIA	11.9929	2.17439	0.194567	11.1755	5.37194e-29	2.46285e-27	peptidylprolyl isomerase A
HSPA4	8.71027	2.1737	0.162648	13.3645	9.75435e-41	1.33855e-38	heat shock protein family A (Hsp70) member 4
SORD	13.2124	2.17297	0.182962	11.8766	1.56594e-32	1.1165e-30	sorbitol dehydrogenase
DNAH5	6.66957	2.17213	0.199844	10.8692	1.61691e-27	6.3271e-26	dynein axonemal heavy chain 5
HNRNPA1L2	7.40457	2.17204	0.190993	11.3724	5.74154e-30	2.95711e-28	heterogeneous nuclear ribonucleoprotein A1 like 2
USF3	6.64514	2.17125	0.178402	12.1706	4.45854e-34	3.73752e-32	upstream transcription factor family member 3
RPL10	11.7475	2.16985	0.230447	9.41586	4.69211e-21	8.14614e-20	ribosomal protein L10
TMBIM6	12.7854	2.16891	0.25021	8.66834	4.3848e-18	5.3464e-17	transmembrane BAX inhibitor motif containing 6
SPAG9	8.80291	2.16882	0.216965	9.99619	1.58371e-23	3.7024e-22	sperm associated antigen 9
MT-ND1	52.1238	2.16854	0.228491	9.49072	2.29441e-21	4.13757e-20	mitochondrially encoded NADH:ubiquinone oxidoreductase core subunit 1
HYDIN	10.0296	2.16547	0.171007	12.6631	9.47256e-37	9.93627e-35	HYDIN axonemal central pair apparatus protein
HSPA5	8.91529	2.16392	0.20478	10.567	4.23697e-26	1.38029e-24	heat shock protein family A (Hsp70) member 5
SKIL	5.43525	2.16361	0.200499	10.7911	3.79127e-27	1.40663e-25	SKI like proto-oncogene
SP3	6.70238	2.16029	0.167234	12.9178	3.57397e-38	4.21203e-36	Sp3 transcription factor
CDC42SE1	9.60753	2.15965	0.23168	9.32169	1.14506e-20	1.89129e-19	CDC42 small effector 1
NDUFAF2	23.6884	2.15915	0.215056	10.04	1.01721e-23	2.43778e-22	NADH:ubiquinone oxidoreductase complex assembly factor 2
APOOL	9.60899	2.15894	0.200748	10.7545	5.64552e-27	2.03798e-25	apolipoprotein O like
NCOA4	10.6315	2.15669	0.230621	9.35165	8.62941e-21	1.44436e-19	nuclear receptor coactivator 4
CASP1	6.3559	2.15607	0.213844	10.0824	6.60676e-24	1.63214e-22	caspase 1
CALM1	9.42191	2.15435	0.220267	9.78066	1.36317e-22	2.8331e-21	calmodulin 1
ASPH	7.38661	2.15427	0.170206	12.6568	1.02576e-36	1.07037e-34	aspartate beta-hydroxylase
NIN	6.9403	2.15419	0.197901	10.8852	1.3557e-27	5.35727e-26	ninein
H3-3A	12.9745	2.15276	0.238691	9.01904	1.89739e-19	2.72113e-18	H3.3 histone A
CLIC1	11.4919	2.15245	0.240829	8.93767	3.97454e-19	5.51072e-18	chloride intracellular channel 1
GOLGB1	10.0752	2.15186	0.20071	10.7213	8.08949e-27	2.86855e-25	golgin B1
SRGAP2C	11.1482	2.15181	0.181911	11.8289	2.7669e-32	1.89197e-30	SLIT-ROBO Rho GTPase activating protein 2C
MT-ND4L	14.9782	2.15081	0.203994	10.5435	5.44365e-26	1.73945e-24	mitochondrially encoded NADH:ubiquinone oxidoreductase core subunit 4L
RPL7	10.6574	2.144	0.197426	10.8598	1.79124e-27	6.94149e-26	ribosomal protein L7
MAP3K2	6.43979	2.14396	0.193709	11.068	1.79453e-28	7.79901e-27	mitogen-activated protein kinase kinase kinase 2
DNAH9	5.82193	2.14256	0.192671	11.1203	9.99396e-29	4.43967e-27	dynein axonemal heavy chain 9
NR3C1	5.75014	2.14189	0.190785	11.2267	3.01568e-29	1.43513e-27	nuclear receptor subfamily 3 group C member 1
HUWE1	9.5352	2.1416	0.221222	9.6808	3.6386e-22	7.12604e-21	HECT, UBA and WWE domain containing E3 ubiquitin protein ligase 1
GRN	9.23896	2.14151	0.247236	8.6618	4.64364e-18	5.63851e-17	granulin precursor
CD274	4.80537	2.14028	0.221034	9.68307	3.55868e-22	6.98317e-21	CD274 molecule
MLLT6	9.8636	2.13957	0.204424	10.4663	1.23346e-25	3.76712e-24	MLLT6, PHD finger containing
PGK1	9.81318	2.1381	0.234273	9.12652	7.07335e-20	1.06552e-18	phosphoglycerate kinase 1
EIF4A1	10.0587	2.13765	0.212634	10.0532	8.894e-24	2.15467e-22	eukaryotic translation initiation factor 4A1
NADK	8.39979	2.13733	0.231621	9.2277	2.76504e-20	4.35858e-19	NAD kinase
TNFSF10	6.79285	2.13702	0.234201	9.12473	7.19129e-20	1.08248e-18	TNF superfamily member 10
P2RY10	7.82838	2.13609	0.189285	11.2851	1.55526e-29	7.63717e-28	P2Y receptor family member 10
KIF5B	5.75535	2.13593	0.21303	10.0265	1.16629e-23	2.77513e-22	kinesin family member 5B
PCDHA4	15.1694	2.13389	0.209232	10.1987	2.00951e-24	5.24224e-23	protocadherin alpha 4
CP	5.88127	2.13349	0.208182	10.2482	1.20588e-24	3.22991e-23	ceruloplasmin
ZC3H11A	6.72697	2.13249	0.205521	10.376	3.18831e-25	9.24425e-24	zinc finger CCCH-type containing 11A
CSRNP1	9.54675	2.13176	0.236927	8.99757	2.30775e-19	3.27449e-18	cysteine and serine rich nuclear protein 1
PAK2	6.78602	2.13167	0.169545	12.5729	2.97596e-36	3.02656e-34	p21 (RAC1) activated kinase 2
OR4K17	10.1183	2.12951	0.184009	11.5729	5.65549e-31	3.31309e-29	olfactory receptor family 4 subfamily K member 17
DDX58	6.00443	2.12945	0.220329	9.66486	4.2519e-22	8.27859e-21	DExD/H-box helicase 58
AGR2	8.04876	2.12941	0.242965	8.76426	1.88005e-18	2.41608e-17	anterior gradient 2, protein disulphide isomerase family member
CCR1	6.4338	2.1264	0.231308	9.19296	3.82168e-20	5.91923e-19	C-C motif chemokine receptor 1
TTN	13.9525	2.12482	0.179472	11.8393	2.44558e-32	1.68375e-30	titin
TUBB4B	9.71675	2.1241	0.24567	8.64616	5.32631e-18	6.39764e-17	tubulin beta 4B class IVb
TXNRD1	9.27258	2.12345	0.223902	9.48382	2.45134e-21	4.40078e-20	thioredoxin reductase 1
CCDC127	14.744	2.12313	0.181665	11.6871	1.48441e-31	9.23608e-30	coiled-coil domain containing 127
PCM1	6.20472	2.12304	0.197443	10.7527	5.75548e-27	2.07022e-25	pericentriolar material 1
ALG11	10.3501	2.12242	0.176802	12.0045	3.36374e-33	2.59202e-31	ALG11 alpha-1,2-mannosyltransferase
VASP	7.82674	2.12201	0.235985	8.99211	2.42519e-19	3.42899e-18	vasodilator stimulated phosphoprotein
ZNF780A	10.176	2.11923	0.171182	12.38	3.35347e-35	3.06789e-33	zinc finger protein 780A
LPCAT1	6.27723	2.11399	0.222069	9.51952	1.73978e-21	3.19199e-20	lysophosphatidylcholine acyltransferase 1
OPHN1	35.7623	2.11389	0.222652	9.49416	2.21988e-21	4.00678e-20	oligophrenin 1
RHOA	11.9905	2.11243	0.230242	9.1748	4.52427e-20	6.92995e-19	ras homolog family member A
DDX6	7.75969	2.11217	0.188855	11.1841	4.87644e-29	2.24597e-27	DEAD-box helicase 6
BRD2	9.85227	2.11126	0.224508	9.40391	5.25713e-21	9.03315e-20	bromodomain containing 2
DDIT4	6.61217	2.1112	0.223588	9.44236	3.64471e-21	6.41104e-20	DNA damage inducible transcript 4
NPM1	8.44698	2.10987	0.179827	11.7328	8.65549e-32	5.54034e-30	nucleophosmin 1
CALM2	5.99036	2.10768	0.200655	10.504	8.27843e-26	2.57944e-24	calmodulin 2
CLEC2D	10.9099	2.1076	0.175897	11.982	4.41584e-33	3.36393e-31	C-type lectin domain family 2 member D
MGAM	8.12396	2.10748	0.243345	8.66048	4.69791e-18	5.69314e-17	maltase-glucoamylase
HSPD1	6.90751	2.10729	0.166812	12.6327	1.3936e-36	1.44667e-34	heat shock protein family D (Hsp60) member 1
CCDC82	12.3931	2.10657	0.187707	11.2226	3.15831e-29	1.4959e-27	coiled-coil domain containing 82
DST	7.07621	2.10647	0.163829	12.8577	7.78382e-38	8.96257e-36	dystonin
RPL41	15.5544	2.10605	0.258451	8.14872	3.67812e-16	3.54625e-15	ribosomal protein L41
CASP4	6.92202	2.10478	0.236575	8.89687	5.7442e-19	7.83425e-18	caspase 4
PFN1	7.32412	2.10417	0.221713	9.49053	2.29864e-21	4.14149e-20	profilin 1
ETF1	6.99934	2.10155	0.191809	10.9565	6.18735e-28	2.54024e-26	eukaryotic translation termination factor 1
VMP1	8.06569	2.10117	0.221809	9.47289	2.72214e-21	4.86514e-20	vacuole membrane protein 1
RPS11	11.4716	2.10029	0.248902	8.43822	3.22205e-17	3.51409e-16	ribosomal protein S11
LCOR	8.88808	2.09618	0.168564	12.4355	1.676e-35	1.5914e-33	ligand dependent nuclear receptor corepressor
FKBP15	6.58853	2.09599	0.196193	10.6833	1.21814e-26	4.28164e-25	FKBP prolyl isomerase family member 15
DYNC1H1	14.6365	2.09523	0.210742	9.94214	2.7291e-23	6.15738e-22	dynein cytoplasmic 1 heavy chain 1
OGA	6.75816	2.09435	0.197519	10.6033	2.87719e-26	9.59143e-25	O-GlcNAcase
PDE4B	9.37548	2.09349	0.250495	8.35741	6.41105e-17	6.77097e-16	phosphodiesterase 4B
IL1R1	5.94989	2.09339	0.201707	10.3784	3.11019e-25	9.03081e-24	interleukin 1 receptor type 1
PTK2B	8.01622	2.09296	0.23121	9.05218	1.40143e-19	2.04498e-18	protein tyrosine kinase 2 beta
GOLGA4	5.52979	2.09062	0.186405	11.2155	3.42402e-29	1.61412e-27	golgin A4
CSGALNACT2	4.6948	2.09036	0.201998	10.3484	4.25423e-25	1.20898e-23	chondroitin sulfate N-acetylgalactosaminyltransferase 2
SERPINB1	8.69848	2.08945	0.237796	8.78673	1.53974e-18	2.00317e-17	serpin family B member 1
AHNAK	57.0735	2.08776	0.308006	6.77832	1.21584e-11	5.7195e-11	AHNAK nucleoprotein
MYCBP2	7.0426	2.08538	0.201346	10.3572	3.8817e-25	1.11418e-23	MYC binding protein 2
PRKAR1A	8.00597	2.08488	0.203193	10.2606	1.0607e-24	2.87177e-23	protein kinase cAMP-dependent type I regulatory subunit alpha
CFB	6.37701	2.08433	0.234152	8.9016	5.50473e-19	7.53843e-18	complement factor B
SH3BP2	7.70323	2.08399	0.201304	10.3525	4.07867e-25	1.16405e-23	SH3 domain binding protein 2
CAPN2	9.77417	2.08385	0.245071	8.50303	1.84703e-17	2.07894e-16	calpain 2
SLAMF7	5.14212	2.08136	0.236291	8.80845	1.26889e-18	1.66922e-17	SLAM family member 7
GTPBP1	7.74163	2.08064	0.21362	9.73991	2.03735e-22	4.13141e-21	GTP binding protein 1
BCLAF1	7.38408	2.07984	0.167166	12.4418	1.55e-35	1.48585e-33	BCL2 associated transcription factor 1
NUFIP2	7.23353	2.07928	0.181193	11.4755	1.7521e-30	9.64378e-29	nuclear FMR1 interacting protein 2
ST13	9.89884	2.07889	0.165229	12.5819	2.65666e-36	2.72955e-34	ST13 Hsp70 interacting protein
RPL9	9.30632	2.07765	0.213709	9.72187	2.43276e-22	4.8887e-21	ribosomal protein L9
UTS2B	8.02697	2.07669	0.190836	10.882	1.40383e-27	5.52569e-26	urotensin 2B
PDE4DIP	14.5561	2.07595	0.183106	11.3375	8.55959e-30	4.29803e-28	phosphodiesterase 4D interacting protein
RICTOR	5.03471	2.07474	0.181513	11.4303	2.952e-30	1.58561e-28	RPTOR independent companion of MTOR complex 2
ALCAM	6.45644	2.07372	0.21956	9.44488	3.55828e-21	6.26451e-20	activated leukocyte cell adhesion molecule
NFAT5	7.78479	2.07338	0.182818	11.3412	8.1977e-30	4.12666e-28	nuclear factor of activated T cells 5
DNAH12	4.55966	2.07329	0.19448	10.6607	1.55493e-26	5.40852e-25	dynein axonemal heavy chain 12
PTGS2	14.1583	2.07288	0.285936	7.24948	4.18383e-13	2.56183e-12	prostaglandin-endoperoxide synthase 2
HDLBP	10.5499	2.07099	0.231619	8.94139	3.84291e-19	5.3356e-18	high density lipoprotein binding protein
HIPK3	6.51154	2.0694	0.201006	10.2952	7.40451e-25	2.04902e-23	homeodomain interacting protein kinase 3
SLC8A1	6.74176	2.0691	0.169134	12.2335	2.05807e-34	1.76212e-32	solute carrier family 8 member A1
UBB	9.16197	2.0685	0.240648	8.59557	8.28555e-18	9.67935e-17	ubiquitin B
RPS24	8.37968	2.06824	0.220909	9.36237	7.79644e-21	1.31152e-19	ribosomal protein S24
CEP350	6.10953	2.06778	0.179605	11.5129	1.13579e-30	6.4463e-29	centrosomal protein 350
RPL5	8.2555	2.06684	0.187953	10.9966	3.96772e-28	1.64924e-26	ribosomal protein L5
CFAP54	43.8225	2.0663	0.21865	9.45029	3.37891e-21	5.98025e-20	cilia and flagella associated protein 54
NBPF14	9.43836	2.06514	0.22892	9.02122	1.86005e-19	2.67141e-18	NBPF member 14
OAS1	8.73047	2.06503	0.222604	9.2767	1.74808e-20	2.82669e-19	2'-5'-oligoadenylate synthetase 1
USP32	6.64093	2.06332	0.211393	9.7606	1.66174e-22	3.40071e-21	ubiquitin specific peptidase 32
RPL4	11.5406	2.06324	0.243368	8.47785	2.29402e-17	2.55054e-16	ribosomal protein L4
LNPEP	5.88205	2.06116	0.161654	12.7505	3.09777e-37	3.3548e-35	leucyl and cystinyl aminopeptidase
TET3	8.59484	2.05753	0.198057	10.3886	2.7949e-25	8.15077e-24	tet methylcytosine dioxygenase 3
FGF7	5.962	2.05413	0.185122	11.0961	1.31109e-28	5.77313e-27	fibroblast growth factor 7
FNDC3A	4.9071	2.05221	0.199699	10.2765	8.99273e-25	2.4647e-23	fibronectin type III domain containing 3A
RAC2	5.51419	2.05183	0.225235	9.10971	8.25999e-20	1.23684e-18	Rac family small GTPase 2
MDM2	7.44914	2.05119	0.194771	10.5313	6.19604e-26	1.9642e-24	MDM2 proto-oncogene
ADAM10	8.24791	2.0476	0.174139	11.7584	6.39516e-32	4.14651e-30	ADAM metallopeptidase domain 10
CHD1	5.57297	2.04689	0.204403	10.0139	1.32362e-23	3.12351e-22	chromodomain helicase DNA binding protein 1
TRIB1	7.41871	2.04579	0.222018	9.21452	3.12671e-20	4.89786e-19	tribbles pseudokinase 1
CFL1	10.8394	2.04473	0.230551	8.8689	7.38708e-19	9.97305e-18	cofilin 1
CDC42	17.3402	2.04401	0.180441	11.3279	9.5512e-30	4.78396e-28	cell division cycle 42
ZNF571	7.69459	2.04341	0.179073	11.411	3.68274e-30	1.95195e-28	zinc finger protein 571
MED13L	8.59649	2.04058	0.207995	9.81074	1.01227e-22	2.12811e-21	mediator complex subunit 13L
ADGRG3	5.79841	2.03997	0.245856	8.29741	1.0641e-16	1.09442e-15	adhesion G protein-coupled receptor G3
LDB1	12.5348	2.03785	0.200865	10.1453	3.47588e-24	8.91667e-23	LIM domain binding 1
PLAU	6.1086	2.03733	0.230104	8.85394	8.448e-19	1.12912e-17	plasminogen activator, urokinase
ENTPD1	16.404	2.0371	0.188133	10.828	2.53629e-27	9.67898e-26	ectonucleoside triphosphate diphosphohydrolase 1
RPL39	5.03062	2.03533	0.20973	9.70452	2.88444e-22	5.73311e-21	ribosomal protein L39
CMTM6	5.46554	2.03457	0.213746	9.51863	1.75471e-21	3.21643e-20	CKLF like MARVEL transmembrane domain containing 6
KMT2A	7.46216	2.03402	0.158866	12.8034	1.56933e-37	1.74675e-35	lysine methyltransferase 2A
SOCS3	13.3516	2.03344	0.268147	7.5833	3.36883e-14	2.46151e-13	suppressor of cytokine signaling 3
CCNL1	6.92883	2.03256	0.232482	8.7429	2.27204e-18	2.89754e-17	cyclin L1
STK4	7.52657	2.03248	0.196397	10.3488	4.23563e-25	1.20541e-23	serine/threonine kinase 4
IFNGR1	5.15503	2.03243	0.215808	9.41774	4.60912e-21	8.00899e-20	interferon gamma receptor 1
STX3	6.35749	2.03213	0.210554	9.65134	4.85162e-22	9.40969e-21	syntaxin 3
DYRK1A	8.78804	2.03083	0.173678	11.6931	1.38264e-31	8.66211e-30	dual specificity tyrosine phosphorylation regulated kinase 1A
GSTM2	7.4249	2.02974	0.168854	12.0207	2.76681e-33	2.14856e-31	glutathione S-transferase mu 2
PSEN1	6.72231	2.02905	0.200623	10.1137	4.80106e-24	1.20538e-22	presenilin 1
WNK1	10.4674	2.02897	0.209086	9.70402	2.89859e-22	5.75553e-21	WNK lysine deficient protein kinase 1
RDH10	6.48464	2.02851	0.213285	9.51078	1.89246e-21	3.45943e-20	retinol dehydrogenase 10
MYORG	15.2635	2.02843	0.179948	11.2723	1.79781e-29	8.76375e-28	myogenesis regulating glycosidase (putative)
ITPRID2	5.45539	2.02618	0.194017	10.4433	1.57174e-25	4.72819e-24	ITPR interacting domain containing 2
CYP4B1	6.04078	2.02396	0.242457	8.34771	6.95984e-17	7.3082e-16	cytochrome P450 family 4 subfamily B member 1
CAPZA1	6.26873	2.0239	0.194657	10.3972	2.55238e-25	7.49809e-24	capping actin protein of muscle Z-line subunit alpha 1
ZNF106	7.9462	2.0216	0.18474	10.9429	7.18416e-28	2.9255e-26	zinc finger protein 106
FCAR	6.81582	2.02134	0.237888	8.49703	1.94507e-17	2.18439e-16	Fc alpha receptor
NOTCH2NLA	5.68333	2.02102	0.176366	11.4592	2.11405e-30	1.15095e-28	notch 2 N-terminal like A
AFF1	7.2304	2.02102	0.185115	10.9176	9.49353e-28	3.82702e-26	ALF transcription elongation factor 1
MCFD2	19.3733	2.02083	0.198846	10.1628	2.9062e-24	7.5227e-23	multiple coagulation factor deficiency 2, ER cargo receptor complex subunit
PTPRE	6.31312	2.02058	0.207966	9.71591	2.57944e-22	5.17308e-21	protein tyrosine phosphatase receptor type E
MTMR3	8.89469	2.017	0.223051	9.04281	1.52698e-19	2.21528e-18	myotubularin related protein 3
DENND3	7.49775	2.01697	0.217327	9.28082	1.68175e-20	2.72163e-19	DENN domain containing 3
MAPK14	5.51563	2.01675	0.209309	9.63527	5.67427e-22	1.08684e-20	mitogen-activated protein kinase 14
DOCK5	8.56628	2.01594	0.209807	9.60854	7.35836e-22	1.38949e-20	dedicator of cytokinesis 5
SH3GLB1	5.96968	2.01458	0.189757	10.6167	2.49309e-26	8.35269e-25	SH3 domain containing GRB2 like, endophilin B1
TPI1	7.91989	2.01136	0.213255	9.43169	4.03517e-21	7.06684e-20	triosephosphate isomerase 1
SIPA1L1	6.46143	2.01101	0.19144	10.5046	8.22433e-26	2.56658e-24	signal induced proliferation associated 1 like 1
GNB1	6.42552	2.00951	0.215206	9.33759	9.85486e-21	1.63581e-19	G protein subunit beta 1
NIPBL	5.65525	2.00914	0.185563	10.8273	2.55641e-27	9.71872e-26	NIPBL cohesin loading factor
ZNF585A	7.11812	2.0071	0.170611	11.7642	5.97086e-32	3.89662e-30	zinc finger protein 585A
C16orf72	10.3332	2.00572	0.202071	9.9258	3.21499e-23	7.18087e-22	chromosome 16 open reading frame 72
CLN8	13.0128	2.00541	0.17655	11.3589	6.69792e-30	3.40591e-28	CLN8 transmembrane ER and ERGIC protein
ARPC5	11.6183	2.00441	0.177919	11.2659	1.93386e-29	9.40408e-28	actin related protein 2/3 complex subunit 5
RPL3	13.9949	2.00408	0.25366	7.90064	2.77469e-15	2.35255e-14	ribosomal protein L3
CALR	7.85652	2.00315	0.236147	8.48262	2.20187e-17	2.45216e-16	calreticulin
CNOT1	9.23168	2.00241	0.230748	8.67788	4.03197e-18	4.9589e-17	CCR4-NOT transcription complex subunit 1
SLC38A2	5.72342	2.0023	0.214077	9.35318	8.505e-21	1.42592e-19	solute carrier family 38 member 2
TUBA1B	7.5668	2.00162	0.214979	9.3108	1.2687e-20	2.08177e-19	tubulin alpha 1b
ZNF74	4.73839	-2.00058	0.203906	-9.8113	1.00659e-22	2.11839e-21	zinc finger protein 74
PGBD1	4.12797	-2.02651	0.203718	-9.94765	2.58213e-23	5.84554e-22	piggyBac transposable element derived 1
FGF22	1.81645	-2.0278	0.20569	-9.85853	6.3e-23	1.47e-21	fibroblast growth factor 22
CALML5	1.85605	-2.03394	0.205793	-9.88342	4.91e-23	1.17e-21	calmodulin like 5
GDF1	1.6306	-2.04459	0.215023	-9.50871	1.9305e-21	3.52575e-20	growth differentiation factor 1
ZSCAN5B	3.23007	-2.05023	0.217004	-9.44791	3.45678e-21	6.1019e-20	zinc finger and SCAN domain containing 5B
FGF3	2.3616	-2.05513	0.203075	-10.1201	4.5e-24	1.25e-22	fibroblast growth factor 3
ZSCAN10	3.16263	-2.06859	0.211309	-9.78942	1.25015e-22	2.60905e-21	zinc finger and SCAN domain containing 10
ZNF302	22.518	-2.09243	0.26045	-8.0339	9.44211e-16	8.59095e-15	zinc finger protein 302
POLR2J2	1.49177	-2.11558	0.236826	-8.93305	4.14e-19	5.63e-18	RNA polymerase II subunit J2
POLR2J3	1.49105	-2.13786	0.237356	-9.00696	2.12e-19	3.01e-18	RNA polymerase II subunit J3
COX8C	1.51303	-2.15815	0.231016	-9.342	9.45e-21	1.64e-19	cytochrome c oxidase subunit 8C
ZNF205	3.82973	-2.15968	0.195895	-11.0247	2.90641e-28	1.2363e-26	zinc finger protein 205
COX6A2	1.60334	-2.19843	0.220141	-9.98642	1.75e-23	4.42e-22	cytochrome c oxidase subunit 6A2
INS	1.61045	-2.27418	0.222889	-10.2032	1.92e-24	5.7e-23	insulin
TAS2R50	2.76259	-2.28773	0.222635	-10.2757	9.07e-25	2.81e-23	taste 2 receptor member 50
TAS2R19	4.41906	-2.33111	0.225733	-10.3269	5.32731e-25	1.49695e-23	taste 2 receptor member 19
ZNF324B	6.61067	-2.35473	0.20912	-11.2601	2.0641e-29	9.98896e-28	zinc finger protein 324B
PRRG3	195.392	-2.63852	0.280294	-9.4134	4.80355e-21	8.31799e-20	proline rich and Gla domain 3
TAS2R45	2.84872	-2.71163	0.231442	-11.7162	1.05e-31	7.11e-30	taste 2 receptor member 45
TAS2R43	3.52328	-2.75211	0.234064	-11.758	6.42562e-32	4.15282e-30	taste 2 receptor member 43
GLI4	5.66086	-2.77483	0.222067	-12.4954	7.90699e-36	7.76552e-34	GLI family zinc finger 4
ZNF496	14.0227	-2.79476	0.232556	-12.0176	2.87219e-33	2.22179e-31	zinc finger protein 496
TBCD	25.4937	-2.99069	0.240786	-12.4205	2.02288e-35	1.90274e-33	tubulin folding cofactor D
ZNF3	23.5738	-3.23627	0.268705	-12.044	2.08702e-33	1.6462e-31	zinc finger protein 3
ZNF274	15.7756	-3.29212	0.24813	-13.2677	3.56217e-40	4.75787e-38	zinc finger protein 274
GCFC2	9.76361	-3.42459	0.249125	-13.7465	5.34523e-43	8.113e-41	GC-rich sequence DNA-binding factor 2
TAS2R31	6.35878	-3.44376	0.253346	-13.5931	4.40017e-42	6.38822e-40	taste 2 receptor member 31
ZNF394	23.4381	-3.48758	0.256982	-13.5713	5.92653e-42	8.48129e-40	zinc finger protein 394
FAM222B	26.3706	-3.63108	0.258181	-14.0641	6.3123e-45	9.95802e-43	family with sequence similarity 222 member B
ZNF497	11.4158	-3.653	0.256191	-14.2589	3.94753e-46	6.48268e-44	zinc finger protein 497
ZSCAN18	18.8883	-3.68402	0.257228	-14.322	1.59469e-46	2.64046e-44	zinc finger and SCAN domain containing 18
ZNF500	23.3022	-3.73603	0.249616	-14.9671	1.20442e-50	2.11672e-48	zinc finger protein 500
ZSCAN25	25.6799	-3.91213	0.260338	-15.0271	4.87688e-51	8.64675e-49	zinc finger and SCAN domain containing 25
TAS2R30	15.0727	-3.94138	0.263764	-14.9428	1.73513e-50	3.0229e-48	taste 2 receptor member 30
EIF4G2	245.308	-3.97943	0.307985	-12.9209	3.43295e-38	4.06978e-36	eukaryotic translation initiation factor 4 gamma 2
SNAP23	50.794	-4.01872	0.279458	-14.3804	6.86655e-47	1.14643e-44	synaptosome associated protein 23
TAS2R46	8.25626	-4.02201	0.265565	-15.1451	8.16576e-52	1.46072e-49	taste 2 receptor member 46
ZKSCAN4	27.2724	-4.12098	0.267645	-15.3972	1.70888e-53	3.11249e-51	zinc finger with KRAB and SCAN domains 4
ZKSCAN5	37.2993	-4.17807	0.270458	-15.4481	7.77164e-54	1.42848e-51	zinc finger with KRAB and SCAN domains 5
ZNF213	23.2013	-4.24608	0.253248	-16.7665	4.28879e-63	8.34233e-61	zinc finger protein 213
ZDHHC6	46.8843	-4.34897	0.275091	-15.8092	2.68824e-56	5.08102e-54	zinc finger DHHC-type palmitoyltransferase 6
ZNF396	32.7411	-4.41082	0.276064	-15.9775	1.83313e-57	3.49778e-55	zinc finger protein 396
NKAPL	16.9862	-4.5823	0.270572	-16.9356	2.45784e-64	4.87553e-62	NFKB activating protein like
MAX	89.7764	-4.61546	0.279255	-16.5278	2.31548e-61	4.46063e-59	MYC associated factor X
ZSCAN1	19.9243	-4.8498	0.283764	-17.091	1.73196e-65	3.46999e-63	zinc finger and SCAN domain containing 1
GAPDH	2131.76	-5.95905	0.34237	-17.4053	7.52354e-68	1.52257e-65	glyceraldehyde-3-phosphate dehydrogenase
ARL10	398.053	-6.17139	0.290647	-21.2333	4.70336e-100	9.91914e-98	ADP ribosylation factor like GTPase 10
SLC35E3	553.081	-6.36624	0.300957	-21.1533	2.57125e-99	5.31083e-97	solute carrier family 35 member E3
ADAT2	302.796	-6.95421	0.31102	-22.3593	9.79524e-111	2.13313e-108	adenosine deaminase tRNA specific 2
VTI1A	327.232	-7.01396	0.307398	-22.8172	3.09491e-115	6.88961e-113	vesicle transport through interaction with t-SNAREs 1A
TMED10	601.176	-7.03357	0.31285	-22.4823	6.18611e-112	1.36196e-109	transmembrane p24 trafficking protein 10
HEMK1	553.438	-7.19118	0.307636	-23.3756	7.57386e-121	1.76445e-118	HemK methyltransferase family member 1
BCDIN3D	754.21	-7.22791	0.288742	-25.0324	2.71451e-138	8.11719e-136	BCDIN3 domain containing RNA methyltransferase
ZFP92	225.03	-7.27243	0.312393	-23.2798	7.10816e-120	1.63692e-117	ZFP92 zinc finger protein
LRRC57	420.115	-7.35704	0.301106	-24.4334	7.55743e-132	2.01884e-129	leucine rich repeat containing 57
ERCC8	526.753	-7.47074	0.311315	-23.9974	2.96071e-127	7.50858e-125	ERCC excision repair 8, CSA ubiquitin ligase complex subunit
LRPAP1	841.634	-7.47214	0.309206	-24.1656	5.12149e-129	1.33258e-126	LDL receptor related protein associated protein 1
RAB7A	1453.87	-7.51042	0.325709	-23.0587	1.20293e-117	2.73872e-115	RAB7A, member RAS oncogene family
ZHX1-C8orf76	102.301	-7.51291	0.325833	-23.0576	1.23531e-117	2.78083e-115	ZHX1-C8orf76 readthrough
STX17	628.125	-7.54086	0.312916	-24.0987	2.58193e-128	6.63192e-126	syntaxin 17
CYP20A1	596.11	-7.57109	0.311618	-24.296	2.1585e-130	5.6902e-128	cytochrome P450 family 20 subfamily A member 1
MRPL19	564.554	-7.58549	0.316914	-23.9355	1.30885e-126	3.27785e-124	mitochondrial ribosomal protein L19
TMEM161B	1144.41	-7.59558	0.322139	-23.5786	6.39529e-123	1.50741e-120	transmembrane protein 161B
FBXW2	1046.75	-7.69994	0.32253	-23.8735	5.76765e-126	1.40921e-123	F-box and WD repeat domain containing 2
MRPS27	806.331	-7.76981	0.316439	-24.5539	3.92938e-133	1.06385e-130	mitochondrial ribosomal protein S27
B3GNTL1	257.207	-7.82201	0.314018	-24.9095	5.87669e-137	1.63527e-134	UDP-GlcNAc:betaGal beta-1,3-N-acetylglucosaminyltransferase like 1
CLYBL	567.06	-7.86063	0.314237	-25.015	4.20323e-138	1.23841e-135	citramalyl-CoA lyase
NKAP	433.276	-7.87173	0.309281	-25.4517	6.76264e-143	2.05287e-140	NFKB activating protein
PANK3	1082.31	-8.02498	0.321857	-24.9334	3.23666e-137	9.2638e-135	pantothenate kinase 3
GPAT4	1093.69	-8.04627	0.327187	-24.5923	1.52836e-133	4.19463e-131	glycerol-3-phosphate acyltransferase 4
PSMB4	672.669	-8.07965	0.338316	-23.8819	4.71784e-126	1.16694e-123	proteasome 20S subunit beta 4
PGGT1B	1363.31	-8.08891	0.324401	-24.9349	3.11194e-137	9.03589e-135	protein geranylgeranyltransferase type I subunit beta
ELAVL1	737.203	-8.16896	0.314639	-25.963	1.29708e-148	4.33116e-146	ELAV like RNA binding protein 1
PPP2R5E	952.56	-8.2718	0.324281	-25.5081	1.60179e-143	4.93721e-141	protein phosphatase 2 regulatory subunit B'epsilon
CYB5RL	682.083	-8.27845	0.318285	-26.0095	3.86332e-149	1.33451e-146	cytochrome b5 reductase like
METTL8	923.749	-8.29619	0.319152	-25.9944	5.72202e-149	1.94306e-146	methyltransferase 8, methylcytidine
TMEM19	633.35	-8.30016	0.317056	-26.1788	4.63116e-151	1.75066e-148	transmembrane protein 19
STN1	822.051	-8.31371	0.316321	-26.2825	3.03895e-152	1.21771e-149	STN1 subunit of CST complex
PPCDC	595.262	-8.32519	0.325224	-25.5983	1.59319e-144	4.98742e-142	phosphopantothenoylcysteine decarboxylase
BTBD8	484.655	-8.37239	0.320347	-26.1354	1.44433e-150	5.16735e-148	BTB domain containing 8
GORASP1	802.932	-8.43564	0.318034	-26.5243	5.084e-155	2.31496e-152	golgi reassembly stacking protein 1
MRPL28	398.649	-8.46459	0.325334	-26.0181	3.08853e-149	1.08559e-146	mitochondrial ribosomal protein L28
COQ10B	601.115	-8.46935	0.323851	-26.152	9.35697e-151	3.40849e-148	coenzyme Q10B
NSMCE2	408.086	-8.48576	0.328402	-25.8395	3.18927e-147	1.0306e-144	NSE2 (MMS21) homolog, SMC5-SMC6 complex SUMO ligase
TMEM41A	469.157	-8.49269	0.322678	-26.3194	1.14945e-152	4.69983e-150	transmembrane protein 41A
PIGK	532.891	-8.53049	0.325491	-26.2081	2.14803e-151	8.27613e-149	phosphatidylinositol glycan anchor biosynthesis class K
POLR2C	617.719	-8.53479	0.332191	-25.6924	1.41989e-145	4.51549e-143	RNA polymerase II subunit C
SPRY3	947.085	-8.575	0.327733	-26.1646	6.72153e-151	2.49381e-148	sprouty RTK signaling antagonist 3
MTHFD2L	492.981	-8.6372	0.328657	-26.2803	3.21984e-152	1.26489e-149	methylenetetrahydrofolate dehydrogenase (NADP+ dependent) 2 like
ACTR1B	588.019	-8.64194	0.333078	-25.9457	2.03456e-148	6.68238e-146	actin related protein 1B
PNO1	384.099	-8.67179	0.3239	-26.773	6.66334e-158	3.2561e-155	partner of NOB1 homolog
TBC1D20	1039.9	-8.67377	0.329309	-26.3393	6.81025e-153	2.84257e-150	TBC1 domain family member 20
PIGL	427.588	-8.67817	0.324483	-26.7446	1.42633e-157	6.80395e-155	phosphatidylinositol glycan anchor biosynthesis class L
PIH1D1	491.317	-8.69313	0.328275	-26.4812	1.59464e-154	7.09971e-152	PIH1 domain containing 1
GPKOW	430.834	-8.70101	0.33024	-26.3475	5.48132e-153	2.33656e-150	G-patch domain and KOW motifs
MFSD9	801.422	-8.76645	0.322602	-27.1742	1.31172e-162	7.30009e-160	major facilitator superfamily domain containing 9
GRPEL2	881.444	-8.78993	0.326976	-26.8825	3.52123e-159	1.76369e-156	GrpE like 2, mitochondrial
FNTB	456.999	-8.85034	0.333322	-26.5519	2.44201e-155	1.1378e-152	farnesyltransferase, CAAX box, beta
GPN2	627.996	-8.8724	0.323345	-27.4394	9.30183e-166	5.64734e-163	GPN-loop GTPase 2
BFAR	909.87	-8.89916	0.328018	-27.1301	4.34804e-162	2.29245e-159	bifunctional apoptosis regulator
CHURC1-FNTB	239.604	-8.93518	0.358404	-24.9305	3.47694e-137	9.81133e-135	CHURC1-FNTB readthrough
GUCA1B	491.596	-8.95925	0.327855	-27.3269	2.0333e-164	1.19815e-161	guanylate cyclase activator 1B
KCNJ14	596.121	-9.03186	0.324697	-27.8163	2.75402e-170	2.04359e-167	potassium inwardly rectifying channel subfamily J member 14
SLC35E4	667.313	-9.05465	0.327478	-27.6496	2.82118e-168	1.88408e-165	solute carrier family 35 member E4
FAM151B	394.487	-9.0615	0.335778	-26.9866	2.12413e-160	1.0912e-157	family with sequence similarity 151 member B
OTUD6B	591.605	-9.06923	0.329041	-27.5626	3.12354e-167	1.95563e-164	OTU deubiquitinase 6B
NAIF1	697.504	-9.07086	0.323649	-28.0268	7.66109e-173	6.67348e-170	nuclear apoptosis inducing factor 1
SUV39H1	456.799	-9.08539	0.329053	-27.6107	8.27596e-168	5.34867e-165	SUV39H1 histone lysine methyltransferase
EIF2S2	1910.7	-9.0916	0.333032	-27.2994	4.30627e-164	2.46503e-161	eukaryotic translation initiation factor 2 subunit beta
DENND10	1051.06	-9.10842	0.323451	-28.1602	1.79943e-174	1.63871e-171	DENN domain containing 10
YIPF3	1092.75	-9.19844	0.331077	-27.7834	6.87803e-170	4.75177e-167	Yip1 domain family member 3
LYSMD4	757.043	-9.23903	0.32744	-28.216	3.72618e-175	3.7327e-172	LysM domain containing 4
MRM1	566.003	-9.27668	0.332757	-27.8782	4.90061e-171	3.7763e-168	mitochondrial rRNA methyltransferase 1
KPTN	427.859	-9.29171	0.342331	-27.1425	3.10441e-162	1.681e-159	kaptin, actin binding protein
SRFBP1	761.721	-9.33646	0.336017	-27.7857	6.45988e-170	4.62228e-167	serum response factor binding protein 1
PSMC6	1526.68	-9.3549	0.335109	-27.916	1.70647e-171	1.36756e-168	proteasome 26S subunit, ATPase 6
CIAO3	764.153	-9.39863	0.326476	-28.7881	3.02242e-182	4.65801e-179	cytosolic iron-sulfur assembly component 3
PANX1	940.369	-9.45949	0.330642	-28.6095	5.1187e-180	6.03254e-177	pannexin 1
KICS2	1030.22	-9.54655	0.332592	-28.7035	3.45042e-181	4.93779e-178	KICSTOR subunit 2
ZSCAN22	1212.04	-9.56069	0.330169	-28.957	2.29182e-184	4.17424e-181	zinc finger and SCAN domain containing 22
TAS2R20	660.543	-9.58128	0.339822	-28.195	6.73548e-175	6.42597e-172	taste 2 receptor member 20
ALKBH1	731.214	-9.60751	0.335931	-28.5997	6.78547e-180	7.55261e-177	alkB homolog 1, histone H2A dioxygenase
RRAGA	1079.64	-9.62739	0.341128	-28.2222	3.12444e-175	3.29464e-172	Ras related GTP binding A
TADA1	740.283	-9.68261	0.337526	-28.687	5.54065e-181	7.40047e-178	transcriptional adaptor 1
FUT10	1075.01	-9.74355	0.335086	-29.0778	6.85359e-186	1.71639e-182	fucosyltransferase 10
ASPRV1	767.968	-9.75065	0.340808	-28.6104	4.99064e-180	6.03254e-177	aspartic peptidase retroviral like 1
YARS2	862.505	-9.81169	0.337401	-29.0802	6.3839e-186	1.71639e-182	tyrosyl-tRNA synthetase 2
PEX12	1007.64	-9.82768	0.337905	-29.0841	5.69663e-186	1.71639e-182	peroxisomal biogenesis factor 12
PIGU	758.434	-9.8309	0.340773	-28.8488	5.23975e-183	8.74821e-180	phosphatidylinositol glycan anchor biosynthesis class U
ERAL1	801.314	-9.90221	0.34141	-29.0038	5.88464e-185	1.17899e-181	Era like 12S mitochondrial rRNA chaperone 1
FICD	1187.6	-9.94575	0.334775	-29.7087	5.92622e-194	2.37464e-190	FIC domain protein adenylyltransferase
ZSWIM1	1342.13	-10.0735	0.333275	-30.2256	1.09045e-200	7.28236e-197	zinc finger SWIM-type containing 1
RNF26	1267.49	-10.1134	0.339829	-29.7603	1.27614e-194	6.39185e-191	ring finger protein 26
NUDT13	705.349	-10.1289	0.348581	-29.0575	1.2385e-185	2.75705e-182	nudix hydrolase 13
ZSCAN21	1204.27	-10.5196	0.34692	-30.3228	5.74115e-202	5.75119e-198	zinc finger and SCAN domain containing 21
PARS2	1204.98	-10.638	0.348389	-30.5349	8.96339e-205	1.79582e-200	prolyl-tRNA synthetase 2, mitochondrial

## Sheet: Delta&Omicron
Table S7: DEGs list representing the transcriptome file between Delta and Omicron
Gene ID	baseMean	log2FoldChange	lfcSE	stat	pvalue	padj	Annotation
ACSL1	172.365	5.16678	0.424337	12.1761	4.16655e-34	4.15155e-30	acyl-CoA synthetase long chain family member 1
AQP9	159.199	5.15878	0.453438	11.377	5.44135e-30	1.54908e-26	aquaporin 9
IL1B	138.886	5.0451	0.443436	11.3773	5.42629e-30	1.54908e-26	interleukin 1 beta
PLEK	198.689	4.90545	0.428972	11.4354	2.78403e-30	1.1096e-26	pleckstrin
CSF3R	98.6964	4.82511	0.41665	11.5807	5.16063e-31	2.57102e-27	colony stimulating factor 3 receptor
NAMPT	345.035	4.80141	0.407196	11.7914	4.32331e-32	2.87183e-28	nicotinamide phosphoribosyltransferase
LCP1	167.295	4.79814	0.391979	12.2408	1.8813e-34	3.74905e-30	lymphocyte cytosolic protein 1
FCGR3B	46.918	4.59007	0.419918	10.9309	8.20716e-28	1.25809e-24	Fc gamma receptor IIIb
TAGAP	66.8373	4.49281	0.419525	10.7093	9.20755e-27	1.1468e-23	T cell activation RhoGTPase activating protein
CCL4	47.6263	4.45824	0.476793	9.35047	8.72607e-21	1.81139e-18	C-C motif chemokine ligand 4
HCAR3	57.7481	4.42851	0.437718	10.1173	4.63085e-24	2.56343e-21	hydroxycarboxylic acid receptor 3
FFAR2	42.2849	4.32374	0.422418	10.2357	1.37184e-24	8.8187e-22	free fatty acid receptor 2
ZNF354B	1700.8	4.31027	0.551058	7.8218	5.20728e-15	2.74526e-13	zinc finger protein 354B
SLC2A3	89.9565	4.30768	0.408505	10.545	5.35753e-26	5.33825e-23	solute carrier family 2 member 3
SRGN	113.557	4.28601	0.408624	10.4889	9.71593e-26	8.41822e-23	serglycin
GBP1	97.3979	4.28598	0.429188	9.98625	1.75078e-23	7.92944e-21	guanylate binding protein 1
TNFAIP3	160.884	4.26792	0.418297	10.2031	1.92082e-24	1.19619e-21	TNF alpha induced protein 3
TNFAIP6	32.9494	4.20524	0.463453	9.07372	1.15021e-19	1.77685e-17	TNF alpha induced protein 6
TNFAIP2	74.787	4.19589	0.395259	10.6156	2.52301e-26	2.64624e-23	TNF alpha induced protein 2
TNFRSF1B	54.3529	4.18209	0.403605	10.3619	3.69731e-25	2.9472e-22	TNF receptor superfamily member 1B
CCL3	47.2773	4.16026	0.450648	9.23172	2.66329e-20	4.69682e-18	C-C motif chemokine ligand 3
IVNS1ABP	77.5457	4.15973	0.377056	11.0321	2.67436e-28	4.84498e-25	influenza virus NS1A binding protein
IL1RN	153.317	4.13982	0.441502	9.37667	6.80912e-21	1.42834e-18	interleukin 1 receptor antagonist
ICAM1	64.2777	4.13946	0.408613	10.1305	4.04568e-24	2.37124e-21	intercellular adhesion molecule 1
FPR1	64.8818	4.10812	0.398667	10.3046	6.71371e-25	4.87903e-22	formyl peptide receptor 1
PFKFB3	72.108	4.08383	0.367342	11.1173	1.03398e-28	2.06053e-25	6-phosphofructo-2-kinase/fructose-2,6-biphosphatase 3
DDX60L	55.6156	4.08156	0.381799	10.6904	1.12942e-26	1.32395e-23	DExD/H-box 60 like
NFKBIA	136.408	4.06828	0.421742	9.64638	5.09209e-22	1.39007e-19	NFKB inhibitor alpha
NCF2	45.3829	4.04235	0.37207	10.8645	1.70131e-27	2.26025e-24	neutrophil cytosolic factor 2
PTPRC	68.2791	4.02858	0.359384	11.2097	3.65556e-29	8.09421e-26	protein tyrosine phosphatase receptor type C
HCK	34.2147	4.02149	0.404775	9.93513	2.92782e-23	1.2565e-20	HCK proto-oncogene, Src family tyrosine kinase
CSF2RB	51.8668	4.00058	0.37994	10.5295	6.31635e-26	5.72146e-23	colony stimulating factor 2 receptor subunit beta
GBP2	50.924	3.99252	0.378827	10.5392	5.70044e-26	5.40944e-23	guanylate binding protein 2
LITAF	78.4962	3.94566	0.358065	11.0194	3.08126e-28	5.11695e-25	lipopolysaccharide induced TNF factor
PTGS2	46.7782	3.93639	0.40211	9.78932	1.25141e-22	4.02227e-20	prostaglandin-endoperoxide synthase 2
TLN1	55.0977	3.92766	0.349457	11.2393	2.61379e-29	6.51095e-26	talin 1
MGAM	42.3315	3.91705	0.40064	9.777	1.41333e-22	4.47061e-20	maltase-glucoamylase
PARP14	101.552	3.91688	0.378441	10.35	4.18311e-25	3.2062e-22	poly(ADP-ribose) polymerase family member 14
PREX1	49.1248	3.90146	0.36599	10.66	1.5655e-26	1.73319e-23	phosphatidylinositol-3,4,5-trisphosphate dependent Rac exchange factor 1
IRAK3	65.6518	3.89903	0.37845	10.3026	6.85533e-25	4.87903e-22	interleukin 1 receptor associated kinase 3
PLXNC1	42.5918	3.89318	0.394289	9.87393	5.40068e-23	2.03065e-20	plexin C1
LIMK2	73.3436	3.86944	0.37685	10.2678	9.83853e-25	6.53541e-22	LIM domain kinase 2
FGR	36.2654	3.85793	0.411406	9.37743	6.76011e-21	1.42834e-18	FGR proto-oncogene, Src family tyrosine kinase
DENND5A	44.3144	3.85248	0.3923	9.82022	9.21403e-23	3.14644e-20	DENN domain containing 5A
IL1R2	34.1584	3.84043	0.424668	9.04336	1.51928e-19	2.2764e-17	interleukin 1 receptor type 2
CXCL8	294.263	3.83722	0.434256	8.8363	9.89402e-19	1.25585e-16	C-X-C motif chemokine ligand 8
HCAR2	41.3379	3.82639	0.39784	9.61791	6.71831e-22	1.7851e-19	hydroxycarboxylic acid receptor 2
PIK3AP1	46.7382	3.82611	0.389895	9.81317	9.88134e-23	3.28192e-20	phosphoinositide-3-kinase adaptor protein 1
DYSF	37.6411	3.82341	0.398909	9.58467	9.27531e-22	2.33973e-19	dysferlin
HIF1A	46.4118	3.79331	0.3623	10.4701	1.18545e-25	9.84318e-23	hypoxia inducible factor 1 subunit alpha
BCL2A1	55.3717	3.78386	0.412768	9.16704	4.86188e-20	7.98122e-18	BCL2 related protein A1
IFI30	50.1762	3.78383	0.395932	9.55679	1.21471e-21	3.02583e-19	IFI30 lysosomal thiol reductase
SORL1	71.6202	3.77421	0.347111	10.8732	1.5468e-27	2.20175e-24	sortilin related receptor 1
SERPINA1	57.3449	3.77142	0.38947	9.68347	3.54475e-22	1.02377e-19	serpin family A member 1
DMXL2	46.0613	3.77027	0.380906	9.89816	4.23985e-23	1.66278e-20	Dmx like 2
CD53	36.2217	3.75802	0.385834	9.73999	2.03575e-22	6.14674e-20	CD53 molecule
FCER1G	29.2173	3.74227	0.413927	9.0409	1.55381e-19	2.31076e-17	Fc epsilon receptor Ig
B2M	321.4	3.74084	0.417677	8.95631	3.35732e-19	4.64616e-17	beta-2-microglobulin
PSAP	117.91	3.69212	0.396349	9.31532	1.21584e-20	2.42293e-18	prosaposin
BCL6	54.1086	3.69159	0.364579	10.1256	4.25311e-24	2.4216e-21	BCL6 transcription repressor
PLAU	36.856	3.68638	0.401708	9.17677	4.44211e-20	7.43886e-18	plasminogen activator, urokinase
RASSF2	40.5838	3.68294	0.377075	9.76713	1.55804e-22	4.85136e-20	Ras association domain family member 2
ITGB2	25.9752	3.68136	0.379144	9.70966	2.74249e-22	8.15706e-20	integrin subunit beta 2
SLA	31.824	3.67852	0.365011	10.0778	6.92243e-24	3.60538e-21	Src like adaptor
SAMSN1	34.3508	3.66066	0.389163	9.40648	5.13034e-21	1.12349e-18	SAM domain, SH3 domain and nuclear localization signals 1
RIPOR2	47.4863	3.65499	0.354904	10.2985	7.154e-25	4.91603e-22	RHO family interacting cell polarization regulator 2
HLA-A	96.3297	3.65282	0.364461	10.0225	1.21389e-23	5.75961e-21	major histocompatibility complex, class I, A
ITGAX	57.3195	3.64677	0.370972	9.83032	8.33514e-23	2.91408e-20	integrin subunit alpha X
LYN	71.8575	3.64149	0.368697	9.87663	5.25691e-23	2.01461e-20	LYN proto-oncogene, Src family tyrosine kinase
HLA-B	110.52	3.63887	0.36262	10.0349	1.07017e-23	5.20157e-21	major histocompatibility complex, class I, B
HLA-DRA	39.3265	3.63708	0.383637	9.48051	2.53033e-21	5.73006e-19	major histocompatibility complex, class II, DR alpha
IRF1	57.4818	3.62652	0.366139	9.90475	3.96956e-23	1.64803e-20	interferon regulatory factor 1
CCRL2	21.6482	3.60881	0.419201	8.60878	7.38439e-18	7.91162e-16	C-C motif chemokine receptor like 2
PLAUR	60.4352	3.60462	0.396646	9.08774	1.01118e-19	1.58668e-17	plasminogen activator, urokinase receptor
TAP1	34.92	3.60005	0.377887	9.52679	1.62215e-21	3.84901e-19	transporter 1, ATP binding cassette subfamily B member
LAPTM5	43.5336	3.59057	0.372109	9.64925	4.95155e-22	1.37048e-19	lysosomal protein transmembrane 5
SOCS3	44.3155	3.58583	0.360968	9.93393	2.96345e-23	1.2565e-20	suppressor of cytokine signaling 3
CR1	33.8487	3.57619	0.385657	9.27299	1.80997e-20	3.40274e-18	complement C3b/C4b receptor 1 (Knops blood group)
CD163	39.4238	3.57448	0.390013	9.16503	4.95354e-20	8.02554e-18	CD163 molecule
LCP2	46.4406	3.57415	0.372197	9.60283	7.77801e-22	2.01299e-19	lymphocyte cytosolic protein 2
TLR2	45.4768	3.56219	0.367833	9.68424	3.51822e-22	1.02377e-19	toll like receptor 2
HLA-C	68.0588	3.54456	0.360415	9.83467	7.98298e-23	2.89245e-20	major histocompatibility complex, class I, C
CD74	69.9292	3.54188	0.377351	9.38619	6.22091e-21	1.33301e-18	CD74 molecule
NFKBIZ	59.9589	3.53062	0.384789	9.17545	4.49685e-20	7.46776e-18	NFKB inhibitor zeta
FLNA	64.6362	3.52935	0.38123	9.2578	2.08683e-20	3.81526e-18	filamin A
GK	43.0537	3.52025	0.365056	9.64305	5.25993e-22	1.41649e-19	glycerol kinase
CD44	58.9259	3.51352	0.347572	10.1087	5.05255e-24	2.72128e-21	CD44 molecule (Indian blood group)
S100A8	171.61	3.50465	0.429108	8.16729	3.15404e-16	2.26909e-14	S100 calcium binding protein A8
SELL	33.5682	3.49891	0.368771	9.48804	2.35412e-21	5.39228e-19	selectin L
FTH1	475.991	3.47661	0.376941	9.22321	2.88327e-20	5.04015e-18	ferritin heavy chain 1
SMCHD1	42.8408	3.46902	0.350484	9.8978	4.25541e-23	1.66278e-20	structural maintenance of chromosomes flexible hinge domain containing 1
MYH9	73.3947	3.46478	0.343866	10.076	7.0559e-24	3.60538e-21	myosin heavy chain 9
IRAK2	29.8387	3.45854	0.390228	8.86286	7.79884e-19	1.02247e-16	interleukin 1 receptor associated kinase 2
WDFY3	48.4288	3.45093	0.347102	9.9421	2.73004e-23	1.20898e-20	WD repeat and FYVE domain containing 3
FCGR2A	50.8323	3.44709	0.350604	9.83185	8.20929e-23	2.91408e-20	Fc gamma receptor IIa
ABCA1	47.0289	3.43848	0.350182	9.81912	9.31554e-23	3.14644e-20	ATP binding cassette subfamily A member 1
HLA-E	120.192	3.43706	0.361322	9.51245	1.86224e-21	4.31519e-19	major histocompatibility complex, class I, E
RNF144B	35.09	3.41239	0.366665	9.30656	1.32044e-20	2.57977e-18	ring finger protein 144B
CYBB	25.6488	3.40555	0.378246	9.00354	2.18553e-19	3.17907e-17	cytochrome b-245 beta chain
TXNIP	101.797	3.40438	0.364341	9.34393	9.28239e-21	1.90701e-18	thioredoxin interacting protein
IFNGR2	21.231	3.40411	0.393872	8.64266	5.4917e-18	5.94775e-16	interferon gamma receptor 2
NBN	38.3933	3.39847	0.386873	8.78447	1.5711e-18	1.88554e-16	nibrin
FNDC3B	43.9802	3.39647	0.346748	9.79524	1.18019e-22	3.85554e-20	fibronectin type III domain containing 3B
G0S2	30.9564	3.39418	0.399572	8.49452	1.98753e-17	1.86828e-15	G0/G1 switch 2
CPD	58.4024	3.38424	0.346796	9.7586	1.6948e-22	5.19598e-20	carboxypeptidase D
VIM	40.6248	3.37729	0.375482	8.99454	2.37217e-19	3.4009e-17	vimentin
DOCK2	20.8966	3.3741	0.363209	9.2897	1.54728e-20	2.9366e-18	dedicator of cytokinesis 2
NCF1	27.2841	3.37385	0.383704	8.79285	1.45818e-18	1.78274e-16	neutrophil cytosolic factor 1
RNF19B	31.5174	3.37043	0.375603	8.97339	2.87518e-19	4.06359e-17	ring finger protein 19B
GNS	30.3362	3.36901	0.336477	10.0126	1.34182e-23	6.21854e-21	glucosamine (N-acetyl)-6-sulfatase
FTL	259.387	3.36591	0.375352	8.96736	3.03713e-19	4.26225e-17	ferritin light chain
SAT1	225.87	3.36078	0.41044	8.18824	2.65066e-16	1.95639e-14	spermidine/spermine N1-acetyltransferase 1
IFIT2	106.046	3.3526	0.40965	8.18408	2.74396e-16	2.00782e-14	interferon induced protein with tetratricopeptide repeats 2
C3AR1	25.8013	3.34533	0.396408	8.4391	3.19803e-17	2.83246e-15	complement C3a receptor 1
ATP6V1B2	37.495	3.33921	0.357597	9.33791	9.82585e-21	1.99806e-18	ATPase H+ transporting V1 subunit B2
MCL1	83.9117	3.33601	0.345083	9.66727	4.15322e-22	1.16571e-19	MCL1 apoptosis regulator, BCL2 family member
CYTH4	19.3576	3.33405	0.349421	9.54163	1.40611e-21	3.41719e-19	cytohesin 4
CTSS	40.3331	3.31854	0.343187	9.66977	4.05295e-22	1.15382e-19	cathepsin S
OSM	27.2373	3.30845	0.388365	8.51892	1.61048e-17	1.54297e-15	oncostatin M
RSAD2	54.3759	3.30661	0.410945	8.04636	8.5296e-16	5.44801e-14	radical S-adenosyl methionine domain containing 2
ATP13A3	35.7326	3.30266	0.361211	9.1433	6.05746e-20	9.73492e-18	ATPase 13A3
CXCR4	31.1862	3.3015	0.366864	8.99925	2.27268e-19	3.28188e-17	C-X-C motif chemokine receptor 4
STAT1	55.7731	3.30137	0.349086	9.45716	3.16417e-21	7.0849e-19	signal transducer and activator of transcription 1
ACTB	366.845	3.29226	0.386328	8.52192	1.56927e-17	1.51075e-15	actin beta
PNRC1	28.8708	3.2914	0.352874	9.3274	1.08502e-20	2.18406e-18	proline rich nuclear receptor coactivator 1
NINJ1	19.5609	3.29007	0.382582	8.59966	7.99527e-18	8.43014e-16	ninjurin 1
ADGRG3	19.09	3.28928	0.399835	8.22659	1.92616e-16	1.45396e-14	adhesion G protein-coupled receptor G3
FPR2	28.1465	3.27468	0.376111	8.70669	3.12877e-18	3.52261e-16	formyl peptide receptor 2
CASP4	23.2253	3.26089	0.354885	9.18856	3.98118e-20	6.78094e-18	caspase 4
PPIF	33.0743	3.25551	0.349659	9.31052	1.27208e-20	2.5099e-18	peptidylprolyl isomerase F
THBS1	47.2504	3.25431	0.384485	8.46406	2.58236e-17	2.37148e-15	thrombospondin 1
ADAR	69.0997	3.25343	0.341503	9.52678	1.62243e-21	3.84901e-19	adenosine deaminase RNA specific
GRINA	20.3096	3.24941	0.378701	8.5804	9.45433e-18	9.61255e-16	glutamate ionotropic receptor NMDA type subunit associated protein 1
IFITM3	36.8542	3.2482	0.369557	8.78943	1.50323e-18	1.82661e-16	interferon induced transmembrane protein 3
IFITM1	40.5299	3.24488	0.380494	8.52808	1.48798e-17	1.43944e-15	interferon induced transmembrane protein 1
PDE4B	31.3801	3.24228	0.361805	8.96141	3.2056e-19	4.46722e-17	phosphodiesterase 4B
NBPF19	70.581	3.23359	0.343276	9.4198	4.51957e-21	1.00073e-18	NBPF member 19
NIBAN1	46.6458	3.23256	0.318381	10.1531	3.20903e-24	1.93786e-21	niban apoptosis regulator 1
RNF213	335.371	3.23094	0.336161	9.61128	7.16549e-22	1.87887e-19	ring finger protein 213
PLEKHO2	23.0982	3.22757	0.338249	9.54201	1.4009e-21	3.41719e-19	pleckstrin homology domain containing O2
SLAMF7	21.9715	3.22464	0.398311	8.09579	5.68927e-16	3.84324e-14	SLAM family member 7
ELF1	30.3561	3.22218	0.354806	9.08151	1.07074e-19	1.66701e-17	E74 like ETS transcription factor 1
STAT3	47.0902	3.21986	0.342787	9.39318	5.82159e-21	1.26101e-18	signal transducer and activator of transcription 3
RESF1	40.5084	3.21746	0.31976	10.0621	8.12261e-24	4.04668e-21	retroelement silencing factor 1
GBP5	107.627	3.21087	0.359813	8.92371	4.50924e-19	6.1548e-17	guanylate binding protein 5
MNDA	18.9073	3.20431	0.375431	8.53503	1.40113e-17	1.36871e-15	myeloid cell nuclear differentiation antigen
WARS1	51.8303	3.20412	0.405372	7.90414	2.69781e-15	1.54489e-13	tryptophanyl-tRNA synthetase 1
WSB1	35.7509	3.18803	0.35375	9.01211	2.02134e-19	2.96186e-17	WD repeat and SOCS box containing 1
CD83	22.4611	3.18705	0.390903	8.15304	3.54894e-16	2.48152e-14	CD83 molecule
SDCBP	44.0143	3.18393	0.345916	9.20432	3.43838e-20	5.95827e-18	syndecan binding protein
MEFV	22.1368	3.18107	0.35716	8.90656	5.26383e-19	7.08768e-17	MEFV innate immuity regulator, pyrin
XPO6	32.1836	3.1762	0.321852	9.86854	5.69899e-23	2.10314e-20	exportin 6
RALGDS	39.1158	3.17609	0.373685	8.49937	1.9062e-17	1.80032e-15	ral guanine nucleotide dissociation stimulator
NFKB1	27.3427	3.17394	0.349234	9.08828	1.00615e-19	1.58668e-17	nuclear factor kappa B subunit 1
TMSB4X	140.751	3.17257	0.387855	8.17978	2.84371e-16	2.06071e-14	thymosin beta 4 X-linked
FCGR1A	13.2981	3.16013	0.404671	7.80915	5.75769e-15	3.01945e-13	Fc gamma receptor Ia
DDX17	42.2945	3.15269	0.339235	9.29354	1.49237e-20	2.85961e-18	DEAD-box helicase 17
BAZ1A	27.5656	3.13836	0.338531	9.27052	1.85233e-20	3.4431e-18	bromodomain adjacent to zinc finger domain 1A
CTSD	69.2321	3.13492	0.389083	8.0572	7.80609e-16	5.05064e-14	cathepsin D
PTPN6	17.0973	3.12773	0.363889	8.59527	8.3071e-18	8.66722e-16	protein tyrosine phosphatase non-receptor type 6
SMAP2	23.5324	3.11839	0.336966	9.25429	2.1566e-20	3.87178e-18	small ArfGAP2
MYO1F	22.1312	3.11517	0.367429	8.47829	2.28533e-17	2.12813e-15	myosin IF
CD63	37.1788	3.10863	0.379852	8.18379	2.75057e-16	2.00782e-14	CD63 molecule
GBP3	21.4295	3.10697	0.378711	8.20407	2.32376e-16	1.7409e-14	guanylate binding protein 3
TREM1	40.696	3.10051	0.362975	8.54194	1.31981e-17	1.29563e-15	triggering receptor expressed on myeloid cells 1
MSN	45.4147	3.09766	0.322893	9.59347	8.51708e-22	2.176e-19	moesin
C3	31.796	3.09235	0.370296	8.35102	6.76747e-17	5.61926e-15	complement C3
FBXL5	23.7116	3.09171	0.333527	9.26974	1.86599e-20	3.4431e-18	F-box and leucine rich repeat protein 5
PIM2	13.9967	3.09171	0.375112	8.24209	1.69223e-16	1.30204e-14	Pim-2 proto-oncogene, serine/threonine kinase
ETS2	44.9571	3.08693	0.339405	9.09513	9.44739e-20	1.50614e-17	ETS proto-oncogene 2, transcription factor
PTAFR	24.8145	3.08117	0.345032	8.9301	4.25632e-19	5.84965e-17	platelet activating factor receptor
SERPINB9	28.2504	3.07955	0.354613	8.68427	3.81194e-18	4.17387e-16	serpin family B member 9
NADK	28.4002	3.07883	0.345455	8.91239	4.99426e-19	6.77045e-17	NAD kinase
BTG2	37.1577	3.07509	0.350086	8.78382	1.58011e-18	1.88554e-16	BTG anti-proliferation factor 2
RGS2	23.4855	3.07459	0.351588	8.74487	2.23281e-18	2.61738e-16	regulator of G protein signaling 2
GLUL	220.946	3.07457	0.348702	8.81718	1.1738e-18	1.46197e-16	glutamate-ammonia ligase
VASP	26.3911	3.07223	0.357937	8.58316	9.22993e-18	9.43252e-16	vasodilator stimulated phosphoprotein
VAV1	19.802	3.06901	0.38403	7.99159	1.33205e-15	8.21827e-14	vav guanine nucleotide exchange factor 1
KCNJ2	33.3541	3.06848	0.369958	8.29412	1.09393e-16	8.86176e-15	potassium inwardly rectifying channel subfamily J member 2
LRRK2	32.5009	3.06742	0.339997	9.02189	1.8487e-19	2.72896e-17	leucine rich repeat kinase 2
S100A9	342.694	3.06547	0.439019	6.98254	2.89882e-12	7.94605e-11	S100 calcium binding protein A9
PLSCR1	23.9342	3.05366	0.361375	8.45011	2.9102e-17	2.62418e-15	phospholipid scramblase 1
SLC43A3	17.308	3.04343	0.392304	7.75783	8.63941e-15	4.34763e-13	solute carrier family 43 member 3
ZNFX1	48.4472	3.03344	0.34361	8.82817	1.06404e-18	1.34204e-16	zinc finger NFX1-type containing 1
FMNL1	19.1172	3.0331	0.347645	8.72469	2.66912e-18	3.03944e-16	formin like 1
IFIH1	24.0053	3.03144	0.382194	7.93167	2.16211e-15	1.26353e-13	interferon induced with helicase C domain 1
IQGAP1	61.9104	3.02329	0.341034	8.86508	7.64498e-19	1.00893e-16	IQ motif containing GTPase activating protein 1
FYB1	27.3322	3.01706	0.328559	9.18272	4.20333e-20	7.09864e-18	FYN binding protein 1
ANXA5	24.368	3.01494	0.381283	7.90738	2.62872e-15	1.50966e-13	annexin A5
H3-3B	94.745	3.01252	0.359237	8.38588	5.03485e-17	4.3062e-15	H3.3 histone B
FCAR	22.2695	2.99726	0.376877	7.9529	1.8219e-15	1.09029e-13	Fc alpha receptor
IFIT3	65.7161	2.99444	0.4006	7.47488	7.72734e-14	3.14266e-12	interferon induced protein with tetratricopeptide repeats 3
PIK3R5	22.2553	2.9881	0.342428	8.72622	2.63318e-18	3.03318e-16	phosphoinositide-3-kinase regulatory subunit 5
PTK2B	26.9454	2.98175	0.342543	8.70474	3.18291e-18	3.56342e-16	protein tyrosine kinase 2 beta
STAT2	36.2773	2.97396	0.355956	8.35486	6.55124e-17	5.53192e-15	signal transducer and activator of transcription 2
PLCG2	1319.83	2.97373	0.441786	6.73116	1.68316e-11	3.81159e-10	phospholipase C gamma 2
UBR4	55.0815	2.96745	0.323728	9.1665	4.88613e-20	7.98122e-18	ubiquitin protein ligase E3 component n-recognin 4
IL4R	21.9576	2.96204	0.350049	8.46179	2.63307e-17	2.39597e-15	interleukin 4 receptor
ASAH1	38.9694	2.96035	0.336296	8.80282	1.33415e-18	1.65136e-16	N-acylsphingosine amidohydrolase 1
DDX58	27.8222	2.95969	0.377685	7.8364	4.63631e-15	2.49036e-13	DExD/H-box helicase 58
IFIT1	50.5312	2.95301	0.410384	7.19572	6.21302e-13	2.01322e-11	interferon induced protein with tetratricopeptide repeats 1
GRN	31.5516	2.95252	0.371714	7.943	1.97345e-15	1.16697e-13	granulin precursor
TRIM25	43.3962	2.95165	0.298147	9.89999	4.1632e-23	1.66278e-20	tripartite motif containing 25
MXD1	80.0239	2.94616	0.352678	8.3537	6.61573e-17	5.5628e-15	MAX dimerization protein 1
ZFP36	66.6183	2.94541	0.393746	7.48049	7.40482e-14	3.01765e-12	ZFP36 ring finger protein
ECE1	31.6798	2.94262	0.324697	9.06267	1.27296e-19	1.93645e-17	endothelin converting enzyme 1
ARRB2	17.9577	2.94119	0.34345	8.56366	1.09343e-17	1.10021e-15	arrestin beta 2
SERPINB1	29.0844	2.94111	0.345864	8.50366	1.83709e-17	1.74331e-15	serpin family B member 1
STOM	21.4173	2.94083	0.368896	7.97197	1.56169e-15	9.40223e-14	stomatin
ERBIN	37.7184	2.93797	0.341689	8.59839	8.08429e-18	8.47915e-16	erbb2 interacting protein
EPAS1	66.2052	2.93568	0.412042	7.12471	1.04297e-12	3.2437e-11	endothelial PAS domain protein 1
LILRA5	15.0254	2.92745	0.397331	7.36778	1.7349e-13	6.33205e-12	leukocyte immunoglobulin like receptor A5
IFITM2	30.3139	2.92578	0.358769	8.15507	3.48988e-16	2.45558e-14	interferon induced transmembrane protein 2
CCR1	21.4766	2.92301	0.346071	8.44627	3.00761e-17	2.6877e-15	C-C motif chemokine receptor 1
MX2	29.868	2.91352	0.363608	8.01281	1.12117e-15	7.04816e-14	MX dynamin like GTPase 2
DOCK4	23.2839	2.91296	0.344722	8.45017	2.90888e-17	2.62418e-15	dedicator of cytokinesis 4
NBEAL2	31.1923	2.91134	0.35594	8.17929	2.85513e-16	2.06149e-14	neurobeachin like 2
PIGR	121.675	2.91022	0.444586	6.54591	5.91354e-11	1.17259e-09	polymeric immunoglobulin receptor
CTSB	69.5986	2.90952	0.355305	8.18881	2.63831e-16	1.95451e-14	cathepsin B
FLOT2	16.0098	2.90874	0.328392	8.85752	8.18122e-19	1.05867e-16	flotillin 2
BPIFB1	40.858	2.90779	0.405961	7.16274	7.90804e-13	2.5255e-11	BPI fold containing family B member 1
FCGR3A	17.5256	2.90347	0.327253	8.87224	7.16888e-19	9.52409e-17	Fc gamma receptor IIIa
SBNO2	21.365	2.89909	0.352084	8.23408	1.80949e-16	1.3869e-14	strawberry notch homolog 2
GAPDH	104.265	2.89713	0.343359	8.4376	3.23908e-17	2.84354e-15	glyceraldehyde-3-phosphate dehydrogenase
RAC2	18.2375	2.89196	0.351353	8.23094	1.85754e-16	1.41828e-14	Rac family small GTPase 2
BASP1	22.2007	2.88146	0.342345	8.41682	3.86852e-17	3.38122e-15	brain abundant membrane attached signal protein 1
OAS3	63.3325	2.88136	0.353802	8.14398	3.82496e-16	2.6375e-14	2'-5'-oligoadenylate synthetase 3
PFN1	24.7399	2.87262	0.330292	8.69721	3.40129e-18	3.7656e-16	profilin 1
ALOX5	14.0076	2.87176	0.360678	7.9621	1.69138e-15	1.01524e-13	arachidonate 5-lipoxygenase
LAP3	25.3373	2.86449	0.365435	7.83858	4.55677e-15	2.45425e-13	leucine aminopeptidase 3
PKM	57.5454	2.86442	0.342604	8.36075	6.23222e-17	5.28492e-15	pyruvate kinase M1/2
RILPL2	18.0599	2.86115	0.36528	7.83275	4.77328e-15	2.54629e-13	Rab interacting lysosomal protein like 2
C5AR1	20.6838	2.85539	0.333883	8.55207	1.20904e-17	1.19276e-15	complement C5a receptor 1
MAP4K4	38.9273	2.85162	0.326496	8.73403	2.45762e-18	2.86406e-16	mitogen-activated protein kinase kinase kinase kinase 4
SQSTM1	76.8728	2.85024	0.383861	7.4252	1.12609e-13	4.37836e-12	sequestosome 1
TNF	11.7471	2.84944	0.429541	6.63369	3.27403e-11	6.88238e-10	tumor necrosis factor
SERPINB3	87.7528	2.8486	0.474878	5.99859	1.99042e-09	2.7622e-08	serpin family B member 3
BACH1	29.2244	2.84467	0.325941	8.72755	2.60247e-18	3.01523e-16	BTB domain and CNC homolog 1
SLC6A6	49.3271	2.84408	0.305972	9.29522	1.46903e-20	2.84222e-18	solute carrier family 6 member 6
TIMP1	15.5137	2.84377	0.381865	7.44708	9.54319e-14	3.79594e-12	TIMP metallopeptidase inhibitor 1
ALOX5AP	16.6389	2.84231	0.375216	7.57512	3.58804e-14	1.59248e-12	arachidonate 5-lipoxygenase activating protein
PCNX1	33.8246	2.83031	0.306167	9.24435	2.36669e-20	4.21101e-18	pecanex 1
IL18RAP	12.777	2.82997	0.363758	7.77981	7.26329e-15	3.74013e-13	interleukin 18 receptor accessory protein
NFE2L2	27.6443	2.82115	0.314368	8.97406	2.85784e-19	4.06359e-17	NFE2 like bZIP transcription factor 2
ZBED6	16.6776	2.81758	0.371086	7.59279	3.1308e-14	1.39889e-12	zinc finger BED-type containing 6
ATP2B1	28.6063	2.81714	0.329013	8.56241	1.10533e-17	1.10021e-15	ATPase plasma membrane Ca2+ transporting 1
ENO1	36.9902	2.81356	0.368173	7.64195	2.13959e-14	9.91574e-13	enolase 1
CD274	19.6484	2.80854	0.369051	7.61017	2.73738e-14	1.23417e-12	CD274 molecule
GRAMD1A	13.7189	2.80801	0.380659	7.37671	1.6225e-13	5.99873e-12	GRAM domain containing 1A
IFI16	25.5671	2.80633	0.317195	8.84732	8.96462e-19	1.15256e-16	interferon gamma inducible protein 16
NCOA4	36.2315	2.80253	0.309752	9.04767	1.46056e-19	2.205e-17	nuclear receptor coactivator 4
LYST	28.1577	2.79827	0.321614	8.70072	3.29772e-18	3.67134e-16	lysosomal trafficking regulator
CFB	21.4566	2.79664	0.371971	7.51842	5.54425e-14	2.3408e-12	complement factor B
IGSF6	17.2546	2.79403	0.372506	7.50064	6.35069e-14	2.63659e-12	immunoglobulin superfamily member 6
B4GALT5	38.5018	2.79341	0.330101	8.46228	2.62193e-17	2.39597e-15	beta-1,4-galactosyltransferase 5
PGK1	33.3152	2.79059	0.324897	8.58915	8.76172e-18	9.09394e-16	phosphoglycerate kinase 1
THEMIS2	16.7103	2.78824	0.351094	7.94156	1.9966e-15	1.17369e-13	thymocyte selection associated family member 2
CORO1A	15.2246	2.78029	0.34626	8.0295	9.78718e-16	6.23128e-14	coronin 1A
CFLAR	111.737	2.77945	0.280652	9.90355	4.01751e-23	3.20079e-20	CASP8 and FADD like apoptosis regulator
HSPA1A	62.4264	2.77705	0.39878	6.96386	3.31079e-12	8.92794e-11	heat shock protein family A (Hsp70) member 1A
CHST15	19.8751	2.77646	0.322546	8.60794	7.4386e-18	7.92708e-16	carbohydrate sulfotransferase 15
XBP1	27.27	2.77259	0.356454	7.77826	7.35263e-15	3.76666e-13	X-box binding protein 1
CXCR2	19.4549	2.77244	0.334408	8.29058	1.12699e-16	9.05592e-15	C-X-C motif chemokine receptor 2
HCLS1	18.8144	2.77064	0.329953	8.39705	4.57818e-17	3.94952e-15	hematopoietic cell-specific Lyn substrate 1
DOCK8	22.7384	2.77058	0.315355	8.78559	1.55548e-18	1.87864e-16	dedicator of cytokinesis 8
IFNGR1	16.9616	2.76955	0.329998	8.39264	4.75339e-17	4.083e-15	interferon gamma receptor 1
DENND3	24.7545	2.76447	0.322023	8.58471	9.10657e-18	9.35442e-16	DENN domain containing 3
TMBIM6	43.5381	2.76279	0.338438	8.16335	3.25856e-16	2.33585e-14	transmembrane BAX inhibitor motif containing 6
MX1	73.6543	2.76233	0.384047	7.1927	6.35236e-13	2.05503e-11	MX dynamin like GTPase 1
LMNB1	14.2387	2.76013	0.333198	8.28375	1.19356e-16	9.55228e-15	lamin B1
ADAM8	16.7443	2.75914	0.371597	7.42508	1.12711e-13	4.37836e-12	ADAM metallopeptidase domain 8
HLA-DRB1	21.559	2.75862	0.341343	8.08165	6.3895e-16	4.24433e-14	major histocompatibility complex, class II, DR beta 1
RPS6KA1	13.6961	2.75791	0.342445	8.05359	8.03998e-16	5.15179e-14	ribosomal protein S6 kinase A1
TRAF1	22.1456	2.74589	0.391141	7.02022	2.21518e-12	6.2527e-11	TNF receptor associated factor 1
NOTCH2	46.899	2.74507	0.288492	9.51526	1.8126e-21	4.2496e-19	notch receptor 2
CD300A	10.7979	2.74453	0.368375	7.45037	9.30779e-14	3.72461e-12	CD300a molecule
CAP1	46.0129	2.74194	0.320247	8.56197	1.10952e-17	1.10021e-15	cyclase associated actin cytoskeleton regulatory protein 1
H3-3A	44.0839	2.73568	0.318618	8.5861	8.99691e-18	9.28966e-16	H3.3 histone A
JAK3	16.1783	2.73149	0.342024	7.98626	1.39091e-15	8.52864e-14	Janus kinase 3
GRB2	22.1734	2.72942	0.33018	8.26647	1.37979e-16	1.08682e-14	growth factor receptor bound protein 2
MARCKS	28.6463	2.72231	0.348018	7.82232	5.18604e-15	2.74131e-13	myristoylated alanine rich protein kinase C substrate
CCL4L2	16.1309	2.72141	0.371636	7.32277	2.42896e-13	8.61286e-12	C-C motif chemokine ligand 4 like 2
FLOT1	17.7698	2.72052	0.350134	7.76994	7.85209e-15	3.99174e-13	flotillin 1
BPIFA1	70.1322	2.71554	0.454202	5.97872	2.24896e-09	3.07178e-08	BPI fold containing family A member 1
CXCR1	16.2277	2.71451	0.364659	7.44397	9.77021e-14	3.87113e-12	C-X-C motif chemokine receptor 1
COTL1	16.9311	2.70759	0.316137	8.56461	1.0844e-17	1.09695e-15	coactosin like F-actin binding protein 1
STK10	22.3988	2.70391	0.331514	8.15625	3.45587e-16	2.45558e-14	serine/threonine kinase 10
GPCPD1	25.4326	2.70387	0.310289	8.71404	2.9323e-18	3.32017e-16	glycerophosphocholine phosphodiesterase 1
SETX	33.2703	2.69978	0.303732	8.88868	6.18418e-19	8.27103e-17	senataxin
CLEC4E	20.0786	2.69507	0.381889	7.05722	1.69867e-12	4.94177e-11	C-type lectin domain family 4 member E
ISG15	29.1213	2.69455	0.455076	5.9211	3.19797e-09	4.21489e-08	ISG15 ubiquitin like modifier
ARPC1B	12.1754	2.69382	0.380482	7.08001	1.4414e-12	4.2936e-11	actin related protein 2/3 complex subunit 1B
VNN2	16.6177	2.68783	0.341629	7.86767	3.61308e-15	2.00561e-13	vanin 2
FERMT3	12.1995	2.68701	0.352612	7.6203	2.53084e-14	1.15411e-12	FERM domain containing kindlin 3
FNIP2	21.4795	2.68626	0.341724	7.86091	3.81352e-15	2.11099e-13	folliculin interacting protein 2
RALGAPA2	31.9664	2.68496	0.32509	8.25912	1.46745e-16	1.14232e-14	Ral GTPase activating protein catalytic subunit alpha 2
USP9X	28.8499	2.68468	0.290099	9.25437	2.15505e-20	3.87178e-18	ubiquitin specific peptidase 9 X-linked
CTSL	24.608	2.68435	0.332852	8.06469	7.34234e-16	4.8131e-14	cathepsin L
AZIN1	27.0113	2.68406	0.304188	8.82369	1.10747e-18	1.38803e-16	antizyme inhibitor 1
CLIC1	38.9875	2.68188	0.337893	7.93708	2.06997e-15	1.21325e-13	chloride intracellular channel 1
PYGL	16.2022	2.68112	0.360174	7.44396	9.77106e-14	3.87113e-12	glycogen phosphorylase L
TRIB1	24.6189	2.67933	0.324345	8.26072	1.448e-16	1.13432e-14	tribbles pseudokinase 1
CMTM6	18.0457	2.67572	0.315649	8.47687	2.31328e-17	2.14414e-15	CKLF like MARVEL transmembrane domain containing 6
IL18R1	18.183	2.67271	0.361706	7.38917	1.47744e-13	5.51356e-12	interleukin 18 receptor 1
TYMP	14.6345	2.6699	0.377429	7.07391	1.50628e-12	4.46019e-11	thymidine phosphorylase
TANK	15.6011	2.66756	0.34974	7.62726	2.39787e-14	1.10103e-12	TRAF family member associated NFKB activator
SASH3	11.468	2.66652	0.358959	7.42848	1.09854e-13	4.28409e-12	SAM and SH3 domain containing 3
CDC42SE1	32.5833	2.6592	0.321491	8.27146	1.32325e-16	1.04642e-14	CDC42 small effector 1
PHC2	17.0414	2.65664	0.314849	8.43782	3.23307e-17	2.84354e-15	polyhomeotic homolog 2
NBPF14	31.5797	2.65649	0.32382	8.20361	2.33273e-16	1.74107e-14	NBPF member 14
PIM1	16.0657	2.65522	0.338425	7.84582	4.30127e-15	2.34196e-13	Pim-1 proto-oncogene, serine/threonine kinase
PSTPIP2	14.648	2.65358	0.355862	7.45678	8.8661e-14	3.555e-12	proline-serine-threonine phosphatase interacting protein 2
SUSD6	35.3557	2.6532	0.328327	8.08096	6.42568e-16	4.25418e-14	sushi domain containing 6
SSH2	34.1141	2.64786	0.316416	8.36828	5.84663e-17	4.97913e-15	slingshot protein phosphatase 2
ARAP1	22.3036	2.64729	0.292043	9.06472	1.2493e-19	1.91508e-17	ArfGAP with RhoGAP domain, ankyrin repeat and PH domain 1
SPAG9	29.8482	2.64649	0.301673	8.77271	1.74419e-18	2.05669e-16	sperm associated antigen 9
ZYX	18.2678	2.64527	0.327573	8.07537	6.72739e-16	4.43605e-14	zyxin
PELI1	22.6666	2.64286	0.341008	7.75012	9.18041e-15	4.5793e-13	pellino E3 ubiquitin protein ligase 1
CCNL1	22.8996	2.64097	0.352462	7.49292	6.73584e-14	2.78489e-12	cyclin L1
FOSL2	57.1647	2.63895	0.326313	8.08716	6.10711e-16	4.08974e-14	FOS like 2, AP-1 transcription factor subunit
SAMD9L	37.0503	2.63721	0.354338	7.44265	9.86835e-14	3.90191e-12	sterile alpha motif domain containing 9 like
S100A11	28.8775	2.63275	0.325439	8.08985	5.97396e-16	4.02193e-14	S100 calcium binding protein A11
ACTR3	34.5904	2.63059	0.315264	8.3441	7.1758e-17	5.93358e-15	actin related protein 3
UTRN	33.2368	2.62594	0.317893	8.26043	1.45148e-16	1.13432e-14	utrophin
TNFSF10	22.8787	2.62558	0.372767	7.04349	1.87478e-12	5.40675e-11	TNF superfamily member 10
SIRPA	24.5397	2.62497	0.342951	7.65405	1.9474e-14	9.08846e-13	signal regulatory protein alpha
TMSB10	45.7779	2.62417	0.397826	6.59627	4.21639e-11	8.63559e-10	thymosin beta 10
NLRC5	26.1493	2.62372	0.321742	8.15473	3.49953e-16	2.45558e-14	NLR family CARD domain containing 5
EEF2	62.2845	2.62214	0.385614	6.79992	1.0468e-11	2.49231e-10	eukaryotic translation elongation factor 2
SNX10	11.7778	2.61852	0.383523	6.82755	8.63741e-12	2.10423e-10	sorting nexin 10
NUP98	28.4083	2.61442	0.301882	8.66042	4.70047e-18	5.11863e-16	nucleoporin 98 and 96 precursor
GCA	16.0805	2.61412	0.345133	7.57425	3.61199e-14	1.59955e-12	grancalcin
SQOR	15.6588	2.61374	0.329769	7.92598	2.26362e-15	1.31514e-13	sulfide quinone oxidoreductase
TGM2	22.6407	2.61281	0.353113	7.39934	1.3686e-13	5.19494e-12	transglutaminase 2
HSPA1B	41.4177	2.61229	0.37923	6.88842	5.64174e-12	1.43221e-10	heat shock protein family A (Hsp70) member 1B
MUC5AC	177.674	2.60914	0.351073	7.4319	1.07046e-13	4.18975e-12	mucin 5AC, oligomeric mucus/gel-forming
ALDOA	46.1463	2.60894	0.35248	7.40166	1.34488e-13	5.13424e-12	aldolase, fructose-bisphosphate A
CARD16	11.4818	2.60887	0.374781	6.96106	3.37722e-12	9.08249e-11	caspase recruitment domain family member 16
TLR4	37.0735	2.60735	0.307978	8.46603	2.53899e-17	2.34245e-15	toll like receptor 4
EIF4G2	45.6214	2.60139	0.360741	7.21123	5.54495e-13	1.81147e-11	eukaryotic translation initiation factor 4 gamma 2
N4BP1	27.8672	2.60024	0.328691	7.91089	2.55554e-15	1.47614e-13	NEDD4 binding protein 1
TNIP1	25.9605	2.59974	0.349679	7.43465	1.04848e-13	4.12111e-12	TNFAIP3 interacting protein 1
DUSP1	62.492	2.59405	0.382574	6.78052	1.19747e-11	2.81073e-10	dual specificity phosphatase 1
CD55	36.1291	2.59375	0.328337	7.89965	2.79693e-15	1.58795e-13	CD55 molecule (Cromer blood group)
RANBP2	35.7154	2.59222	0.292606	8.85907	8.06882e-19	1.05095e-16	RAN binding protein 2
STAT6	21.0785	2.59062	0.306892	8.44148	3.13333e-17	2.78755e-15	signal transducer and activator of transcription 6
PLIN2	15.8684	2.58713	0.383073	6.75362	1.44204e-11	3.31835e-10	perilipin 2
LILRB2	9.60955	2.58556	0.370234	6.98357	2.87763e-12	7.8988e-11	leukocyte immunoglobulin like receptor B2
JAK1	31.1554	2.58424	0.309764	8.34261	7.26671e-17	5.96576e-15	Janus kinase 1
CLTC	41.5192	2.58077	0.321674	8.02293	1.03251e-15	6.53204e-14	clathrin heavy chain
SAMHD1	30.5501	2.57843	0.332702	7.74997	9.1917e-15	4.5793e-13	SAM and HD domain containing deoxynucleoside triphosphate triphosphohydrolase 1
UBB	30.7669	2.57637	0.353833	7.28133	3.30557e-13	1.1222e-11	ubiquitin B
CNOT1	30.5557	2.57629	0.323107	7.97349	1.5425e-15	9.34314e-14	CCR4-NOT transcription complex subunit 1
GPSM3	10.0994	2.57498	0.344194	7.48118	7.36585e-14	3.00792e-12	G protein signaling modulator 3
DUOX2	44.0329	2.56983	0.381043	6.74419	1.53883e-11	3.51671e-10	dual oxidase 2
MTF1	25.6851	2.56864	0.315504	8.14139	3.90766e-16	2.68524e-14	metal regulatory transcription factor 1
TRIP12	36.3311	2.56655	0.311208	8.24706	1.62342e-16	1.25394e-14	thyroid hormone receptor interactor 12
NLRP3	16.0572	2.56608	0.34823	7.36891	1.72034e-13	6.29044e-12	NLR family pyrin domain containing 3
NUMB	21.6679	2.56542	0.292109	8.7824	1.60028e-18	1.89824e-16	NUMB endocytic adaptor protein
DNAJA1	25.3078	2.56431	0.329419	7.78434	7.00766e-15	3.62724e-13	DnaJ heat shock protein family (Hsp40) member A1
TOM1	17.3444	2.56392	0.348445	7.35819	1.86417e-13	6.75439e-12	target of myb1 membrane trafficking protein
USP32	22.0447	2.56342	0.318268	8.0543	7.99323e-16	5.13836e-14	ubiquitin specific peptidase 32
PICALM	25.0324	2.5616	0.326462	7.84656	4.27592e-15	2.33453e-13	phosphatidylinositol binding clathrin assembly protein
RASSF5	22.1118	2.55999	0.310331	8.24923	1.59419e-16	1.23615e-14	Ras association domain family member 5
STAT5B	16.3465	2.55981	0.29683	8.62381	6.47623e-18	6.97613e-16	signal transducer and activator of transcription 5B
GTPBP1	25.7674	2.5569	0.310748	8.2282	1.90048e-16	1.44003e-14	GTP binding protein 1
CCL3L1	13.0951	2.55419	0.387119	6.59794	4.16909e-11	8.55629e-10	C-C motif chemokine ligand 3 like 1
MTMR3	29.442	2.54995	0.307316	8.29749	1.06332e-16	8.68434e-15	myotubularin related protein 3
ATP6AP1	17.3433	2.54985	0.315769	8.07505	6.7449e-16	4.43605e-14	ATPase H+ transporting accessory protein 1
COPA	17.6875	2.54977	0.319258	7.98655	1.38764e-15	8.52864e-14	COPI coat complex subunit alpha
NFIL3	14.6439	2.5459	0.323907	7.85998	3.84184e-15	2.11492e-13	nuclear factor, interleukin 3 regulated
EEF1G	38.9009	2.54543	0.376529	6.76025	1.37756e-11	3.181e-10	eukaryotic translation elongation factor 1 gamma
GNAI2	20.2976	2.5449	0.324063	7.85312	4.05828e-15	2.22179e-13	G protein subunit alpha i2
TMEM140	12.8163	2.54064	0.356461	7.12741	1.02273e-12	3.19502e-11	transmembrane protein 140
IL2RG	10.0771	2.53898	0.360719	7.03867	1.94077e-12	5.57287e-11	interleukin 2 receptor subunit gamma
ARHGDIB	22.3315	2.53762	0.337273	7.52394	5.31512e-14	2.26324e-12	Rho GDP dissociation inhibitor beta
GNB1	21.2694	2.53557	0.320578	7.90935	2.58733e-15	1.49018e-13	G protein subunit beta 1
PROK2	10.4045	2.53327	0.41606	6.08872	1.13814e-09	1.66038e-08	prokineticin 2
AHNAK	189.869	2.53269	0.367118	6.89885	5.24237e-12	1.34453e-10	AHNAK nucleoprotein
IDO1	20.6888	2.53159	0.384271	6.58802	4.45717e-11	9.08205e-10	indoleamine 2,3-dioxygenase 1
MPP1	9.65957	2.53159	0.368434	6.87121	6.36611e-12	1.60384e-10	MAGUK p55 scaffold protein 1
PHACTR1	38.4963	2.53	0.344674	7.34027	2.13163e-13	7.65391e-12	phosphatase and actin regulator 1
MACF1	74.0028	2.52906	0.289857	8.72521	2.65683e-18	3.03944e-16	microtubule actin crosslinking factor 1
LAMP1	16.0877	2.52695	0.335669	7.52811	5.14802e-14	2.2015e-12	lysosomal associated membrane protein 1
ZC3H12A	21.0487	2.5266	0.33484	7.54568	4.49928e-14	1.95024e-12	zinc finger CCCH-type containing 12A
ACTN1	17.2697	2.52648	0.312473	8.08542	6.19504e-16	4.12892e-14	actinin alpha 1
ALDH3A1	60.338	2.52382	0.437893	5.76355	8.23633e-09	9.76067e-08	aldehyde dehydrogenase 3 family member A1
EHD1	28.2765	2.52272	0.358838	7.03025	2.06159e-12	5.87744e-11	EH domain containing 1
KRT5	19.688	2.52196	0.390311	6.46142	1.03723e-10	1.92997e-09	keratin 5
CD68	18.5345	2.52085	0.33533	7.5175	5.58319e-14	2.35226e-12	CD68 molecule
CFL1	36.2368	2.51864	0.311444	8.08699	6.11572e-16	4.08974e-14	cofilin 1
LILRB3	12.8392	2.5179	0.345291	7.29211	3.0514e-13	1.04965e-11	leukocyte immunoglobulin like receptor B3
DPYD	17.5472	2.51762	0.309084	8.14543	3.77924e-16	2.62309e-14	dihydropyrimidine dehydrogenase
CHD2	52.5696	2.51751	0.292733	8.60003	7.96926e-18	8.43014e-16	chromodomain helicase DNA binding protein 2
ADORA2A	12.9322	2.51582	0.426977	5.89216	3.81175e-09	4.93892e-08	adenosine A2a receptor
OAS2	40.4636	2.51415	0.341674	7.35835	1.86196e-13	6.75439e-12	2'-5'-oligoadenylate synthetase 2
RPL4	38.6413	2.51152	0.338376	7.42229	1.1511e-13	4.45421e-12	ribosomal protein L4
NRDC	15.7131	2.51144	0.303414	8.27727	1.26034e-16	1.00064e-14	nardilysin convertase
ARPC2	21.9517	2.50847	0.342123	7.33208	2.26606e-13	8.07837e-12	actin related protein 2/3 complex subunit 2
PPP1R15A	102.376	2.50821	0.412419	6.0817	1.18915e-09	1.72722e-08	protein phosphatase 1 regulatory subunit 15A
MVP	23.1083	2.50668	0.342346	7.32207	2.44172e-13	8.62741e-12	major vault protein
LYZ	24.5938	2.50646	0.329142	7.61514	2.63403e-14	1.19569e-12	lysozyme
STX3	20.9091	2.50582	0.309071	8.10756	5.16462e-16	3.5007e-14	syntaxin 3
MMP25	13.272	2.50453	0.35158	7.12364	1.05112e-12	3.2526e-11	matrix metallopeptidase 25
IRF7	12.3378	2.49958	0.384581	6.49949	8.0592e-11	1.55023e-09	interferon regulatory factor 7
ATP1A1	38.7808	2.49897	0.389997	6.40766	1.47774e-10	2.63167e-09	ATPase Na+/K+ transporting subunit alpha 1
PPP1R18	22.3573	2.497	0.312141	7.9996	1.24825e-15	7.74924e-14	protein phosphatase 1 regulatory subunit 18
HLA-DPA1	17.3156	2.49344	0.298885	8.34248	7.27459e-17	5.96576e-15	major histocompatibility complex, class II, DP alpha 1
WTAP	24.5549	2.49135	0.298283	8.3523	6.69471e-17	5.60556e-15	WT1 associated protein
XRN1	28.3854	2.49121	0.332404	7.49453	6.6536e-14	2.75661e-12	5'-3' exoribonuclease 1
IFI44L	28.3641	2.48948	0.34512	7.21337	5.45819e-13	1.78606e-11	interferon induced protein 44 like
DDX3X	56.6037	2.48527	0.295449	8.41184	4.03625e-17	3.51242e-15	DEAD-box helicase 3 X-linked
HUWE1	32.1845	2.48452	0.305911	8.1217	4.59682e-16	3.12647e-14	HECT, UBA and WWE domain containing E3 ubiquitin protein ligase 1
UBE2L6	16.0049	2.481	0.357981	6.93052	4.19292e-12	1.09447e-10	ubiquitin conjugating enzyme E2 L6
TSC22D3	20.6582	2.47946	0.314458	7.88487	3.14862e-15	1.77248e-13	TSC22 domain family member 3
SYK	14.8392	2.47914	0.325252	7.62222	2.49359e-14	1.14235e-12	spleen associated tyrosine kinase
APLP2	35.9741	2.47825	0.319612	7.75394	8.90817e-15	4.47159e-13	amyloid beta precursor like protein 2
TFRC	17.7829	2.47454	0.341222	7.25199	4.10693e-13	1.37551e-11	transferrin receptor
EHBP1L1	20.5953	2.4739	0.303341	8.1555	3.47733e-16	2.45558e-14	EH domain binding protein 1 like 1
CSDE1	34.685	2.4731	0.338551	7.30496	2.77358e-13	9.69682e-12	cold shock domain containing E1
ALPL	14.8844	2.47264	0.308286	8.02059	1.05235e-15	6.63645e-14	alkaline phosphatase, biomineralization associated
LPCAT1	20.9431	2.47206	0.351318	7.03652	1.97104e-12	5.64351e-11	lysophosphatidylcholine acyltransferase 1
RALB	15.5032	2.47198	0.330099	7.48859	6.96179e-14	2.86051e-12	RAS like proto-oncogene B
ACSL5	11.7529	2.47161	0.340327	7.26245	3.80138e-13	1.27747e-11	acyl-CoA synthetase long chain family member 5
CNN2	29.1849	2.47094	0.306648	8.05792	7.76061e-16	5.03757e-14	calponin 2
TNFRSF10C	9.82853	2.47085	0.358978	6.88302	5.85972e-12	1.48566e-10	TNF receptor superfamily member 10c
ADGRE5	18.9297	2.46452	0.319926	7.70341	1.32481e-14	6.40796e-13	adhesion G protein-coupled receptor E5
TYROBP	10.8536	2.4643	0.352695	6.98706	2.80714e-12	7.73731e-11	transmembrane immune signaling adaptor TYROBP
DTX3L	26.3253	2.46355	0.313415	7.86036	3.83042e-15	2.11448e-13	deltex E3 ubiquitin ligase 3L
NCF4	9.63736	2.46355	0.353192	6.97509	3.05675e-12	8.3296e-11	neutrophil cytosolic factor 4
SPI1	14.7073	2.46344	0.334269	7.36964	1.71089e-13	6.27284e-12	Spi-1 proto-oncogene
CEBPZOS	40.4656	2.46303	0.385965	6.38149	1.75378e-10	3.07652e-09	CEBPZ opposite strand
TPT1	114.021	2.45593	0.330416	7.43285	1.06283e-13	4.16929e-12	tumor protein, translationally-controlled 1
ZFP36L1	26.7786	2.45409	0.308939	7.94362	1.96372e-15	1.16697e-13	ZFP36 ring finger protein like 1
DDIT4	22.2592	2.45377	0.345934	7.09319	1.31054e-12	3.96907e-11	DNA damage inducible transcript 4
TUBA1B	25.0763	2.45371	0.304608	8.05531	7.92782e-16	5.1128e-14	tubulin alpha 1b
AMPD3	19.0638	2.45329	0.320209	7.66153	1.83735e-14	8.61521e-13	adenosine monophosphate deaminase 3
VPS13D	36.0456	2.45233	0.322138	7.61268	2.68465e-14	1.21314e-12	vacuolar protein sorting 13 homolog D
IL6R	18.9792	2.4502	0.299432	8.18281	2.77306e-16	2.01684e-14	interleukin 6 receptor
AQP3	61.0588	2.45012	0.415173	5.90143	3.60357e-09	4.69974e-08	aquaporin 3 (Gill blood group)
RACK1	29.5284	2.44944	0.333461	7.34552	2.04954e-13	7.39912e-12	receptor for activated C kinase 1
NFAM1	17.1706	2.44924	0.325144	7.53278	4.96713e-14	2.12871e-12	NFAT activating protein with ITAM motif 1
IFI6	20.7454	2.44691	0.396341	6.17374	6.66934e-10	1.02315e-08	interferon alpha inducible protein 6
MAPK14	18.158	2.44599	0.313153	7.81087	5.67952e-15	2.98632e-13	mitogen-activated protein kinase 14
MYO9B	21.4235	2.44251	0.323531	7.54953	4.3683e-14	1.90069e-12	myosin IXB
DDX5	59.2473	2.44241	0.345098	7.07746	1.46826e-12	4.36057e-11	DEAD-box helicase 5
H2AC18	12.332	2.44231	0.35989	6.78626	1.15076e-11	2.71388e-10	H2A clustered histone 18
SRRM2	50.611	2.44226	0.304402	8.02315	1.03069e-15	6.53204e-14	serine/arginine repetitive matrix 2
CYBA	15.3908	2.43852	0.342265	7.12466	1.04336e-12	3.2437e-11	cytochrome b-245 alpha chain
MAP3K8	12.2977	2.43713	0.33013	7.38233	1.55549e-13	5.78316e-12	mitogen-activated protein kinase kinase kinase 8
C15orf48	18.0636	2.43635	0.372068	6.54815	5.82552e-11	1.15859e-09	chromosome 15 open reading frame 48
TALDO1	18.154	2.43626	0.334756	7.27771	3.3953e-13	1.14681e-11	transaldolase 1
CHD1	18.3971	2.43608	0.30673	7.94209	1.98795e-15	1.17207e-13	chromodomain helicase DNA binding protein 1
PAG1	25.5213	2.43417	0.315565	7.7137	1.22218e-14	5.95494e-13	phosphoprotein membrane anchor with glycosphingolipid microdomains 1
IER3	25.8559	2.43306	0.354777	6.85799	6.9834e-12	1.73739e-10	immediate early response 3
LSP1	23.0282	2.4296	0.316564	7.67492	1.65527e-14	7.83519e-13	lymphocyte specific protein 1
WIPF1	20.4115	2.42896	0.298958	8.12477	4.48206e-16	3.05885e-14	WAS/WASL interacting protein family member 1
ATG7	15.6817	2.42889	0.341069	7.1214	1.0684e-12	3.29583e-11	autophagy related 7
TRANK1	27.4519	2.42872	0.303289	8.00794	1.16641e-15	7.28661e-14	tetratricopeptide repeat and ankyrin repeat containing 1
CASP1	21.362	2.42638	0.317155	7.65046	2.00258e-14	9.32415e-13	caspase 1
TAPBP	28.6498	2.42517	0.307942	7.87541	3.39635e-15	1.89587e-13	TAP binding protein
RPL41	52.4094	2.42414	0.353626	6.85512	7.1255e-12	1.76762e-10	ribosomal protein L41
GTF2I	25.7174	2.42346	0.29498	8.21568	2.10958e-16	1.5864e-14	general transcription factor IIi
TCIRG1	12.6812	2.42297	0.325633	7.4408	1.00075e-13	3.94911e-12	T cell immune regulator 1, ATPase H+ transporting V0 subunit a3
AKNA	24.4854	2.42295	0.278809	8.69035	3.61309e-18	3.97799e-16	AT-hook transcription factor
PRKCD	11.5128	2.42102	0.327535	7.39164	1.45028e-13	5.46338e-12	protein kinase C delta
DOCK5	28.3494	2.41959	0.29175	8.29337	1.10086e-16	8.88174e-15	dedicator of cytokinesis 5
RPL3	46.0532	2.41764	0.351363	6.88075	5.95401e-12	1.50382e-10	ribosomal protein L3
KDM6B	24.0764	2.41676	0.335321	7.2073	5.70703e-13	1.8553e-11	lysine demethylase 6B
IL10RA	13.5254	2.41545	0.343972	7.02222	2.18376e-12	6.17277e-11	interleukin 10 receptor subunit alpha
SMG1	90.8292	2.41385	0.291597	8.27804	1.25224e-16	9.98187e-15	SMG1 nonsense mediated mRNA decay associated PI3K related kinase
DAPP1	13.202	2.4127	0.339835	7.09963	1.25094e-12	3.8059e-11	dual adaptor of phosphotyrosine and 3-phosphoinositides 1
MGAT1	27.1702	2.4071	0.315817	7.62182	2.50119e-14	1.1432e-12	alpha-1,3-mannosyl-glycoprotein 2-beta-N-acetylglucosaminyltransferase
TUBB4B	32.9794	2.40559	0.382192	6.29419	3.09011e-10	5.12311e-09	tubulin beta 4B class IVb
BIRC6	31.1242	2.40303	0.300489	7.99707	1.27415e-15	7.88551e-14	baculoviral IAP repeat containing 6
MED13L	28.5131	2.4027	0.27319	8.79499	1.43065e-18	1.75988e-16	mediator complex subunit 13L
RPS11	38.6492	2.40179	0.356445	6.7382	1.60361e-11	3.6522e-10	ribosomal protein S11
HIPK1	23.2826	2.40058	0.306074	7.84313	4.39459e-15	2.38625e-13	homeodomain interacting protein kinase 1
EPSTI1	15.3756	2.4002	0.335083	7.163	7.89311e-13	2.52478e-11	epithelial stromal interaction 1
BID	9.95205	2.39692	0.345223	6.9431	3.83575e-12	1.01512e-10	BH3 interacting domain death agonist
JMJD1C	28.4657	2.39686	0.294114	8.14944	3.65607e-16	2.54749e-14	jumonji domain containing 1C
UBR5	20.7504	2.39632	0.292319	8.19762	2.45197e-16	1.82324e-14	ubiquitin protein ligase E3 component n-recognin 5
RPL7A	30.0101	2.39415	0.38369	6.23981	4.38099e-10	1.02532e-08	ribosomal protein L7a
BRD2	33.195	2.39405	0.311827	7.67752	1.62204e-14	7.6962e-13	bromodomain containing 2
SLPI	48.6215	2.3933	0.397872	6.01525	1.79606e-09	2.51524e-08	secretory leukocyte peptidase inhibitor
CEBPB	11.2651	2.39287	0.333706	7.17059	7.46777e-13	2.40029e-11	CCAAT enhancer binding protein beta
GABARAP	19.9307	2.39226	0.308666	7.75034	9.1646e-15	4.5793e-13	GABA type A receptor-associated protein
PTPRJ	41.2162	2.38963	0.290405	8.22862	1.89387e-16	1.44003e-14	protein tyrosine phosphatase receptor type J
TAGLN2	24.6689	2.38953	0.312909	7.6365	2.23204e-14	1.03202e-12	transgelin 2
AKAP13	52.8439	2.38602	0.28571	8.35121	6.75659e-17	5.61926e-15	A-kinase anchoring protein 13
EEF1A1	400.799	2.38511	0.317873	7.50335	6.2209e-14	2.59352e-12	eukaryotic translation elongation factor 1 alpha 1
SHKBP1	9.65213	2.38355	0.322935	7.3809	1.57227e-13	5.82382e-12	SH3KBP1 binding protein 1
CCL20	11.5793	2.38328	0.399169	5.9706	2.36378e-09	3.20881e-08	C-C motif chemokine ligand 20
DAZAP2	24.9673	2.3827	0.304255	7.83127	4.82982e-15	2.56663e-13	DAZ associated protein 2
WDR1	25.9798	2.38249	0.328047	7.26266	3.79549e-13	1.27747e-11	WD repeat domain 1
RPLP0	54.5843	2.38029	0.380047	6.26315	3.77281e-10	6.12251e-09	ribosomal protein lateral stalk subunit P0
TNFRSF1A	15.2214	2.37997	0.30794	7.72867	1.08673e-14	5.34726e-13	TNF receptor superfamily member 1A
CHD4	26.9731	2.37794	0.307933	7.72227	1.14274e-14	5.59692e-13	chromodomain helicase DNA binding protein 4
GCH1	14.4914	2.37747	0.351234	6.76889	1.29773e-11	3.02115e-10	GTP cyclohydrolase 1
ARHGAP30	19.6227	2.37671	0.290404	8.18416	2.74216e-16	2.00782e-14	Rho GTPase activating protein 30
MYL6	40.9097	2.37397	0.344443	6.8922	5.4936e-12	1.39996e-10	myosin light chain 6
HSPA6	14.8432	2.37324	0.339905	6.98207	2.90869e-12	7.96214e-11	heat shock protein family A (Hsp70) member 6
ADGRE1	9.87636	2.37321	0.412017	5.75998	8.4122e-09	9.93707e-08	adhesion G protein-coupled receptor E1
ITGAM	11.3552	2.36993	0.347026	6.82926	8.53559e-12	2.08452e-10	integrin subunit alpha M
PRPF8	21.3241	2.3695	0.319496	7.41638	1.20368e-13	4.63069e-12	pre-mRNA processing factor 8
MLLT6	33.2086	2.36946	0.295808	8.01011	1.14609e-15	7.18219e-14	MLLT6, PHD finger containing
LY6E	21.8918	2.36863	0.363065	6.52399	6.84625e-11	1.34152e-09	lymphocyte antigen 6 family member E
CD82	20.4108	2.36861	0.316184	7.49123	6.82294e-14	2.80925e-12	CD82 molecule
CALR	26.17	2.36851	0.364108	6.50498	7.77047e-11	1.49758e-09	calreticulin
SPATA13	22.2181	2.36827	0.291459	8.12558	4.45214e-16	3.04887e-14	spermatogenesis associated 13
RPL10	40.1364	2.36738	0.320374	7.38943	1.47455e-13	5.51356e-12	ribosomal protein L10
ZDHHC18	15.6786	2.36428	0.31848	7.42364	1.13943e-13	4.41761e-12	zinc finger DHHC-type palmitoyltransferase 18
GADD45B	26.1387	2.36081	0.361028	6.53914	6.18746e-11	1.22083e-09	growth arrest and DNA damage inducible beta
VMP1	27.0656	2.35985	0.309933	7.61407	2.65595e-14	1.20291e-12	vacuole membrane protein 1
HERC5	11.4126	2.35961	0.370133	6.37504	1.82916e-10	3.18672e-09	HECT and RLD domain containing E3 ubiquitin protein ligase 5
PARP9	29.962	2.35689	0.3068	7.68219	1.56395e-14	7.43826e-13	poly(ADP-ribose) polymerase family member 9
PIM3	18.5119	2.35643	0.355375	6.63083	3.338e-11	6.98002e-10	Pim-3 proto-oncogene, serine/threonine kinase
ITGA5	12.5788	2.35642	0.350964	6.71414	1.89174e-11	4.22629e-10	integrin subunit alpha 5
ZNF267	15.4143	2.35536	0.33677	6.99396	2.67233e-12	7.41701e-11	zinc finger protein 267
JAML	8.85371	2.35365	0.332371	7.0814	1.42702e-12	4.2635e-11	junction adhesion molecule like
ZEB2	46.7975	2.3526	0.314819	7.47288	7.84609e-14	3.17798e-12	zinc finger E-box binding homeobox 2
KLF6	33.0058	2.35195	0.330013	7.12682	1.02711e-12	3.20317e-11	Kruppel like factor 6
MCTP2	24.7305	2.35182	0.299898	7.84207	4.43191e-15	2.39459e-13	multiple C2 and transmembrane domain containing 2
HNRNPF	20.0776	2.35141	0.317355	7.40939	1.26879e-13	4.85306e-12	heterogeneous nuclear ribonucleoprotein F
HSPA8	77.2757	2.34798	0.365453	6.42484	1.32006e-10	2.3893e-09	heat shock protein family A (Hsp70) member 8
HIPK3	21.8263	2.3472	0.279158	8.40816	4.16487e-17	3.60859e-15	homeodomain interacting protein kinase 3
TMEM123	16.0016	2.34664	0.310201	7.56491	3.88146e-14	1.70374e-12	transmembrane protein 123
OS9	17.0115	2.34658	0.302986	7.74484	9.57006e-15	4.74408e-13	OS9 endoplasmic reticulum lectin
SHISA5	17.8727	2.34532	0.299071	7.84201	4.43398e-15	2.39459e-13	shisa family member 5
RHOA	40.4281	2.34284	0.323597	7.24	4.48689e-13	1.49773e-11	ras homolog family member A
RNF149	20.8399	2.34194	0.322363	7.2649	3.73326e-13	1.25882e-11	ring finger protein 149
RAPGEF1	18.6736	2.34175	0.298975	7.8326	4.77877e-15	2.54629e-13	Rap guanine nucleotide exchange factor 1
CALM1	31.9524	2.34157	0.3046	7.68735	1.50209e-14	7.21295e-13	calmodulin 1
VSIR	24.5607	2.34146	0.337291	6.94197	3.8667e-12	1.02196e-10	V-set immunoregulatory receptor
SPG11	16.4226	2.34099	0.303978	7.70121	1.34786e-14	6.50367e-13	SPG11 vesicle trafficking associated, spatacsin
EML4	15.4936	2.33832	0.299716	7.8018	6.10319e-15	3.19224e-13	EMAP like 4
BLTP1	30.8253	2.33296	0.299236	7.7964	6.36985e-15	3.323e-13	bridge-like lipid transfer protein family member 1
SF3B1	31.4604	2.33219	0.295401	7.895	2.90309e-15	1.64354e-13	splicing factor 3b subunit 1
CD69	10.8273	2.33121	0.388205	6.00509	1.91221e-09	2.6648e-08	CD69 molecule
AGR2	27.2984	2.32853	0.369021	6.31003	2.78986e-10	4.67195e-09	anterior gradient 2, protein disulphide isomerase family member
SLC38A2	18.6865	2.32697	0.319609	7.28067	3.32167e-13	1.12575e-11	solute carrier family 38 member 2
CSRNP1	32.1787	2.32643	0.35494	6.55444	5.5852e-11	1.11191e-09	cysteine and serine rich nuclear protein 1
PRKDC	21.5264	2.32536	0.299402	7.76668	8.05692e-15	4.08545e-13	protein kinase, DNA-activated, catalytic subunit
RHOH	13.1115	2.32455	0.313345	7.41849	1.18461e-13	4.56612e-12	ras homolog family member H
RPS27	29.8683	2.3238	0.357716	6.49621	8.23686e-11	1.57679e-09	ribosomal protein S27
ADGRE2	23.8225	2.32124	0.299712	7.7449	9.5659e-15	4.74408e-13	adhesion G protein-coupled receptor E2
NFKB2	20.2169	2.31925	0.371271	6.24679	4.18979e-10	6.74427e-09	nuclear factor kappa B subunit 2
RPS2	26.6874	2.31723	0.369954	6.26356	3.76289e-10	8.98254e-09	ribosomal protein S2
TPI1	26.3012	2.31583	0.305703	7.57541	3.57994e-14	1.59244e-12	triosephosphate isomerase 1
IRAK1	12.9829	2.3151	0.337253	6.86457	6.66923e-12	1.66965e-10	interleukin 1 receptor associated kinase 1
HDLBP	35.2894	2.31396	0.342406	6.75795	1.39953e-11	3.22799e-10	high density lipoprotein binding protein
NOS2	16.298	2.31352	0.354258	6.53062	6.54984e-11	1.28723e-09	nitric oxide synthase 2
USP15	31.3231	2.31291	0.27878	8.29654	1.07187e-16	8.71847e-15	ubiquitin specific peptidase 15
MAPKAPK2	15.6755	2.30689	0.29452	7.83271	4.77474e-15	2.54629e-13	MAPK activated protein kinase 2
STK4	24.8697	2.30677	0.269421	8.56195	1.10971e-17	1.10021e-15	serine/threonine kinase 4
SYNE2	45.8129	2.30595	0.307779	7.49224	6.77082e-14	2.79356e-12	spectrin repeat containing nuclear envelope protein 2
TSPAN1	38.3897	2.30357	0.40674	5.6635	1.48312e-08	1.65485e-07	tetraspanin 1
SH3BP2	25.8536	2.30312	0.292676	7.86917	3.57013e-15	1.98731e-13	SH3 domain binding protein 2
BHLHE40	19.6391	2.301	0.332956	6.91081	4.81888e-12	1.23911e-10	basic helix-loop-helix family member e40
ARHGAP26	28.0471	2.29921	0.270701	8.49353	2.00455e-17	1.87543e-15	Rho GTPase activating protein 26
ZC3HAV1	29.1247	2.29861	0.269458	8.53047	1.45758e-17	1.41691e-15	zinc finger CCCH-type containing, antiviral 1
SNRNP200	19.0928	2.29855	0.338723	6.78595	1.15328e-11	2.71662e-10	small nuclear ribonucleoprotein U5 subunit 200
ARF1	20.1994	2.29696	0.327302	7.01784	2.25323e-12	6.32426e-11	ADP ribosylation factor 1
SERINC1	16.4741	2.29608	0.302908	7.58013	3.45217e-14	1.53903e-12	serine incorporator 1
ATP6V0D1	15.081	2.29487	0.32906	6.97402	3.08001e-12	8.36218e-11	ATPase H+ transporting V0 subunit d1
GMFG	9.89219	2.29368	0.327879	6.9955	2.64318e-12	7.34635e-11	glia maturation factor gamma
H2BC21	10.1375	2.29078	0.291526	7.85788	3.90693e-15	2.14483e-13	H2B clustered histone 21
APOBEC3A	12.9049	2.29035	0.355138	6.44917	1.12463e-10	2.079e-09	apolipoprotein B mRNA editing enzyme catalytic subunit 3A
HLA-DRB5	7.91076	2.29011	0.390996	5.85711	4.70982e-09	5.97949e-08	major histocompatibility complex, class II, DR beta 5
MORC3	10.1582	2.2888	0.31196	7.33684	2.18704e-13	7.82465e-12	MORC family CW-type zinc finger 3
PSEN1	22.1574	2.28734	0.286861	7.97369	1.54002e-15	9.34314e-14	presenilin 1
CANX	36.976	2.28632	0.293589	7.78749	6.83532e-15	3.54725e-13	calnexin
KIF5B	19.4587	2.28528	0.327219	6.98395	2.87003e-12	7.88882e-11	kinesin family member 5B
RELA	10.8515	2.28434	0.323405	7.06342	1.62457e-12	4.78205e-11	RELA proto-oncogene, NF-kB subunit
PSMB8	12.5002	2.28329	0.338034	6.75462	1.43214e-11	3.29938e-10	proteasome 20S subunit beta 8
SLC9A8	14.2227	2.28272	0.297733	7.667	1.76069e-14	8.2948e-13	solute carrier family 9 member A8
HSP90AA1	72.7742	2.28214	0.305889	7.46069	8.60719e-14	3.46513e-12	heat shock protein 90 alpha family class A member 1
GRK2	12.8027	2.27975	0.332354	6.85941	6.9147e-12	1.72245e-10	G protein-coupled receptor kinase 2
PRRC2C	36.7563	2.27627	0.285499	7.97296	1.54912e-15	9.35482e-14	proline rich coiled-coil 2C
SH3BGRL3	10.8384	2.27329	0.322816	7.04206	1.89415e-12	5.44685e-11	SH3 domain binding glutamate rich protein like 3
EFHD2	18.3118	2.27023	0.327219	6.93795	3.97831e-12	1.04591e-10	EF-hand domain family member D2
SAMD9	30.7066	2.26827	0.322534	7.03266	2.02633e-12	5.79349e-11	sterile alpha motif domain containing 9
LDHA	29.2354	2.26722	0.304864	7.43684	1.03122e-13	4.06128e-12	lactate dehydrogenase A
CYRIB	15.1725	2.2662	0.292973	7.7352	1.03244e-14	5.1053e-13	CYFIP related Rac1 interactor B
CTNNB1	31.2106	2.26449	0.308984	7.32882	2.32197e-13	8.26288e-12	catenin beta 1
RAB8B	12.9632	2.26371	0.331161	6.83566	8.1628e-12	2.00084e-10	RAB8B, member RAS oncogene family
IRF9	14.3074	2.26328	0.329284	6.87334	6.27142e-12	1.58199e-10	interferon regulatory factor 9
HNRNPC	47.9317	2.25643	0.293709	7.68255	1.55957e-14	7.43517e-13	heterogeneous nuclear ribonucleoprotein C
TKT	14.1753	2.25255	0.304779	7.39076	1.45992e-13	5.47895e-12	transketolase
XRN2	9.32935	2.25249	0.336329	6.69728	2.1234e-11	4.69125e-10	5'-3' exoribonuclease 2
VPS13C	24.9833	2.25236	0.296438	7.5981	3.00513e-14	1.34576e-12	vacuolar protein sorting 13 homolog C
GBP4	35.009	2.2483	0.308326	7.29195	3.05499e-13	1.04965e-11	guanylate binding protein 4
SON	43.0162	2.24434	0.29849	7.51897	5.52107e-14	2.33597e-12	SON DNA and RNA binding protein
CCDC93	17.4417	2.24159	0.298031	7.52134	5.4217e-14	2.3037e-12	coiled-coil domain containing 93
PRRC2A	19.2296	2.23686	0.296564	7.54258	4.60747e-14	1.99171e-12	proline rich coiled-coil 2A
R3HDM4	11.2455	2.23656	0.314504	7.1114	1.14873e-12	3.51642e-11	R3H domain containing 4
RNF13	14.6622	2.23523	0.315759	7.07892	1.45278e-12	4.32104e-11	ring finger protein 13
CMPK2	13.6668	2.2343	0.359582	6.21361	5.17822e-10	8.15744e-09	cytidine/uridine monophosphate kinase 2
BTG1	20.8217	2.2322	0.290544	7.68284	1.55599e-14	7.43517e-13	BTG anti-proliferation factor 1
WASHC4	10.2584	2.23126	0.327723	6.80836	9.87158e-12	2.3616e-10	WASH complex subunit 4
NAIP	38.587	2.22998	0.309122	7.2139	5.43703e-13	1.78206e-11	NLR family apoptosis inhibitory protein
CAPG	11.5022	2.22977	0.389471	5.72511	1.03365e-08	1.19862e-07	capping actin protein, gelsolin like
CLEC7A	17.2924	2.22946	0.303213	7.35279	1.94109e-13	7.02032e-12	C-type lectin domain containing 7A
RPL13A	55.3183	2.22872	0.351391	6.34258	2.2595e-10	3.83865e-09	ribosomal protein L13a
OGA	22.6892	2.22615	0.279022	7.97839	1.48249e-15	9.06229e-14	O-GlcNAcase
INPP5D	10.5764	2.22559	0.316552	7.03071	2.05484e-12	5.86659e-11	inositol polyphosphate-5-phosphatase D
RPS4X	30.5907	2.22526	0.334039	6.66168	2.7072e-11	5.81348e-10	ribosomal protein S4 X-linked
JUNB	29.4385	2.22241	0.350274	6.34478	2.22746e-10	3.78745e-09	JunB proto-oncogene, AP-1 transcription factor subunit
RPLP2	15.7728	2.21744	0.369895	5.99478	2.03767e-09	2.82384e-08	ribosomal protein lateral stalk subunit P2
OAZ1	24.0204	2.21591	0.347434	6.37794	1.79489e-10	3.13759e-09	ornithine decarboxylase antizyme 1
ADCY7	9.13146	2.21543	0.349056	6.34692	2.19661e-10	3.74138e-09	adenylate cyclase 7
APOL1	15.8496	2.21506	0.303704	7.29349	3.02029e-13	1.04132e-11	apolipoprotein L1
HIVEP2	29.3427	2.21481	0.299271	7.40067	1.35495e-13	5.16279e-12	HIVEP zinc finger 2
SECTM1	12.9522	2.2147	0.313158	7.07213	1.5257e-12	4.51099e-11	secreted and transmembrane 1
IFI44	12.0876	2.21426	0.356754	6.20668	5.41147e-10	8.49132e-09	interferon induced protein 44
ADAM17	11.7838	2.21416	0.316778	6.98961	2.75648e-12	7.61875e-11	ADAM metallopeptidase domain 17
RPL12	24.5735	2.21403	0.359606	6.15683	7.42156e-10	1.64435e-08	ribosomal protein L12
CYTH1	16.5819	2.21346	0.290925	7.60836	2.77599e-14	1.24876e-12	cytohesin 1
MMP14	15.0727	2.21201	0.322576	6.85734	7.01533e-12	1.74316e-10	matrix metallopeptidase 14
TUBA1A	17.9719	2.20956	0.306504	7.20891	5.64004e-13	1.83652e-11	tubulin alpha 1a
CAPS	17.975	2.20742	0.391085	5.64434	1.65817e-08	1.82765e-07	calcyphosine
NAPA	12.5007	2.20682	0.321327	6.86784	6.51794e-12	1.64002e-10	NSF attachment protein alpha
GSTP1	27.8144	2.20375	0.390158	5.64837	1.61978e-08	1.7893e-07	glutathione S-transferase pi 1
TPR	18.3797	2.20345	0.286386	7.694	1.42604e-14	6.86428e-13	translocated promoter region, nuclear basket protein
SUPT6H	16.82	2.20253	0.295238	7.46021	8.63847e-14	3.47072e-12	SPT6 homolog, histone chaperone and transcription elongation factor
SF3B2	13.2801	2.2017	0.314336	7.00427	2.48279e-12	6.91988e-11	splicing factor 3b subunit 2
EP300	24.0899	2.19728	0.28587	7.6863	1.51454e-14	7.25524e-13	E1A binding protein p300
CYSTM1	10.2158	2.19574	0.338428	6.48804	8.6961e-11	1.65517e-09	cysteine rich transmembrane module containing 1
LASP1	29.4017	2.19527	0.284888	7.70575	1.30077e-14	6.30699e-13	LIM and SH3 protein 1
ARFGAP3	10.8952	2.19377	0.338591	6.4791	9.22723e-11	1.73636e-09	ADP ribosylation factor GTPase activating protein 3
CYP4B1	20.0479	2.19304	0.393519	5.57289	2.50554e-08	2.63903e-07	cytochrome P450 family 4 subfamily B member 1
BST2	7.56464	2.19173	0.351519	6.23503	4.51687e-10	7.178e-09	bone marrow stromal cell antigen 2
DENND4A	18.2621	2.19168	0.321474	6.81759	9.25835e-12	2.2381e-10	DENN domain containing 4A
SVIL	18.4939	2.19135	0.282425	7.75905	8.55701e-15	4.31707e-13	supervillin
DRAM1	9.56777	2.19125	0.348319	6.29093	3.15564e-10	5.21872e-09	DNA damage regulated autophagy modulator 1
ABCA13	51.1793	2.19077	0.319718	6.85219	7.27267e-12	1.79814e-10	ATP binding cassette subfamily A member 13
TBC1D14	15.154	2.1901	0.296486	7.38685	1.50348e-13	5.60025e-12	TBC1 domain family member 14
PARP12	11.3707	2.19004	0.344747	6.35259	2.11724e-10	3.63102e-09	poly(ADP-ribose) polymerase family member 12
HSP90AB1	38.9563	2.18931	0.303477	7.21407	5.43046e-13	1.78206e-11	heat shock protein 90 alpha family class B member 1
IL1R1	19.7619	2.18756	0.311345	7.02616	2.12299e-12	6.04384e-11	interleukin 1 receptor type 1
PRDX1	36.9806	2.18681	0.394085	5.54908	2.87174e-08	2.97288e-07	peroxiredoxin 1
ARPC4	12.8393	2.18652	0.31131	7.0236	2.16216e-12	6.12714e-11	actin related protein 2/3 complex subunit 4
HIVEP1	22.517	2.18597	0.295495	7.39768	1.38584e-13	5.25039e-12	HIVEP zinc finger 1
HNRNPK	37.1377	2.18521	0.308106	7.0924	1.31805e-12	3.98059e-11	heterogeneous nuclear ribonucleoprotein K
EPG5	25.2138	2.18259	0.314928	6.93042	4.19597e-12	1.09447e-10	ectopic P-granules 5 autophagy tethering factor
LIMS1	16.9831	2.18258	0.311507	7.00652	2.44322e-12	6.8191e-11	LIM zinc finger domain containing 1
ANXA7	10.3356	2.18102	0.305653	7.13559	9.63703e-13	3.02913e-11	annexin A7
RPL19	34.151	2.17962	0.336634	6.47474	9.49746e-11	1.78384e-09	ribosomal protein L19
MAPK1	14.8617	2.17944	0.291636	7.47316	7.82927e-14	3.17763e-12	mitogen-activated protein kinase 1
RHOG	9.01921	2.1794	0.341915	6.37408	1.84059e-10	3.20343e-09	ras homolog family member G
NUCB1	11.4415	2.17743	0.313221	6.95176	3.60769e-12	9.59866e-11	nucleobindin 1
RASGEF1B	28.9204	2.17658	0.295223	7.37266	1.67255e-13	6.14956e-12	RasGEF domain family member 1B
CDC42EP3	20.9992	2.17618	0.29012	7.50096	6.33518e-14	2.63565e-12	CDC42 effector protein 3
KPNB1	32.8448	2.1749	0.272641	7.97717	1.4973e-15	9.12481e-14	karyopherin subunit beta 1
RPS19	23.4361	2.17481	0.346743	6.27211	3.56194e-10	5.8087e-09	ribosomal protein S19
TMC5	20.0549	2.17212	0.32202	6.74529	1.52717e-11	3.49409e-10	transmembrane channel like 5
GSTO1	9.32933	2.17129	0.321614	6.75123	1.46602e-11	3.36244e-10	glutathione S-transferase omega 1
PGS1	9.1464	2.17066	0.322169	6.73765	1.60968e-11	3.66183e-10	phosphatidylglycerophosphate synthase 1
TMEM154	19.6512	2.17054	0.297832	7.2878	3.15054e-13	1.07507e-11	transmembrane protein 154
S100A6	63.6914	2.1699	0.405095	5.35652	8.48408e-08	7.80927e-07	S100 calcium binding protein A6
CAMKK2	16.9357	2.16893	0.2967	7.31018	2.66786e-13	9.3436e-12	calcium/calmodulin dependent protein kinase kinase 2
STAT5A	11.534	2.1685	0.297172	7.2971	2.94047e-13	1.02087e-11	signal transducer and activator of transcription 5A
PI3	21.152	2.16768	0.385693	5.62021	1.90724e-08	2.06915e-07	peptidase inhibitor 3
RPL10A	18.8296	2.16378	0.387837	5.5791	2.41769e-08	3.47846e-07	ribosomal protein L10a
PLK3	14.7259	2.16364	0.382497	5.65661	1.5439e-08	1.71403e-07	polo like kinase 3
APOL6	59.4645	2.16175	0.283364	7.62886	2.36845e-14	1.09004e-12	apolipoprotein L6
EIF2S3	13.6013	2.1614	0.274372	7.87761	3.33707e-15	1.86801e-13	eukaryotic translation initiation factor 2 subunit gamma
CD59	32.7561	2.16119	0.294321	7.34298	2.08883e-13	7.51376e-12	CD59 molecule (CD59 blood group)
MACROH2A1	13.5684	2.16115	0.309784	6.97633	3.02997e-12	8.27141e-11	macroH2A.1 histone
CELF1	22.3211	2.16039	0.244369	8.84066	9.51512e-19	1.2155e-16	CUGBP Elav-like family member 1
RPS18	40.6153	2.15817	0.365183	5.90983	3.42464e-09	4.48398e-08	ribosomal protein S18
FKBP15	22.0397	2.15745	0.279958	7.70633	1.2949e-14	6.29385e-13	FKBP prolyl isomerase family member 15
COPG1	12.7181	2.15602	0.314143	6.8632	6.73353e-12	1.68364e-10	COPI coat complex subunit gamma 1
SKIL	18.2119	2.15507	0.301021	7.15918	8.1159e-13	2.58774e-11	SKI like proto-oncogene
KDM3B	19.5525	2.15174	0.281359	7.64766	2.04663e-14	9.50704e-13	lysine demethylase 3B
TLR1	9.55902	2.15097	0.318605	6.7512	1.46626e-11	3.36244e-10	toll like receptor 1
ARHGEF2	14.6149	2.15083	0.312125	6.89091	5.5437e-12	1.40912e-10	Rho/Rac guanine nucleotide exchange factor 2
MYCBP2	23.5812	2.15077	0.293952	7.31674	2.54061e-13	8.92933e-12	MYC binding protein 2
WBP2	10.1975	2.14945	0.299723	7.17145	7.42053e-13	2.38895e-11	WW domain binding protein 2
NSMAF	10.4996	2.14931	0.322783	6.65868	2.76297e-11	5.92049e-10	neutral sphingomyelinase activation associated factor
CAST	29.6413	2.14908	0.339363	6.33268	2.40935e-10	4.08278e-09	calpastatin
XRCC5	17.6641	2.14819	0.313952	6.84241	7.78739e-12	1.91353e-10	X-ray repair cross complementing 5
LRP1	19.7344	2.14795	0.301176	7.13188	9.90099e-13	3.10231e-11	LDL receptor related protein 1
TRIM38	24.5592	2.14761	0.286913	7.48524	7.14187e-14	2.92245e-12	tripartite motif containing 38
UBC	161.531	2.14712	0.386125	5.56068	2.68719e-08	2.80075e-07	ubiquitin C
MOB1A	15.2704	2.14485	0.270608	7.92605	2.26222e-15	1.31514e-13	MOB kinase activator 1A
GNB2	13.597	2.14477	0.323843	6.62288	3.52273e-11	7.33553e-10	G protein subunit beta 2
MYL12A	27.6798	2.14381	0.350337	6.1193	9.39895e-10	1.39845e-08	myosin light chain 12A
ATP11B	18.0747	2.14374	0.284864	7.52547	5.25325e-14	2.24169e-12	ATPase phospholipid transporting 11B (putative)
RPS6	37.3428	2.14256	0.330196	6.48876	8.65434e-11	1.64879e-09	ribosomal protein S6
ATP5F1B	20.9685	2.14236	0.363014	5.90158	3.60037e-09	4.69863e-08	ATP synthase F1 subunit beta
PRKAR1A	26.9788	2.14066	0.271528	7.88372	3.17768e-15	1.7838e-13	protein kinase cAMP-dependent type I regulatory subunit alpha
CD14	8.6481	2.13881	0.319894	6.68598	2.29388e-11	5.01232e-10	CD14 molecule
ACSL4	12.8499	2.13808	0.301866	7.08287	1.41197e-12	4.22488e-11	acyl-CoA synthetase long chain family member 4
CXCL1	11.082	2.13671	0.312581	6.8357	8.16062e-12	2.00084e-10	C-X-C motif chemokine ligand 1
CXCL10	19.0875	2.13543	0.454171	4.70182	2.57853e-06	1.59829e-05	C-X-C motif chemokine ligand 10
ARHGAP9	9.44508	2.13537	0.313229	6.8173	9.27675e-12	2.2381e-10	Rho GTPase activating protein 9
NABP1	79.4596	2.13521	0.264933	8.05943	7.66529e-16	4.99196e-14	nucleic acid binding protein 1
EIF2AK2	27.8462	2.13391	0.268573	7.94536	1.93629e-15	1.15528e-13	eukaryotic translation initiation factor 2 alpha kinase 2
RPL23A	22.0142	2.1338	0.391632	5.44847	5.08045e-08	6.63547e-07	ribosomal protein L23a
TLE3	15.1477	2.13214	0.284804	7.48634	7.08225e-14	2.90402e-12	TLE family member 3, transcriptional corepressor
EMILIN2	13.9636	2.13098	0.328574	6.48554	8.84169e-11	1.67647e-09	elastin microfibril interfacer 2
CYTIP	12.9842	2.12946	0.305085	6.97992	2.95357e-12	8.07389e-11	cytohesin 1 interacting protein
IFIT5	11.668	2.12744	0.332881	6.39101	1.64798e-10	2.90885e-09	interferon induced protein with tetratricopeptide repeats 5
RTN4	15.174	2.12727	0.299221	7.10937	1.16577e-12	3.56311e-11	reticulon 4
TFEC	12.3651	2.12651	0.331021	6.42407	1.32674e-10	2.39921e-09	transcription factor EC
PGD	24.0052	2.12622	0.32877	6.4672	9.98341e-11	1.86457e-09	phosphogluconate dehydrogenase
RNF24	18.2252	2.12534	0.305519	6.9565	3.48838e-12	9.33107e-11	ring finger protein 24
AGTPBP1	9.17845	2.1249	0.311572	6.81993	9.10837e-12	2.20549e-10	ATP/GTP binding carboxypeptidase 1
ITGAL	15.2846	2.12454	0.301875	7.0378	1.95297e-12	5.59983e-11	integrin subunit alpha L
TLR8	9.46599	2.12437	0.343456	6.18528	6.19916e-10	9.58845e-09	toll like receptor 8
TUT7	20.5327	2.12435	0.249586	8.51149	1.71709e-17	1.63723e-15	terminal uridylyl transferase 7
LAIR1	15.9536	2.12411	0.329	6.45628	1.0731e-10	1.98928e-09	leukocyte associated immunoglobulin like receptor 1
STEAP4	35.229	2.12361	0.31886	6.65999	2.73851e-11	5.87439e-10	STEAP4 metalloreductase
RPS9	25.1495	2.12338	0.287922	7.37482	1.6457e-13	6.06201e-12	ribosomal protein S9
RPL13	23.7347	2.12266	0.343498	6.17955	6.4284e-10	9.91878e-09	ribosomal protein L13
CD177	10.6797	2.12238	0.352906	6.014	1.80998e-09	2.52941e-08	CD177 molecule
HLA-DPB1	12.4244	2.12223	0.278623	7.61684	2.5997e-14	1.1828e-12	major histocompatibility complex, class II, DP beta 1
CD93	17.7459	2.12134	0.329663	6.43489	1.23559e-10	2.25691e-09	CD93 molecule
GAB2	17.9435	2.12067	0.267705	7.9217	2.34289e-15	1.35724e-13	GRB2 associated binding protein 2
UBA1	20.5505	2.1189	0.311984	6.79171	1.10812e-11	2.61954e-10	ubiquitin like modifier activating enzyme 1
WASHC2C	14.0779	2.11866	0.321264	6.59476	4.25937e-11	8.70572e-10	WASH complex subunit 2C
PTPRE	20.8029	2.11862	0.311166	6.80865	9.85156e-12	2.36128e-10	protein tyrosine phosphatase receptor type E
RPLP1	18.4548	2.1183	0.363188	5.83253	5.45917e-09	6.83357e-08	ribosomal protein lateral stalk subunit P1
LGALS8	17.5643	2.11713	0.267937	7.90161	2.75327e-15	1.57213e-13	galectin 8
EIF4G1	25.4889	2.11671	0.316379	6.69043	2.22513e-11	4.88748e-10	eukaryotic translation initiation factor 4 gamma 1
PLEKHB2	23.7281	2.11661	0.276401	7.65773	1.89247e-14	8.85287e-13	pleckstrin homology domain containing B2
TPPP3	12.4948	2.11648	0.373875	5.66093	1.50551e-08	1.67608e-07	tubulin polymerization promoting protein family member 3
KRT19	80.5433	2.11634	0.443835	4.76831	1.85778e-06	1.44754e-05	keratin 19
ERGIC1	19.075	2.11524	0.272531	7.76145	8.39658e-15	4.24688e-13	endoplasmic reticulum-golgi intermediate compartment 1
ETV6	19.7664	2.11432	0.281509	7.51066	5.88291e-14	2.4681e-12	ETS variant transcription factor 6
HDGF	16.2025	2.11295	0.29811	7.08782	1.36245e-12	4.10133e-11	heparin binding growth factor
FNDC3A	16.0889	2.11174	0.303394	6.96039	3.39336e-12	9.11358e-11	fibronectin type III domain containing 3A
P4HB	28.1962	2.10985	0.333361	6.32901	2.46734e-10	4.17396e-09	prolyl 4-hydroxylase subunit beta
GNA13	20.5066	2.10774	0.280787	7.50654	6.07087e-14	2.53627e-12	G protein subunit alpha 13
PTGER4	10.6021	2.10695	0.342769	6.14686	7.90334e-10	1.19226e-08	prostaglandin E receptor 4
ATP6V1C1	14.4495	2.10461	0.311311	6.76045	1.3756e-11	3.18016e-10	ATPase H+ transporting V1 subunit C1
SIGLEC5	12.5272	2.10424	0.342729	6.13966	8.26958e-10	1.24375e-08	Sialic acid binding Ig like lectin 5
IQSEC1	21.1121	2.10342	0.285157	7.37636	1.62671e-13	6.00317e-12	IQ motif and Sec7 domain ArfGEF 1
ZFYVE26	15.6046	2.10305	0.278488	7.55165	4.29774e-14	1.87408e-12	zinc finger FYVE-type containing 26
CTNND1	32.6825	2.10292	0.302963	6.94117	3.88852e-12	1.02636e-10	catenin delta 1
VCP	27.9707	2.10214	0.288388	7.28928	3.11607e-13	1.06513e-11	valosin containing protein
NIN	23.4941	2.10143	0.278847	7.53614	4.84084e-14	2.07906e-12	ninein
SIPA1L2	17.4069	2.10134	0.266435	7.88687	3.09868e-15	1.7493e-13	signal induced proliferation associated 1 like 2
ALDH1A1	51.0067	2.10044	0.448573	4.6825	2.83394e-06	1.73703e-05	aldehyde dehydrogenase 1 family member A1
ARHGAP25	12.4812	2.09991	0.295651	7.10268	1.22361e-12	3.72847e-11	Rho GTPase activating protein 25
FNIP1	17.8705	2.09635	0.301441	6.95442	3.54006e-12	9.43132e-11	folliculin interacting protein 1
WASHC2A	12.9191	2.09446	0.289866	7.22563	4.98799e-13	1.65117e-11	WASH complex subunit 2A
PSMB9	8.08166	2.09348	0.37928	5.51962	3.39729e-08	3.44536e-07	proteasome 20S subunit beta 9
MAP3K5	12.2992	2.09131	0.284965	7.33883	2.15466e-13	7.72266e-12	mitogen-activated protein kinase kinase kinase 5
KLHL21	17.0433	2.09115	0.297673	7.02498	2.14093e-12	6.07756e-11	kelch like family member 21
STAB1	8.28867	2.09089	0.37273	5.60966	2.02721e-08	2.18738e-07	stabilin 1
ISG20	12.5071	2.0908	0.365378	5.72229	1.05096e-08	1.21412e-07	interferon stimulated exonuclease gene 20
EIF1	30.7918	2.09028	0.335528	6.22981	4.67004e-10	7.4037e-09	eukaryotic translation initiation factor 1
ARID4B	14.6986	2.09015	0.289144	7.22875	4.87449e-13	1.61629e-11	AT-rich interaction domain 4B
SEPTIN9	23.1656	2.08942	0.316747	6.59651	4.20962e-11	8.6306e-10	septin 9
ACAP2	17.2634	2.08735	0.295668	7.05976	1.66793e-12	4.86653e-11	ArfGAP with coiled-coil, ankyrin repeat and PH domains 2
CTSA	13.7321	2.08539	0.310491	6.71641	1.86253e-11	4.17038e-10	cathepsin A
SP110	18.7888	2.08513	0.292999	7.11651	1.10696e-12	3.39901e-11	SP110 nuclear body protein
DYNC1H1	48.9884	2.08505	0.277571	7.51177	5.83335e-14	2.45247e-12	dynein cytoplasmic 1 heavy chain 1
KARS1	10.9158	2.08284	0.303406	6.86485	6.65603e-12	1.66845e-10	lysyl-tRNA synthetase 1
HSPH1	16.5158	2.08249	0.30787	6.76417	1.34079e-11	3.1069e-10	heat shock protein family H (Hsp110) member 1
MAP2K3	13.3706	2.08065	0.297751	6.98788	2.79076e-12	7.7028e-11	mitogen-activated protein kinase kinase 3
RPL8	19.2217	2.08052	0.367178	5.66623	1.45972e-08	1.63515e-07	ribosomal protein L8
CSK	10.1755	2.07975	0.330293	6.29668	3.04079e-10	5.04553e-09	C-terminal Src kinase
BLTP2	17.6306	2.07974	0.312531	6.6545	2.84265e-11	6.07815e-10	bridge-like lipid transfer protein family member 2
VCAN	26.738	2.07971	0.32658	6.36814	1.91331e-10	3.3184e-09	versican
SLC43A2	23.2049	2.07851	0.278556	7.46175	8.53776e-14	3.44414e-12	solute carrier family 43 member 2
CKAP4	12.0915	2.07842	0.324229	6.41033	1.45207e-10	2.5929e-09	cytoskeleton associated protein 4
PARP4	17.9932	2.07757	0.290754	7.14547	8.9689e-13	2.83252e-11	poly(ADP-ribose) polymerase family member 4
PTTG1IP	15.255	2.07732	0.310826	6.68322	2.33747e-11	5.08527e-10	PTTG1 interacting protein
SGK1	34.0922	2.07611	0.312344	6.64687	2.99382e-11	6.34689e-10	serum/glucocorticoid regulated kinase 1
ANXA3	11.5654	2.07442	0.341671	6.07139	1.26805e-09	1.83187e-08	annexin A3
POLR2A	26.2287	2.07359	0.303463	6.83309	8.31062e-12	2.03457e-10	RNA polymerase II subunit A
IGF2R	156.743	2.07338	0.270303	7.67058	1.71216e-14	8.08527e-13	insulin like growth factor 2 receptor
LILRA6	8.43849	2.07298	0.34037	6.09038	1.1264e-09	1.64567e-08	leukocyte immunoglobulin like receptor A6
H1-2	9.30035	2.07283	0.33011	6.2792	3.40323e-10	5.56354e-09	H1.2 linker histone, cluster member
RPS27A	23.9675	2.07137	0.339371	6.10357	1.03727e-09	1.52551e-08	ribosomal protein S27a
ITPRIP	19.3348	2.07131	0.319575	6.48144	9.08525e-11	1.7145e-09	inositol 1,4,5-trisphosphate receptor interacting protein
CAPZA1	20.6209	2.07014	0.27435	7.54561	4.50176e-14	1.95024e-12	capping actin protein of muscle Z-line subunit alpha 1
WNK1	34.6572	2.06965	0.265917	7.78308	7.07798e-15	3.65414e-13	WNK lysine deficient protein kinase 1
TXNRD1	31.0661	2.06929	0.317494	6.51758	7.14489e-11	1.39455e-09	thioredoxin reductase 1
PPIB	8.62932	2.06817	0.366649	5.64073	1.69334e-08	1.85616e-07	peptidylprolyl isomerase B
KDM2A	24.0853	2.06723	0.273137	7.56847	3.77659e-14	1.66137e-12	lysine demethylase 2A
VEGFA	15.589	2.06702	0.308573	6.69864	2.10368e-11	4.65285e-10	vascular endothelial growth factor A
TET2	35.1678	2.06606	0.264021	7.82533	5.06308e-15	2.68343e-13	tet methylcytosine dioxygenase 2
DBNL	22.9912	2.06539	0.257989	8.00571	1.18777e-15	7.39686e-14	drebrin like
DNAJC5	24.2218	2.0641	0.303541	6.80009	1.04555e-11	2.49231e-10	DnaJ heat shock protein family (Hsp40) member C5
EIF4A1	34.1013	2.06396	0.302888	6.81428	9.47375e-12	2.28011e-10	eukaryotic translation initiation factor 4A1
TET3	28.6642	2.06364	0.282624	7.30171	2.84136e-13	9.9164e-12	tet methylcytosine dioxygenase 3
PIK3CD	13.5975	2.0635	0.304922	6.7673	1.3121e-11	3.05106e-10	phosphatidylinositol-4,5-bisphosphate 3-kinase catalytic subunit delta
APOL2	12.6437	2.06321	0.3134	6.58332	4.6006e-11	9.31716e-10	apolipoprotein L2
OSBPL8	15.4442	2.06244	0.291089	7.08528	1.38766e-12	4.15838e-11	oxysterol binding protein like 8
CXCL16	13.1255	2.05954	0.297155	6.93086	4.18296e-12	1.09447e-10	C-X-C motif chemokine ligand 16
HK1	15.4517	2.05552	0.30931	6.64552	3.02147e-11	6.39192e-10	hexokinase 1
HECTD1	29.7174	2.05519	0.315264	6.51894	7.08047e-11	1.38333e-09	HECT domain E3 ubiquitin protein ligase 1
OASL	18.2388	2.05193	0.352758	5.81684	5.9972e-09	7.42773e-08	2'-5'-oligoadenylate synthetase like
SNN	12.6208	2.05087	0.296268	6.92234	4.44257e-12	1.14976e-10	stannin
AOAH	6.77126	2.05048	0.370481	5.53464	3.1186e-08	3.19032e-07	acyloxyacyl hydrolase
EHF	26.7572	2.0501	0.304451	6.73375	1.65341e-11	3.75276e-10	ETS homologous factor
RAB1A	15.0291	2.04988	0.289497	7.08085	1.43271e-12	4.27409e-11	RAB1A, member RAS oncogene family
S100A12	7.59313	2.04968	0.40417	5.07133	3.95052e-07	3.04667e-06	S100 calcium binding protein A12
USP34	20.3689	2.04939	0.287671	7.12407	1.04782e-12	3.24744e-11	ubiquitin specific peptidase 34
M6PR	12.1711	2.04933	0.300973	6.80903	9.8261e-12	2.35921e-10	mannose-6-phosphate receptor, cation dependent
MAN2B1	7.68806	2.04866	0.333131	6.14972	7.7619e-10	1.17181e-08	mannosidase alpha class 2B member 1
MAST3	11.4432	2.04739	0.316705	6.46466	1.01526e-10	1.89439e-09	microtubule associated serine/threonine kinase 3
CORO1C	15.6163	2.04727	0.290719	7.04209	1.89383e-12	5.44685e-11	coronin 1C
RPL6	24.8275	2.04641	0.291699	7.01549	2.29138e-12	6.4223e-11	ribosomal protein L6
ITPR2	14.2177	2.04598	0.265172	7.71568	1.20339e-14	5.87773e-13	inositol 1,4,5-trisphosphate receptor type 2
DHCR24	20.7126	2.04584	0.331163	6.17774	6.50267e-10	1.00143e-08	24-dehydrocholesterol reductase
PSME1	12.0758	2.04582	0.339464	6.02661	1.67434e-09	2.36306e-08	proteasome activator subunit 1
BRI3	10.3315	2.0448	0.326344	6.26576	3.71005e-10	6.02997e-09	brain protein I3
PDIA3	20.1002	2.04365	0.288059	7.09458	1.29747e-12	3.93546e-11	protein disulfide isomerase family A member 3
ANXA2	68.9483	2.04249	0.394667	5.17523	2.27625e-07	1.86059e-06	annexin A2
ALAS1	7.99639	2.04238	0.320356	6.37534	1.82553e-10	3.18557e-09	5'-aminolevulinate synthase 1
GPR84	10.4694	2.04224	0.379143	5.38645	7.18633e-08	6.71713e-07	G protein-coupled receptor 84
APBB1IP	9.85768	2.04221	0.334443	6.10629	1.01976e-09	1.50197e-08	amyloid beta precursor protein binding family B member 1 interacting protein
EIF3C	18.2383	2.04126	0.340075	6.00237	1.94458e-09	2.70423e-08	eukaryotic translation initiation factor 3 subunit C
SLC44A4	14.1384	2.04092	0.3557	5.73776	9.59392e-09	1.11937e-07	solute carrier family 44 member 4
CTNNA1	35.9161	2.03997	0.363799	5.60741	2.05371e-08	2.21104e-07	catenin alpha 1
MYD88	11.8849	2.03996	0.319034	6.39419	1.61405e-10	2.86125e-09	MYD88 innate immune signal transduction adaptor
GNG2	13.7739	2.03964	0.310731	6.56401	5.23808e-11	1.05015e-09	G protein subunit gamma 2
CD48	12.7317	2.03802	0.325059	6.26968	3.61781e-10	5.89499e-09	CD48 molecule
BOD1L1	23.1247	2.03791	0.249889	8.15527	3.48412e-16	2.45558e-14	biorientation of chromosomes in cell division 1 like 1
TUBB	18.8959	2.03756	0.269197	7.56906	3.75941e-14	1.65747e-12	tubulin beta class I
ATP6V1A	15.6232	2.03413	0.288096	7.06059	1.65791e-12	4.84929e-11	ATPase H+ transporting V1 subunit A
NUB1	11.9524	2.03245	0.303075	6.70608	1.99919e-11	4.44146e-10	negative regulator of ubiquitin like proteins 1
OAS1	29.1304	2.03193	0.336775	6.03348	1.60463e-09	2.28082e-08	2'-5'-oligoadenylate synthetase 1
SEC14L1	26.3248	2.03164	0.272758	7.44852	9.43961e-14	3.76225e-12	SEC14 like lipid binding 1
SIPA1L1	21.2034	2.03033	0.260557	7.79225	6.58269e-15	3.42506e-13	signal induced proliferation associated 1 like 1
NCOA1	16.2135	2.02888	0.255425	7.94314	1.97131e-15	1.16697e-13	nuclear receptor coactivator 1
PTPN12	10.5253	2.02842	0.30729	6.60101	4.08376e-11	8.39846e-10	protein tyrosine phosphatase non-receptor type 12
MUC16	240.456	2.02749	0.309759	6.54537	5.93472e-11	1.17562e-09	mucin 16, cell surface associated
STXBP2	9.20838	2.02736	0.326515	6.20907	5.33003e-10	8.37012e-09	syntaxin binding protein 2
EAF1	12.7998	2.02583	0.295526	6.85499	7.13151e-12	1.76762e-10	ELL associated factor 1
ADPGK	7.80558	2.02495	0.303335	6.67562	2.46184e-11	5.321e-10	ADP dependent glucokinase
AIF1	7.33095	2.0238	0.340264	5.94774	2.71866e-09	3.64341e-08	allograft inflammatory factor 1
MBNL1	17.5054	2.02338	0.288727	7.00795	2.41838e-12	6.75926e-11	muscleblind like splicing regulator 1
RPS8	23.6647	2.02233	0.351441	5.75439	8.69549e-09	1.023e-07	ribosomal protein S8
MAP3K2	21.7301	2.02086	0.271924	7.43168	1.07225e-13	4.18975e-12	mitogen-activated protein kinase kinase kinase 2
MICAL1	8.06486	2.01997	0.325625	6.20337	5.5266e-10	8.64475e-09	microtubule associated monooxygenase, calponin and LIM domain containing 1
ADD1	12.5456	2.01933	0.292854	6.89534	5.37361e-12	1.37113e-10	adducin 1
CEACAM5	36.1093	2.01821	0.384834	5.24438	1.5681e-07	1.34616e-06	CEA cell adhesion molecule 5
SP140	6.87098	2.01793	0.341478	5.90939	3.43379e-09	4.49302e-08	SP140 nuclear body protein
C16orf72	34.1679	2.01445	0.247322	8.14506	3.7909e-16	2.62309e-14	chromosome 16 open reading frame 72
HSP90B1	25.7066	2.01352	0.276208	7.28986	3.1028e-13	1.06309e-11	heat shock protein 90 beta family member 1
DDX6	25.9901	2.0124	0.24654	8.1626	3.27879e-16	2.34192e-14	DEAD-box helicase 6
MUC2	12.7853	2.01207	0.353591	5.69039	1.26749e-08	1.43514e-07	mucin 2, oligomeric mucus/gel-forming
SEC16A	22.3743	2.01178	0.267935	7.50845	5.98293e-14	2.50479e-12	SEC16 homolog A, endoplasmic reticulum export factor
NOP10	8.21969	2.01116	0.325605	6.17669	6.546e-10	1.00577e-08	NOP10 ribonucleoprotein
SEMA4A	10.1337	2.01069	0.312872	6.42655	1.30533e-10	2.36479e-09	semaphorin 4A
DSP	36.55	2.0105	0.331461	6.06557	1.31489e-09	1.89062e-08	desmoplakin
KMT2E	21.791	2.0104	0.275552	7.29591	2.96642e-13	1.0263e-11	lysine methyltransferase 2E (inactive)
RPS14	29.2879	2.00976	0.34501	5.82522	5.70363e-09	9.91446e-08	ribosomal protein S14
HLA-F	24.3107	2.00959	0.296169	6.7853	1.15845e-11	2.72558e-10	major histocompatibility complex, class I, F
SELPLG	10.0069	2.00921	0.306449	6.55642	5.51135e-11	1.0994e-09	selectin P ligand
DSE	25.4012	2.00859	0.285022	7.04715	1.82614e-12	5.28944e-11	dermatan sulfate epimerase
LARP1	19.5075	2.00837	0.275291	7.29544	2.97688e-13	1.02813e-11	La ribonucleoprotein 1, translational regulator
PPP1R15B	23.942	2.00786	0.32171	6.24122	4.34182e-10	6.93299e-09	protein phosphatase 1 regulatory subunit 15B
CNBP	19.889	2.00597	0.280448	7.15272	8.50775e-13	2.69972e-11	CCHC-type zinc finger nucleic acid binding protein
TBC1D2	11.3468	2.00577	0.328924	6.09799	1.07411e-09	1.57504e-08	TBC1 domain family member 2
RAB20	7.93542	2.00576	0.326133	6.15013	7.74201e-10	1.17147e-08	RAB20, member RAS oncogene family
RAB31	15.1161	2.00448	0.275227	7.283	3.26481e-13	1.11216e-11	RAB31, member RAS oncogene family
MDM2	24.8584	2.00305	0.273076	7.33515	2.21469e-13	7.90938e-12	MDM2 proto-oncogene
MFSD14A	5.4254	2.00269	0.394173	5.08073	3.75988e-07	2.91091e-06	major facilitator superfamily domain containing 14A
FER1L6	19.0091	2.0012	0.356743	5.60965	2.02735e-08	2.18738e-07	fer-1 like family member 6
WDR74	419.145	2.00096	0.486305	4.11463	3.87809e-05	0.000168961	WD repeat domain 74
RPS12	28.901	2.00011	0.346909	5.76552	8.14073e-09	9.67373e-08	ribosomal protein S12
MMP17	2.1287	-2.00254	0.287254	-6.97131	3.14005e-12	8.51359e-11	matrix metallopeptidase 17
CPLX1	1.99681	-2.009	0.31895	-6.29881	2.99941e-10	4.98934e-09	complexin 1
CT47A6	1.63854	-2.00973	0.361735	-5.5558	2.76343e-08	2.8757e-07	cancer/testis antigen family 47 member A6
SLC45A1	2.74386	-2.01076	0.290711	-6.91669	4.62314e-12	1.19339e-10	solute carrier family 45 member 1
IGFALS	2.23498	-2.02062	0.311293	-6.49105	8.52403e-11	1.62864e-09	insulin like growth factor binding protein acid labile subunit
TAF11L4	1.83802	-2.02552	0.362351	-5.58993	2.27163e-08	2.41822e-07	TATA-box binding protein associated factor 11 like 4
IRGC	2.067	-2.02639	0.305773	-6.62709	3.42374e-11	7.14852e-10	immunity related GTPase cinema
SPEM2	2.57152	-2.04888	0.296376	-6.91312	4.74093e-12	1.22222e-10	SPEM family member 2
MMP23B	2.36081	-2.05071	0.327278	-6.26595	3.70551e-10	6.02804e-09	matrix metallopeptidase 23B
KRTAP10-4	1.97811	-2.0509	0.322833	-6.35282	2.1141e-10	3.62875e-09	keratin associated protein 10-4
MEF2B	1.82123	-2.05473	0.373349	-5.50351	3.7231e-08	5.03817e-07	myocyte enhancer factor 2B
KCNG2	1.71964	-2.06667	0.335728	-6.15578	7.47094e-10	1.13563e-08	potassium voltage-gated channel modifier subfamily G member 2
CT47A10	1.68632	-2.08673	0.350791	-5.94866	2.70354e-09	3.62559e-08	cancer/testis antigen family 47 member A10
FOXS1	2.12181	-2.09455	0.318283	-6.58077	4.68027e-11	9.45926e-10	forkhead box S1
RIMBP3C	2.15194	-2.1044	0.34938	-6.02323	1.7097e-09	2.40274e-08	RIMS binding protein 3C
INS	1.81632	-2.10658	0.369121	-5.70702	1.14971e-08	1.84117e-07	insulin
FAM90A9	2.0417	-2.19026	0.347571	-6.30161	2.9457e-10	4.9123e-09	family with sequence similarity 90 member A9
CCDC166	1.8607	-2.1979	0.338911	-6.48518	8.8625e-11	1.67882e-09	coiled-coil domain containing 166
C1QTNF4	1.93378	-2.21627	0.33334	-6.64866	2.95779e-11	6.28388e-10	C1q and TNF related 4
BHLHE23	1.80123	-2.24343	0.3532	-6.35172	2.12915e-10	3.64829e-09	basic helix-loop-helix family member e23
USP17L20	2.14142	-2.24683	0.353893	-6.3489	2.16858e-10	3.70312e-09	ubiquitin specific peptidase 17 like family member 20
MTRNR2L6	42.54	-2.38918	0.502982	-4.75003	2.03383e-06	1.29293e-05	MT-RNR2 like 6 (pseudogene)
MTRNR2L8	23227.7	-2.54888	0.651148	-3.91443	9.06172e-05	0.000350033	MT-RNR2 like 8 (pseudogene)
