# Supplementary material for: Longitudinal study across SARS-CoV-2 variants identifies transcriptionally active microbes (TAMs) associated with Delta severity
Source: iScience. 2023 Aug 29;26(10):107779. doi: 10.1016/j.isci.2023.107779 (PMC10493601; doi:10.1016/j.isci.2023.107779)
Supplement: Table S8. Host Pathways Enrichment through GSEA across Pre-VOC and VOCs, related to Figure 4B — And Host Pathways Enrichment through GSEA across Delta and Omicron. [file mmc9.xlsx]

## Sheet: Pre-VOC&VOCs
Supplementary Table 8: Host Pathways Enrichment through GSEA across Pre-VOC and VOCs. Related to Figure 4B.
Pathways	enrichmentScore	normalizedEnrichmentScore	pValue	genes	Count
Influenza A	0.56889	2.66254	0	ADAR;CXCL8;ICAM1;IFIH1;IL1B;IVNS1ABP;MX1;NFKBIA;OAS2;OAS3;RSAD2;STAT1;STAT2	13
Measles	0.604877	2.48333	0	ADAR;IFIH1;IL1B;MSN;MX1;NFKBIA;OAS2;OAS3;STAT1;STAT2;TLR2;TNFAIP3	12
Proteoglycans in cancer	0.662098	2.43237	0	CD44;CTNNB1;DDX5;FLNA;HIF1A;IQGAP1;MSN;PLAUR;THBS1;TLR2	10
Herpes simplex infection	0.557447	2.26287	0	CD74;EIF2AK2;HLA-E;IFIH1;IFIT1;IL1B;JAK1;NFKBIA;OAS2;OAS3;STAT1;STAT2;TLR2	13
NF-kappa B signaling pathway	0.728008	2.28767	0	BCL2A1;CFLAR;CXCL8;ICAM1;IL1B;NFKBIA;TNFAIP3	7
Legionellosis	0.857741	2.21656	0	CXCL8;EEF1A1;IL1B;NFKBIA;TLR2	5
Kaposi sarcoma-associated herpesvirus infection	0.49467	2.15529	0	CALML5;CTNNB1;CXCL8;EIF2AK2;HIF1A;HLA-E;ICAM1;JAK1;LYN;MAPK14;NFKBIA;PREX1;STAT1;STAT2	14
TNF signaling pathway	0.710482	2.07824	0	CFLAR;ICAM1;IL1B;IRF1;NFKBIA;TNFAIP3	6
Lysosome	0.637895	2.03608	0	ASAH1;CLTC;CTSB;CTSD;GNS;IGF2R;LITAF;PSAP	8
Hepatitis C	0.542373	2.02704	0	CXCL8;EIF2AK2;IFIT1;IRF1;JAK1;MAPK14;NFKBIA;OAS2;OAS3;STAT1;STAT2	11
Taste transduction	-0.762105	-1.79088	0.00124069	TAS2R19;TAS2R20;TAS2R30;TAS2R31;TAS2R43;TAS2R45;TAS2R46;TAS2R50	8
Phagosome	-0.356638	-0.725368	0.853825	RAB7A	1
Ras signaling pathway	-0.291869	-0.593022	0.960864	CALML5;FGF22;FGF3;INS	4
Autophagy	-0.474686	-1.14131	0.331689	RAB7A;RRAGA;STX17	3
Sphingolipid signaling pathway	-0.360999	-0.736323	0.833803	PPP2R5E	1
Metabolic pathways	-0.418684	-1.26172	0.19368	GAPDH;GPAT4;MTHFD2L;PANK3;PIGK;PIGL;PIGU;POLR2C;PPCDC	9
AMPK signaling pathway	-0.583435	-1.17741	0.255618	ELAVL1;PPP2R5E	2
Purine metabolism	-0.460612	-0.945733	0.542005	POLR2C	1
RNA transport	-0.469108	-0.946981	0.554302	EIF2S2;EIF4G2	2
Huntington disease	-0.318412	-0.744571	0.782822	COX6A2;COX8C;POLR2C;POLR2J2;POLR2J3	5

## Sheet: Delta&Omicron
Supplementary Table 8: Host Pathways Enrichment through GSEA across Delta and Omicron
Pathways	enrichmentScore	normalizedEnrichmentScore	pValue	FDR	genes	count
TNF signaling pathway	0.680579	2.34052	0	0.010895	CFLAR;ICAM1;IL1B;IRF1;NFKBIA;PTGS2;SOCS3;TNFAIP3;TNFRSF1B	9
NF-kappa B signaling pathway	0.535614	2.23994	0	0.0193688	BCL2A1;CCL4;CXCL8;ICAM1;IL1B;LYN;NFKBIA;PLAU;PTGS2;TNFAIP3	10
Ribosome	-0.35141	-2.1651	0	0.0405315	RPL10;RPL10A;RPL12;RPL13;RPL13A;RPL19;RPL23A;RPL3;RPL4;RPL41;RPL6;RPL7A;RPLP0;RPLP1;RPLP2;RPS11;RPS14;RPS18;RPS19;RPS2;RPS27;RPS27A;RPS4X;RPS6;RPS8	25
Apelin signaling pathway	-0.704782	-1.93468	0.0110497	0.0780973	CALM1;GNAI2;MEF2B;PIK3R5;RPS6	5
AGE-RAGE signaling pathway in diabetic complications	0.60871	1.84302	0.0119581	0.110614	CXCL8;CYBB;ICAM1;IL1B;STAT1;STAT3	6
Transcriptional misregulation in cancer	0.531705	1.86119	0.0102041	0.113446	BCL2A1;BCL6;CXCL8;IL1R2;NFKBIZ;PLAU	6
IL-17 signaling pathway	0.536919	1.90227	0.00282885	0.11936	CXCL8;IL1B;NFKBIA;PTGS2;S100A8;TNFAIP3	6
Cytokine-cytokine receptor interaction	0.39843	1.87286	0.0065703	0.122669	CCL3;CCL4;CSF2RB;CSF3R;CXCL8;IL1B;IL1R2;IL1RN	8
Toll-like receptor signaling pathway	0.499592	1.91575	0.00833333	0.138608	CCL3;CCL4;CXCL8;IL1B;NFKBIA;STAT1;TLR2	7
Apoptosis	0.493644	1.94086	0.00689655	0.150915	ACTB;BCL2A1;CFLAR;CSF2RB;CTSB;CTSD;CTSL;CTSS;MCL1;NFKB1;NFKBIA;TNFSF10;TUBA1A;TUBA1B	14
Protein processing in endoplasmic reticulum	-0.392405	-1.70469	0.0215827	0.157183	CALR;CANX;DNAJA1;HSP90AA1;HSP90AB1;HSPA1A;HSPA1B;HSPA8;NFE2L2;P4HB;PPP1R15A;XBP1	12
Lysosome	0.443604	1.77346	0.0189702	0.162348	ASAH1;CD63;CTSB;CTSD;CTSL;CTSS;GNS;IGF2R;LAPTM5;LITAF;PSAP;SLC11A1	12
Adipocytokine signaling pathway	0.595215	1.72332	0.0139535	0.206157	ACSL1;NFKBIA;SOCS3;STAT3;TNFRSF1B	5
Progesterone-mediated oocyte maturation	-0.492723	-1.39423	0.127717	0.465494	GNAI2;HSP90AA1;HSP90AB1;INS;STK10	5
Th1 and Th2 cell differentiation	-0.223419	-0.928309	0.524116	0.64402	HLA-DPA1;HLA-DRA;IFNGR1;IL2RG;IL4R;NOTCH2;STAT6	7
Bacterial invasion of epithelial cells	-0.314064	-0.981741	0.438503	0.647145	ARPC2;CLTC;HCLS1;RHOA;RHOG	5
Estrogen signaling pathway	-0.26759	-1.07023	0.343537	0.65839	CALM1;GNAI2;GRB2;HSP90AA1;HSP90AB1;HSPA1A;HSPA1B;HSPA8;KRT19	9
mTOR signaling pathway	-0.3125	-0.942613	0.484058	0.666488	ATP6V1B2;DDIT4;GRB2;INS;RHOA;RPS6	6
Colorectal cancer	-0.357588	-0.995851	0.461957	0.677847	GRB2;RAC2;RALB;RALGDS;RHOA	5
cGMP-PKG signaling pathway	-0.259797	-1.02285	0.411043	0.688591	ATP2B1;CALM1;GNAI2;INS;MEF2B;PIK3R5;RHOA	7
