# Supplementary material for: Longitudinal study across SARS-CoV-2 variants identifies transcriptionally active microbes (TAMs) associated with Delta severity
Source: iScience. 2023 Aug 29;26(10):107779. doi: 10.1016/j.isci.2023.107779 (PMC10493601; doi:10.1016/j.isci.2023.107779)
Supplement: Table S9. Alpha diversity (Shannon H & Chao-1) indices for Pre-VOC, Delta and Omicron, related to Figure 2 [file mmc10.xlsx]

## Sheet: Pre-VOC
Table S9: Alpha diversity(Shannon_H & Chao-1) indices for Pre-VOC, Delta and Omicron. Related to Figure 2.
Sl No	Sample IDs	Condition	Shannon_H	Chao-1
1	IGIB1130001	Mortality	6.92717	2275.43
2	IGIB11301309	Mortality	7.53107	3367.39
3	IGIB11301421	Mortality	7.56841	3347.8
4	IGIB11301692	Mortality	3.95928	56
5	IGIB11301874	Mortality	7.50819	3421
6	IGIB11301895	Mortality	2.17899	9
7	IGIB11301959	Mortality	7.6579	3772.7
8	IGIB11303310	Mortality	4.01481	58
9	IGIB11303528	Mortality	4.02191	58
10	IGIB11303565	Mortality	4.5231	100
11	IGIB11303573	Mortality	6.1368	546
12	IGIB11304392	Mortality	4.43959	92
13	IGIB11304400	Mortality	5.00683	164
14	IGIB11304639	Mortality	7.7166	4860.91
15	IGIB11304668	Mortality	7.67158	4267.73
16	IGIB11305043	Mortality	4.51672	101
17	IGIB11305604	Mortality	4.61853	105
18	IGIB11305615	Mortality	3.05296	22
19	IGIB1130006	Recovered	5.21387	204
20	IGIB1130008	Recovered	5.41166	248
21	IGIB1130009	Recovered	4.7027	119
22	IGIB1130012	Recovered	6.65995	2107.61
23	IGIB1130013	Recovered	5.50889	287
24	IGIB1130023	Recovered	5.55864	302
25	IGIB1130032	Recovered	5.49714	295
26	IGIB1130033	Recovered	4.9906	161
27	IGIB1130035	Recovered	5.23583	205
28	IGIB1130036	Recovered	6.02234	474
29	IGIB1130037	Recovered	6.3068	635
30	IGIB1130038	Recovered	5.58446	310
31	IGIB1130039	Recovered	5.33324	227
32	IGIB1130041	Recovered	5.92281	437
33	IGIB1130044	Recovered	4.83497	138
34	IGIB1130045	Recovered	5.88687	422
35	IGIB1130046	Recovered	4.55285	102
36	IGIB1130047	Recovered	5.02803	170
37	IGIB1130048	Recovered	4.65456	111
38	IGIB1130049	Recovered	4.62446	110
39	IGIB11300693	Recovered	3.88613	51
40	IGIB11301578	Recovered	7.47439	3093.56
41	IGIB11301715	Recovered	5.58323	312
42	IGIB11301835	Recovered	5.99878	473
43	IGIB11302541	Recovered	5.37149	243
44	IGIB11303588	Recovered	4.88396	149
45	IGIB11303663	Recovered	5.07854	175
46	IGIB11303980	Recovered	4.5721	102
47	IGIB11304156	Recovered	7.70482	3867.34
48	IGIB11304171	Recovered	3.80171	47
49	IGIB11304174	Recovered	7.71112	4010.18
50	IGIB11304239	Recovered	5.76723	376
51	IGIB11304384	Recovered	4.09163	62
52	IGIB11304386	Recovered	5.03436	170
53	IGIB11304409	Recovered	7.68973	3830.81
54	IGIB11304410	Recovered	4.81358	133
55	IGIB11304423	Recovered	5.82085	396
56	IGIB11304428	Recovered	4.89168	147
57	IGIB11304453	Recovered	6.00766	472
58	IGIB11304644	Recovered	4.39917	87
59	IGIB11304645	Recovered	5.61498	295
60	IGIB11304655	Recovered	5.04682	170
61	IGIB11304665	Recovered	3.11451	23
62	IGIB11304669	Recovered	4.86835	147
63	IGIB11304690	Recovered	5.6615	320
64	IGIB11304763	Recovered	4.85529	140
65	IGIB11304768	Recovered	3.62408	39
66	IGIB11304857	Recovered	3.86357	50
67	IGIB11304885	Recovered	3.92466	54
68	IGIB11304887	Recovered	5.42587	249
69	IGIB11304903	Recovered	4.8231	130
70	IGIB11305015	Recovered	5.23327	206
71	IGIB11305020	Recovered	4.90086	150
72	IGIB11305028	Recovered	5.41222	241
73	IGIB11305044	Recovered	5.72053	328
74	IGIB11305069	Recovered	3.52592	36
75	IGIB11305072	Recovered	4.25804	75
76	IGIB11305082	Recovered	5.77606	351
77	IGIB11305164	Recovered	4.88713	144
78	IGIB11305171	Recovered	3.66368	40
79	IGIB11305181	Recovered	4.25309	73
80	IGIB11305188	Recovered	3.82772	48
81	IGIB11305205	Recovered	4.01465	57
82	IGIB11305269	Recovered	3.6206	41
83	IGIB113053	Recovered	7.22824	2400.21
84	IGIB11305550	Recovered	4.05071	59
85	IGIB11305552	Recovered	3.70047	42
86	IGIB11305553	Recovered	2.47065	12
87	IGIB11305557	Recovered	3.9286	53
88	IGIB11305560	Recovered	3.83047	47
89	IGIB11305576	Recovered	4.61084	110
90	IGIB11305579	Recovered	4.17647	67
91	IGIB11305608	Recovered	5.81827	391
92	IGIB11305610	Recovered	4.55425	99
93	IGIB11305635	Recovered	5.36247	240
94	IGIB11305641	Recovered	3.54742	36
95	IGIB11305649	Recovered	7.71488	3728.86
96	IGIB11305680	Recovered	5.37025	236
97	IGIB11305763	Recovered	4.58031	105
98	IGIB11305764	Recovered	4.26159	77
99	IGIB11305766	Recovered	4.51903	96
100	IGIB113057	Recovered	7.46401	4376.9
101	IGIB113058	Recovered	7.27241	2739.16
102	IGIB113059	Recovered	7.28595	2547.15
103	IGIB113060	Recovered	7.26627	4006.06
104	IGIB113062	Recovered	7.37641	3612.75
105	IGIB113063	Recovered	7.37328	3632.02
106	IGIB113065	Recovered	7.38805	2840.01
107	IGIB113068	Recovered	7.22138	2359.99
108	IGIB113069	Recovered	7.36568	3020.8
109	IGIB113071	Recovered	7.41954	4239.27
110	IGIB113073	Recovered	7.2592	2632.88
111	IGIB113074	Recovered	7.32874	2746.97
112	IGIB113077	Recovered	7.16976	2063.62
113	IGIB113078	Recovered	7.22939	3318.7
114	IGIB113082	Recovered	7.42687	4402.27
115	IGIB113083	Recovered	7.18157	2611.22
116	IGIB113084	Recovered	7.26392	4136.41
117	IGIB113087	Recovered	7.4591	4295.25
118	IGIB113088	Recovered	7.32471	3018.89
119	IGIB113089	Recovered	7.39508	3429.95
120	IGIB113091	Recovered	7.37524	4092.51
121	IGIB113093	Recovered	7.27978	2607.48
122	IGIB113094	Recovered	7.17046	2639.53
123	IGIB113096	Recovered	7.37546	4030.73
124	IGIB113097	Recovered	7.44432	4483.26
125	IGIB113099	Recovered	7.42827	4050.26

## Sheet: Delta
Sl No	Sample IDs	Condition	Shannon_H	Chao-1
1	IGIB1130104209	Mortality	7.35176	3212.19
2	IGIB1130157887	Mortality	7.27466	2783.06
3	IGIB1130207236	Mortality	7.3843	2830.74
4	IGIB1130207490	Mortality	7.29731	2590.5
5	IGIB1130246667	Mortality	7.31304	2663.37
6	IGIB1130277845	Mortality	7.25915	2333.22
7	IGIB1130296101	Mortality	7.13924	2074.06
8	IGIB11303347	Mortality	7.35887	3573.6
9	IGIB1130343736	Mortality	7.35059	3043.33
10	IGIB1130346481	Mortality	7.42465	3138.26
11	IGIB1130348493	Mortality	7.10251	1934
12	IGIB1130348497	Mortality	7.36664	2672.9
13	IGIB1130348653	Mortality	7.27815	2435.02
14	IGIB1130393746	Mortality	7.33367	2745.16
15	IGIB1130394617	Mortality	7.303	2433.56
16	IGIB1130427992	Mortality	7.25701	2337.72
17	IGIB1130545612	Mortality	7.3025	2621.12
18	IGIB1130791534	Mortality	7.47196	3204.48
19	IGIB1130837562	Mortality	7.32257	2440.45
20	IGIB1130895406	Mortality	7.29781	2731
21	IGIB1130898858	Mortality	7.28858	2445.87
22	IGIB1130900331	Mortality	7.36042	3388.52
23	IGIB1130900696	Mortality	7.29916	2542.65
24	IGIB11301042671V	Recovered	7.77823	3928.83
25	IGIB1130111V	Recovered	7.55259	3478.9
26	IGIB1130188012V	Recovered	6.41706	720
27	IGIB113023885V	Recovered	7.51318	3986.53
28	IGIB1130359925V	Recovered	7.58478	4445.98
29	IGIB1130371022V	Recovered	7.53218	3658.26
30	IGIB1130412732V	Recovered	6.44313	1599.08
31	IGIB1130482058V	Recovered	7.47195	2951.38
32	IGIB1130493051V	Recovered	7.34007	2685.78
33	IGIB113050041V	Recovered	7.1687	2086.91
34	IGIB1130519238V	Recovered	7.46793	2975.69
35	IGIB1130527553V	Recovered	7.4415	2793.5
36	IGIB1130534678V	Recovered	6.53858	1452.47
37	IGIB113059193V	Recovered	6.92985	1691.62
38	IGIB1130797709V	Recovered	6.26822	621
39	IGIB113094002V	Recovered	7.4182	3008.61

## Sheet: Omicron
Sl No	Sample IDs	Condition	Shannon_H	Chao-1
1	IGIB11301382	Mortality	7.64835	4049.15
2	IGIB11302239	Mortality	7.4504	3757.38
3	IGIB11302502	Mortality	7.47841	3877.64
4	IGIB11302646	Mortality	7.39412	3745.95
5	IGIB11303976	Mortality	7.67645	5264.29
6	IGIB11304246	Mortality	7.55042	4102.05
7	IGIB11304277	Mortality	7.63211	4671.53
8	IGIB1130431628	Mortality	7.56713	3740.51
9	IGIB1130437229	Mortality	7.51049	3305.1
10	IGIB11305398	Mortality	7.44088	3089.07
11	IGIB11305399	Mortality	7.60904	4002.72
12	IGIB11305785	Mortality	7.47371	3833.42
13	IGIB11306239	Mortality	7.63198	4097.41
14	IGIB1130806804	Mortality	7.53546	3582.02
15	IGIB1130812321	Mortality	7.53247	3379.85
16	IGIB11308793	Mortality	7.52022	3434.99
17	IGIB1130891172	Mortality	7.53257	3063.89
18	IGIB1130893236	Mortality	7.4531	3201.03
19	IGIB1130988	Mortality	7.55507	3871.53
20	IGIB11301074	Recovered	7.49562	3770.17
21	IGIB11301217	Recovered	7.69131	4095.84
22	IGIB11301392	Recovered	7.65715	4626.69
23	IGIB11301393	Recovered	7.62203	4606.5
24	IGIB11301402	Recovered	7.57957	4042.09
25	IGIB11301406	Recovered	7.40928	2657.97
26	IGIB11301413	Recovered	7.43325	3930.78
27	IGIB11301660	Recovered	7.56707	3378.73
28	IGIB11302233	Recovered	7.60229	4045.85
29	IGIB11302238	Recovered	7.58493	4510.3
30	IGIB11302242	Recovered	7.35972	3609.73
31	IGIB11302244	Recovered	7.5924	5240.57
32	IGIB1130232	Recovered	7.62062	3890.4
33	IGIB11302456	Recovered	7.46499	3107.93
34	IGIB11302471	Recovered	7.68735	5014.26
35	IGIB11302641	Recovered	7.74684	5623.11
36	IGIB11302652	Recovered	7.5215	3231.06
37	IGIB1130428513	Recovered	7.61319	3380.63
38	IGIB1130561	Recovered	7.52077	3545.68
39	IGIB1130569	Recovered	7.63068	4301.25
40	IGIB1130730252	Recovered	7.50529	3328.76
41	IGIB1130839293	Recovered	7.52425	3529.51
42	IGIB1130878896	Recovered	7.54364	3485.96
43	IGIB1130894191	Recovered	7.58226	3432.9
44	IGIB1130894212	Recovered	7.47691	2839.7
45	IGIB11309544	Recovered	7.51999	3212.26
46	IGIB1130955	Recovered	7.47212	3692.54
47	IGIB1130958	Recovered	7.5996	4181.03
