# Supplementary material for: Longitudinal study across SARS-CoV-2 variants identifies transcriptionally active microbes (TAMs) associated with Delta severity
Source: iScience. 2023 Aug 29;26(10):107779. doi: 10.1016/j.isci.2023.107779 (PMC10493601; doi:10.1016/j.isci.2023.107779)
Supplement: Table S10. Taxonomic communities (Phylum and Genus) for Pre-VOC, Delta and Omicron categorized by clinical outcomes (Recovered and Mortality), related to Figure 5 [file mmc11.xlsx]

## Sheet: Phylum
Table S10: Taxonomic communities for Pre-VOC, Delta and Omicron categorized by clinical outcomes (Recovered and Mortality) Related to Figure 5
Taxanomic communities: Phylum (Pre-VOC -Recovery)	Average value		Taxanomic communities: Phylum (Pre-VOC -Mortality)	Average value		Taxanomic communities: Phylum (Delta-Recovery)	Average value		Taxanomic communities: Phylum (Delta-Mortality)	Average value		Taxanomic communities: Phylum (Omicron-Recovery)	Average value		Taxanomic communities: Phylum (Omicron-mortality)	Average value
Proteobacteria	34.807		Proteobacteria	40.4339		Proteobacteria	45.2625		Proteobacteria	54.9486		Proteobacteria	34.9933		Proteobacteria	37.4515
Firmicutes	22.1146		Firmicutes	18.5374		Firmicutes	17.0551		Firmicutes	19.5657		Firmicutes	21.2915		Firmicutes	20.3665
Actinobacteria	12.3965		Actinobacteria	12.443		Actinobacteria	14.5807		Bacteroidetes	10.8801		Actinobacteria	13.9012		Actinobacteria	13.6639
Viruses	10.0962		Viruses	12.2402		Bacteroidetes	7.06884		Actinobacteria	7.38833		Bacteroidetes	10.0499		Bacteroidetes	8.83594
Bacteroidetes	8.85209		Bacteroidetes	5.50197		Viruses	5.43009		Cyanobacteria	1.19898		Viruses	6.38523		Viruses	6.32262
Tenericutes	4.20637		Tenericutes	4.46796		Tenericutes	2.52615		Viruses	1.19877		Tenericutes	3.67897		Tenericutes	3.60332
Archaea	1.75037		Archaea	1.72282		Cyanobacteria	2.18844		Fusobacteria	1.03991		Archaea	2.30328		Archaea	2.34064
Fusobacteria	1.60812		Spirochaetes	1.56025		Archaea	1.78459		Tenericutes	0.95723		Cyanobacteria	2.11779		Cyanobacteria	2.21302
Spirochaetes	1.34512		Fusobacteria	1.04647		Spirochaetes	0.775426		Spirochaetes	0.516715		Spirochaetes	1.21269		Spirochaetes	1.29677
Cyanobacteria	0.965273		Cyanobacteria	0.919442		Fusobacteria	0.727513		Deinococcus-Thermus	0.275526		Fusobacteria	1.15859		Fusobacteria	0.989674
Planctomycetes	0.285852		Chloroflexi	0.262399		Planctomycetes	0.452223		Archaea	0.270171		Deinococcus-Thermus	0.387518		Thermotogae	0.354088
Deinococcus-Thermus	0.198638		Planctomycetes	0.214218		Deinococcus-Thermus	0.383195		Planctomycetes	0.215831		Thermotogae	0.364219		Deinococcus-Thermus	0.313576
Chlamydiae	0.176648		Deinococcus-Thermus	0.18166		Thermotogae	0.246059		Chloroflexi	0.162282		Chlamydiae	0.295018		Chlamydiae	0.285525
Thermotogae	0.170302		Verrucomicrobia	0.150534		Acidobacteria	0.19633		Acidobacteria	0.148185		Planctomycetes	0.222631		Planctomycetes	0.279765
Verrucomicrobia	0.152331		Thermotogae	0.132158		Chloroflexi	0.183432		Aquificae	0.14476		Verrucomicrobia	0.191239		Acidobacteria	0.217025
Chloroflexi	0.146486		Chlamydiae	0.0861811		Chlamydiae	0.180927		Verrucomicrobia	0.114144		Chloroflexi	0.187353		Chloroflexi	0.203384
Candidatus Saccharibacteria	0.100819		Candidatus Saccharibacteria	0.077507		Verrucomicrobia	0.149632		Nitrospirae	0.102563		Acidobacteria	0.182101		Verrucomicrobia	0.16259
Acidobacteria	0.0830378		Acidobacteria	0.0684483		Aquificae	0.0794054		Candidatus Saccharibacteria	0.101836		Chlorobi	0.126981		Aquificae	0.118543
Aquificae	0.0760818		Aquificae	0.0491847		Candidatus Saccharibacteria	0.0706965		Thermotogae	0.0881985		Aquificae	0.110165		Chlorobi	0.0937169
Elusimicrobia	0.0429226		Elusimicrobia	0.0339024		Gemmatimonadetes	0.0566158		Deferribacteres	0.077406		Candidatus Saccharibacteria	0.0905669		Thermodesulfobacteria	0.0897846
Armatimonadetes	0.0393979		Chlorobi	0.0319017		Deferribacteres	0.0531323		Fibrobacteres	0.0770368		Elusimicrobia	0.0838369		Candidatus Saccharibacteria	0.0873927
Thermodesulfobacteria	0.0393754		Synergistetes	0.0284486		Nitrospirae	0.0512858		Chlamydiae	0.0635202		Thermodesulfobacteria	0.0809719		Elusimicrobia	0.0867372
Chlorobi	0.0343397		Nitrospirae	0.0281347		Chlorobi	0.0492346		Elusimicrobia	0.0523399		Deferribacteres	0.0651013		Synergistetes	0.0695233
Synergistetes	0.0311759		Thermodesulfobacteria	0.0262463		Elusimicrobia	0.0487118		Candidatus Cloacimonetes	0.0419462		Nitrospirae	0.063163		Nitrospirae	0.066903
Lentisphaerae	0.0284554		Deferribacteres	0.0253794		Thermodesulfobacteria	0.0474092		Lentisphaerae	0.0412284		Armatimonadetes	0.0540003		Deferribacteres	0.0664129
Deferribacteres	0.0212116		Armatimonadetes	0.0230995		Synergistetes	0.0453375		Armatimonadetes	0.0390239		Synergistetes	0.0502036		Candidatus Gracilibacteria	0.0508238
Gemmatimonadetes	0.0187679		Gemmatimonadetes	0.0174079		Fibrobacteres	0.0416245		Synergistetes	0.0379652		Candidatus Gracilibacteria	0.0490316		Gemmatimonadetes	0.0470246
Candidatus Gracilibacteria	0.018114		Lentisphaerae	0.0173754		Armatimonadetes	0.0340882		Gemmatimonadetes	0.0282832		Gemmatimonadetes	0.04478		Armatimonadetes	0.0442678
Kiritimatiellaeota	0.0144291		Fibrobacteres	0.00933158		Ignavibacteriae	0.0254932		Chlorobi	0.0267201		Lentisphaerae	0.0334613		Ignavibacteriae	0.0292776
Fibrobacteres	0.0124481		Candidatus Gracilibacteria	0.00843127		Candidatus Gracilibacteria	0.0252529		Coprothermobacterota	0.0266612		Ignavibacteriae	0.0244978		Candidatus Cloacimonetes	0.0275355
Candidatus Cloacimonetes	0.0110799		Ignavibacteriae	0.00804416		Candidatus Cloacimonetes	0.0206065		Ignavibacteriae	0.0223895		Fibrobacteres	0.0243982		Fibrobacteres	0.0258562
Nitrospirae	0.0104941		Calditrichaeota	0.00624398		Lentisphaerae	0.0168705		Chrysiogenetes	0.0181861		Calditrichaeota	0.0180646		Dictyoglomi	0.0211294
Ignavibacteriae	0.00916829		Kiritimatiellaeota	0.00543434		Calditrichaeota	0.0138843		Candidatus Gracilibacteria	0.0144727		Dictyoglomi	0.0162878		Calditrichaeota	0.020236
Coprothermobacterota	0.00624231		Balneolaeota	0.00447371		Caldiserica	0.0109597		Calditrichaeota	0.0106696		Candidatus Cloacimonetes	0.016208		Lentisphaerae	0.0201866
Calditrichaeota	0.00560873		Caldiserica	0.00369495		Coprothermobacterota	0.00990104		Kiritimatiellaeota	0.00908528		Balneolaeota	0.0126002		Coprothermobacterota	0.0168348
Balneolaeota	0.00490494		Candidatus Cloacimonetes	0.00349827		Balneolaeota	0.00846699		Caldiserica	0.00860444		Coprothermobacterota	0.0115317		Kiritimatiellaeota	0.0125266
Dictyoglomi	0.00317994		Dictyoglomi	0.00340153		Kiritimatiellaeota	0.00825961		Thermodesulfobacteria	0.00823298		Kiritimatiellaeota	0.0114929		Chrysiogenetes	0.0111494
Caldiserica	0.00296204		Coprothermobacterota	0.00337375		Chrysiogenetes	0.00819245		Balneolaeota	0.00564878		Chrysiogenetes	0.00905067		Balneolaeota	0.00913815
Chrysiogenetes	0.00263451		Chrysiogenetes	0.00134065		Dictyoglomi	0.00565094					Caldiserica	0.00424507		Caldiserica	0.00667846

## Sheet: Genus
Taxanomic communities: Genus(Pre-VOC -Recovery)	Average value		Taxanomic communities: Genus (Pre-VOC -Mortality)	Average value		Taxanomic communities: Genus (Delta-Recovery)	Average value		Taxanomic communities: Genus (Delta-Mortality)	Average value		Taxanomic communities: Genus (Omicron-Recovery)	Average value		Taxanomic communities: Genus (Omicron-mortality)	Average value
Viruses	10.0962		Viruses	12.2402		Pseudomonas	7.35873		Pseudomonas	7.30101		Viruses	6.38523		Viruses	6.32262
Acinetobacter	5.23094		Acinetobacter	6.38391		Viruses	5.43009		Streptococcus	3.9283		Pseudomonas	3.28122		Pseudomonas	2.93981
Bordetella	3.24364		Bordetella	4.57733		Streptococcus	2.9021		Acinetobacter	3.09455		Acinetobacter	2.50562		Bacillus	2.40538
Bacillus	3.00555		Bacillus	2.80702		Streptomyces	2.45361		NA	2.34249		Bacillus	2.40124		Acinetobacter	2.37307
Cronobacter	2.10185		Amycolatopsis	2.68077		NA	1.98389		Lactobacillus	1.89715		Archaea	2.30328		Archaea	2.34064
Amycolatopsis	2.05252		Arcobacter	2.22087		Staphylococcus	1.93538		Stenotrophomonas	1.68197		Corynebacterium	2.11455		Burkholderia	2.12581
Lactobacillus	1.88329		Burkholderia	1.92421		Acinetobacter	1.83001		Prevotella	1.58598		Lactobacillus	2.04914		Corynebacterium	1.94484
Archaea	1.75037		Archaea	1.72282		Archaea	1.78459		Bacillus	1.42938		Burkholderia	2.00678		Lactobacillus	1.86773
Dickeya	1.73736		Bradyrhizobium	1.51059		Bacillus	1.7818		Enterococcus	1.21754		NA	1.46757		NA	1.57804
Clostridium	1.66571		Altererythrobacter	1.3326		Corynebacterium	1.76328		Viruses	1.19877		Clostridium	1.3504		Clostridium	1.34612
Burkholderia	1.65372		Agrobacterium	1.32677		Mycoplasma	1.41736		Corynebacterium	1.18429		Bartonella	1.1228		Streptomyces	1.16277
Bradyrhizobium	1.48369		Lactobacillus	1.28284		Clostridium	1.07255		Flavobacterium	1.13817		Streptomyces	1.07953		Bartonella	1.09027
Arcobacter	1.40839		Clostridium	1.28144		Lactobacillus	1.05841		Xanthomonas	1.09823		Mycoplasma	1.02513		Bordetella	1.0672
Acidovorax	1.3081		NA	1.19374		Burkholderia	0.936579		Staphylococcus	1.0605		Bordetella	1.00122		Mycoplasma	1.05873
Altererythrobacter	1.27399		Bartonella	1.18019		Sphingomonas	0.783601		Enterobacter	1.0457		Acidovorax	0.824823		Bradyrhizobium	0.895446
Bartonella	1.21319		Pseudomonas	1.00882		Spiroplasma	0.70931		Bacteroides	0.867129		Bradyrhizobium	0.816428		Acidovorax	0.819747
Agrobacterium	1.13123		Denitrobacterium	0.965695		Campylobacter	0.701249		Vibrio	0.808185		Mycobacterium	0.693255		Dickeya	0.686698
Corynebacterium	1.03537		Borrelia	0.937139		Vibrio	0.692587		Sphingomonas	0.804113		Campylobacter	0.669971		Mycobacterium	0.670095
Pseudomonas	1.017		Corynebacterium	0.903125		Mycobacterium	0.692486		Neisseria	0.770257		Pseudoalteromonas	0.665351		Amycolatopsis	0.666048
Alteromonas	0.918558		Desulfovibrio	0.897847		Prevotella	0.691878		Shewanella	0.767011		Enterobacter	0.655996		Campylobacter	0.649816
Campylobacter	0.827844		Cronobacter	0.880958		Stenotrophomonas	0.670748		Campylobacter	0.766778		Cronobacter	0.648805		Legionella	0.642961
Desulfovibrio	0.808662		Campylobacter	0.868434		Neisseria	0.605652		Burkholderia	0.674895		Dickeya	0.640481		Capnocytophaga	0.612588
Acidithiobacillus	0.780441		Dickeya	0.84139		Flavobacterium	0.594465		Capnocytophaga	0.66582		Amycolatopsis	0.640149		Pseudoalteromonas	0.578651
Borrelia	0.77849		Aureimonas	0.835052		Halomonas	0.585727		Selenomonas	0.65001		Legionella	0.63076		Cronobacter	0.559773
NA	0.748551		Paenibacillus	0.832361		Methylobacterium	0.546894		Klebsiella	0.611496		Capnocytophaga	0.621529		Bifidobacterium	0.558446
Cupriavidus	0.67604		Bacteriovorax	0.765349		Bradyrhizobium	0.527842		Pantoea	0.600657		Arthrobacter	0.569737		Enterobacter	0.551721
Capnocytophaga	0.672687		Streptomyces	0.682919		Chryseobacterium	0.520835		Streptomyces	0.595487		Cupriavidus	0.564755		Arcobacter	0.531435
Aureimonas	0.667187		Brachybacterium	0.664946		Xanthomonas	0.519474		Clostridium	0.57358		Bifidobacterium	0.515028		Deinococcus	0.507605
Mycoplasma	0.622181		Candidatus Thioglobus	0.656729		Paenibacillus	0.514405		Yersinia	0.57279		Arcobacter	0.508112		Borrelia	0.499478
Enterococcus	0.610159		Alteromonas	0.640167		Paracoccus	0.499844		Lysobacter	0.51376		Altererythrobacter	0.499499		Streptococcus	0.492747
Legionella	0.601538		Capnocytophaga	0.629083		Yersinia	0.473961		Brevundimonas	0.513647		Methylobacterium	0.48067		Cupriavidus	0.484124
Streptomyces	0.561961		Streptococcus	0.538966		Aeromonas	0.459722		Legionella	0.50373		Deinococcus	0.46347		Citrobacter	0.483449
Acetobacter	0.555653		Mycoplasma	0.528958		Serratia	0.446145		Achromobacter	0.502959		Citrobacter	0.449642		Arthrobacter	0.477809
Brevirhabdus	0.554852		Borreliella	0.519631		Bacteroides	0.425232		Haemophilus	0.493095		Paenibacillus	0.44561		Altererythrobacter	0.467721
Dokdonia	0.551285		Myxococcus	0.512654		Klebsiella	0.421214		Bordetella	0.486652		Bacteroides	0.445557		Paenibacillus	0.465477
Brachybacterium	0.55081		Legionella	0.501119		Psychrobacter	0.420738		Aeromonas	0.484346		Borrelia	0.432132		Bacteroides	0.463745
Paenibacillus	0.545797		Acidithiobacillus	0.498594		Shewanella	0.419906		Actinomyces	0.472895		Desulfovibrio	0.430541		Alteromonas	0.44397
Bacteriovorax	0.505624		Acetobacter	0.496497		Pantoea	0.417606		Mycoplasma	0.47004		Micromonospora	0.430307		Micromonospora	0.42788
Brevibacterium	0.48375		Mycobacterium	0.468984		Escherichia	0.404503		Pseudoalteromonas	0.457275		Rhodococcus	0.425362		Agrobacterium	0.42396
Ehrlichia	0.481889		Enterococcus	0.455985		Enterobacter	0.403919		Fusobacterium	0.456744		Agrobacterium	0.420283		Methylobacterium	0.416444
Denitrobacterium	0.466509		Brevibacterium	0.455412		Capnocytophaga	0.403624		Leptotrichia	0.442223		Alteromonas	0.418344		Aeromonas	0.410486
Candidatus Thioglobus	0.440339		Acidovorax	0.454095		Fusobacterium	0.383347		Chryseobacterium	0.438854		Streptococcus	0.4152		Flavobacterium	0.399003
Candidatus Gullanella	0.438153		Cellulomonas	0.432141		Sphingobium	0.381601		Brucella	0.437786		Francisella	0.407487		Borreliella	0.396068
Elizabethkingia	0.414999		Citrobacter	0.427176		Enterococcus	0.377699		Serratia	0.413815		Aeromonas	0.404954		Desulfovibrio	0.393972
Desulfitobacterium	0.407106		Micromonospora	0.416405		Salmonella	0.374478		Halomonas	0.404074		Rickettsia	0.401046		Rickettsia	0.388884
Borreliella	0.405378		Helicobacter	0.413596		Microbacterium	0.371869		Veillonella	0.377993		Borreliella	0.387755		Francisella	0.386232
Candidatus Methylopumilus	0.395232		Bacteroides	0.391341		Legionella	0.370375		Methylobacterium	0.376412		Rhizobium	0.385142		Rhizobium	0.384047
Enterobacter	0.392148		Chlamydia	0.384017		Actinomyces	0.368636		Photobacterium	0.360279		Fusobacterium	0.384365		Rhodococcus	0.382784
Acidipropionibacterium	0.390316		Acidipropionibacterium	0.375622		Haemophilus	0.36843		Providencia	0.350539		Acetobacter	0.352012		Brucella	0.369681
Azospira	0.388773		Brevirhabdus	0.350932		Cupriavidus	0.365243		Citrobacter	0.347612		Vibrio	0.346324		Vibrio	0.36665
Micromonospora	0.377118		Cupriavidus	0.342972		Blattabacterium	0.363859		Megasphaera	0.339932		Ehrlichia	0.342615		Fusobacterium	0.354647
Cryobacterium	0.373954		Dokdonia	0.324774		Kocuria	0.352956		Microbacterium	0.338358		Flavobacterium	0.336462		Shewanella	0.354563
Desulfurispirillum	0.36321		Desulfitobacterium	0.318725		Plantactinospora	0.349337		Escherichia	0.336465		Brucella	0.332748		Acetobacter	0.340846
Actinomyces	0.358253		Brenneria	0.317941		Providencia	0.344656		Polaribacter	0.332658		Shewanella	0.330078		Acidithiobacillus	0.336757
Streptococcus	0.354778		Mesorhizobium	0.304977		Micromonospora	0.325669		Paracoccus	0.325542		Enterococcus	0.328584		Halomonas	0.324959
Deinococcus	0.350421		Sphingobium	0.301761		Ralstonia	0.316185		Porphyromonas	0.324778		Acidithiobacillus	0.327509		Enterococcus	0.322459
Edwardsiella	0.346222		Hymenobacter	0.300181		Brevundimonas	0.307824		Blattabacterium	0.323333		Stenotrophomonas	0.326102		Geobacillus	0.317955
Sphingobium	0.341045		Bifidobacterium	0.293987		Citrobacter	0.302503		Luteimonas	0.321481		Actinobacillus	0.325356		Stenotrophomonas	0.317431
Brucella	0.32921		Candidatus Methylopumilus	0.29126		Bordetella	0.295754		Moraxella	0.314919		Elizabethkingia	0.324462		Brevibacterium	0.315114
Fusobacterium	0.326684		Candidatus Kinetoplastibacterium	0.286253		Nostoc	0.285352		Sphingobium	0.306189		Actinomyces	0.318335		Actinobacillus	0.312329
Alcanivorax	0.314157		Celeribacter	0.273834		Nocardiopsis	0.284217		Acidovorax	0.303676		Staphylococcus	0.31612		Staphylococcus	0.309127
Bifidobacterium	0.305131		Arthrobacter	0.272966		Arthrobacter	0.283375		Salmonella	0.301237		Massilia	0.313967		Brachybacterium	0.308688
Francisella	0.303956		Butyrivibrio	0.257184		Rhizobium	0.276432		Erwinia	0.299464		Edwardsiella	0.312357		Actinomyces	0.307859
Bacteroides	0.298365		Magnetospirillum	0.256918		Rhodococcus	0.274861		Paenibacillus	0.298621		Mycolicibacterium	0.30329		Synechococcus	0.302797
Brenneria	0.289509		Pedobacter	0.256053		Cutibacterium	0.273352		Acetobacter	0.277773		Halomonas	0.303285		Edwardsiella	0.302531
Actinobacillus	0.288981		Microbacterium	0.255823		Helicobacter	0.267029		Synechococcus	0.272184		Brevibacterium	0.297539		Microbacterium	0.296671
Cellulomonas	0.286396		Candidatus Mikella	0.252979		Photobacterium	0.267026		Leuconostoc	0.271878		Chlamydia	0.297107		Spiroplasma	0.283973
Helicobacter	0.282868		Brucella	0.247938		Deinococcus	0.264238		Archaea	0.270171		Geobacillus	0.283609		Chlamydia	0.283631
Alkalihalobacillus	0.279474		Coxiella	0.243381		Bartonella	0.261552		Lactococcus	0.263642		Desulfitobacterium	0.283504		Mycolicibacterium	0.276872
Myxococcus	0.278724		Escherichia	0.243044		Leuconostoc	0.260118		Bradyrhizobium	0.260577		Synechococcus	0.282123		Dokdonia	0.272172
Mycobacterium	0.275111		Caulobacter	0.237691		Moraxella	0.258725		Rhizobium	0.250069		Dokdonia	0.271835		Psychrobacter	0.270402
Microbacterium	0.266518		Actinomyces	0.237348		Brachybacterium	0.254902		Tenacibaculum	0.24904		Aeromicrobium	0.256523		Massilia	0.269619
Celeribacter	0.264451		Candidatus Gullanella	0.233724		Rhodobacter	0.254632		Hymenobacter	0.248038		Spiroplasma	0.25491		Bosea	0.269258
Chlamydia	0.260876		Jeotgalibaca	0.232465		Lysobacter	0.252551		Agrobacterium	0.241205		Psychrobacter	0.254445		Elizabethkingia	0.264397
Draconibacterium	0.257912		Erwinia	0.231209		Candidatus Portiera	0.246695		Candidatus Blochmannia	0.235529		Brachybacterium	0.252854		Haemophilus	0.263601
Candidatus Midichloria	0.252894		Aeromonas	0.228921		Pseudoalteromonas	0.246575		Desulfitobacterium	0.234204		Alcanivorax	0.247195		Planococcus	0.255895
Citrobacter	0.252039		Deinococcus	0.227069		Arcobacter	0.244065		Marinobacter	0.232559		Microbacterium	0.246922		Hymenobacter	0.254998
Desulfallas	0.250125		Desulfurispirillum	0.220605		Massilia	0.240053		Desulfotomaculum	0.231133		Brachyspira	0.245316		Ehrlichia	0.253768
Bosea	0.24772		Congregibacter	0.217589		Leptotrichia	0.237409		Psychrobacter	0.225396		Achromobacter	0.244666		Alcanivorax	0.246927
Erwinia	0.247249		Alkalihalobacillus	0.217561		Bifidobacterium	0.232984		Pediococcus	0.22528		Planococcus	0.243636		Aeromicrobium	0.246718
Hymenobacter	0.246505		Fusobacterium	0.201602		Colwellia	0.226424		Rothia	0.224416		Klebsiella	0.243318		Desulfitobacterium	0.243744
Alcaligenes	0.242764		Glaciecola	0.193404		Agrobacterium	0.224122		Colwellia	0.223562		Bosea	0.236878		Caulobacter	0.242329
Acidothermus	0.242388		Cryobacterium	0.189309		Veillonella	0.221693		Pseudoxanthomonas	0.223187		Leuconostoc	0.234268		Erwinia	0.231342
Aeromonas	0.240299		Elizabethkingia	0.187364		Pasteurella	0.219398		Caulobacter	0.21855		Paraburkholderia	0.233117		Klebsiella	0.223032
Geobacillus	0.239904		Francisella	0.187018		Calothrix	0.219359		Carnobacterium	0.21838		Erwinia	0.231409		Mesorhizobium	0.222865
Dermacoccus	0.23922		Enterobacter	0.186515		Acidovorax	0.21642		Algoriphagus	0.212931		Cryobacterium	0.226137		Achromobacter	0.222488
Candidatus Phytoplasma	0.239216		Actinobacillus	0.184601		Lactococcus	0.21206		Treponema	0.210426		Marinobacter	0.215802		Exiguobacterium	0.22199
Eggerthella	0.239076		Dermacoccus	0.182696		Sphingopyxis	0.211543		Sphingopyxis	0.20856		Mesorhizobium	0.212228		Blattabacterium	0.220744
Dyella	0.238264		Carnobacterium	0.181025		Tessaracoccus	0.211129		Cutibacterium	0.205133		Alkalihalobacillus	0.207638		Paraburkholderia	0.219703
Acidobacterium	0.224904		Desulfallas	0.179112		Selenomonas	0.207084		Francisella	0.204767		Nostoc	0.207123		Brachyspira	0.218884
Butyrivibrio	0.222337		Defluviitoga	0.174636		Rothia	0.204373		Ralstonia	0.199782		Delftia	0.205096		Marinobacter	0.212591
Mesorhizobium	0.221778		Chitinophaga	0.17443		Sinorhizobium	0.204235		Cupriavidus	0.198937		Pectobacterium	0.204481		Leuconostoc	0.210576
Aeromicrobium	0.221343		Candidatus Arthromitus	0.173011		Aerococcus	0.203055		Alteromonas	0.198719		Agromyces	0.203456		Erythrobacter	0.207824
Azospirillum	0.218004		Lacinutrix	0.172182		Treponema	0.195886		Aerococcus	0.198429		Helicobacter	0.202237		Mesoplasma	0.205584
Lacinutrix	0.216559		Geobacillus	0.17197		Planococcus	0.192599		Oblitimonas	0.196423		Erythrobacter	0.202013		Alkalihalobacillus	0.205309
Dietzia	0.207423		Rhodococcus	0.171807		Caldicellulosiruptor	0.192427		Saccharospirillum	0.19604		Blattabacterium	0.20152		Nostoc	0.204804
Mycolicibacterium	0.20202		Alkaliphilus	0.167633		Borrelia	0.190947		Solibacillus	0.19479		Haemophilus	0.200423		Delftia	0.20313
Arthrobacter	0.196002		Halomonas	0.165741		Thermoanaerobacter	0.186229		Lysinibacillus	0.192186		Azospirillum	0.199698		Agromyces	0.200119
Desulfobacter	0.194857		Mucilaginibacter	0.158261		Mycolicibacterium	0.185871		Bosea	0.192173		Dietzia	0.198471		Sphingobium	0.197548
Achromobacter	0.1928		Synechococcus	0.157439		Brucella	0.181705		Aggregatibacter	0.190421		Exiguobacterium	0.193878		Neisseria	0.196358
Candidatus Kinetoplastibacterium	0.191426		Paraburkholderia	0.155994		Weissella	0.177174		Arthrobacter	0.187405		Hymenobacter	0.193247		Dietzia	0.19601
Exiguobacterium	0.19132		Marinobacter	0.154676		Acetobacter	0.175747		Azotobacter	0.183822		Serratia	0.19104		Helicobacter	0.195598
Escherichia	0.190003		Candidatus Midichloria	0.149334		Phycisphaera	0.172821		Tannerella	0.179683		Coxiella	0.187826		Serratia	0.195376
Rhizobium	0.186006		Lelliottia	0.149149		Aggregatibacter	0.169842		Kosakonia	0.179472		Caulobacter	0.183272		Coxiella	0.191749
Coxiella	0.185231		Planococcus	0.146773		Elizabethkingia	0.168634		Deinococcus	0.179111		Dyella	0.18089		Azospirillum	0.190919
Klebsiella	0.18098		Pseudoalteromonas	0.143524		Polaribacter	0.168406		Pelosinus	0.177859		Acidipropionibacterium	0.180849		Cryobacterium	0.189797
Pseudoalteromonas	0.175588		Klebsiella	0.141243		Pectobacterium	0.168282		Dickeya	0.174761		Leptotrichia	0.179801		Pectobacterium	0.188222
Erythrobacter	0.174043		Acidothermus	0.140285		Erythrobacter	0.168054		Clostridioides	0.17462		Janthinobacterium	0.175738		Caldicellulosiruptor	0.18285
Flavobacterium	0.170127		Haemophilus	0.140182		Saccharospirillum	0.167682		Thauera	0.173268		Thermotoga	0.175026		Chryseobacterium	0.182092
Vibrio	0.16714		Azospirillum	0.137675		Pedobacter	0.161834		Chromobacterium	0.170981		Acholeplasma	0.173838		Acidipropionibacterium	0.179486
Candidatus Arthromitus	0.160583		Bosea	0.137315		Gordonia	0.160511		Liberibacter	0.170229		Azotobacter	0.173642		Gordonia	0.178878
Akkermansia	0.156913		Candidatus Phytoplasma	0.137289		Frankia	0.157607		Kocuria	0.167761		Providencia	0.173089		Sphingomonas	0.173011
Leuconostoc	0.155229		Flavobacterium	0.136519		Altererythrobacter	0.153588		Gemella	0.166491		Candidatus Gullanella	0.172376		Candidatus Gullanella	0.171423
Kocuria	0.155201		Alcanivorax	0.134343		Sphingobacterium	0.151918		Edwardsiella	0.165982		Chryseobacterium	0.17134		Janthinobacterium	0.170725
Lelliottia	0.14312		Photorhabdus	0.133306		Buchnera	0.150947		Butyrivibrio	0.165755		Sphingobium	0.170232		Leptotrichia	0.169521
Brachyspira	0.141885		Eggerthella	0.130303		Hymenobacter	0.150811		Bartonella	0.165687		Mesoplasma	0.166797		Candidatus Nanopelagicus	0.168405
Massilia	0.141826		Ignavibacterium	0.129121		Candidatus Phytoplasma	0.150369		Immundisolibacter	0.165089		Carnobacterium	0.165803		Brenneria	0.167278
Dermatophilus	0.141626		Actinomadura	0.128821		Oblitimonas	0.149566		Calothrix	0.165065		Calothrix	0.165653		Calothrix	0.167081
Candidatus Nanopelagicus	0.140269		Edwardsiella	0.128559		Alteromonas	0.149212		Myroides	0.164558		Caldicellulosiruptor	0.15768		Providencia	0.164623
Crocosphaera	0.139782		Azospira	0.127659		Pediococcus	0.147884		Bifidobacterium	0.161182		Brenneria	0.157422		Dyella	0.163934
Buchnera	0.139641		Ehrlichia	0.127595		Desulfovibrio	0.146677		Weissella	0.158785		Lysobacter	0.155881		Carnobacterium	0.1619
Halomonas	0.139327		Acholeplasma	0.12686		Dietzia	0.146624		Xylella	0.157596		Neisseria	0.15464		Butyrivibrio	0.160713
Rickettsia	0.131445		Shewanella	0.126575		Azotobacter	0.1448		Nonlabens	0.156163		Cellvibrio	0.153283		Azotobacter	0.160457
Agarilytica	0.13093		Agromyces	0.123498		Lysinibacillus	0.144165		Thioalkalivibrio	0.155562		Actinoalloteichus	0.152868		Geobacter	0.156159
Staphylococcus	0.130835		Pantoea	0.121366		Clostridioides	0.141837		Dialister	0.155044		Eggerthella	0.151565		Colwellia	0.155509
Methylobacterium	0.130256		Methylobacterium	0.120724		Achromobacter	0.141794		Halorhodospira	0.155008		Rhodoferax	0.150747		Candidatus Planktophila	0.154731
Azotobacter	0.129381		Rickettsia	0.120194		Erwinia	0.141273		Mycobacterium	0.154507		Kitasatospora	0.148187		Aerococcus	0.151119
Marinobacter	0.129068		Exiguobacterium	0.118223		Celeribacter	0.14032		Leadbetterella	0.153173		Geobacter	0.147258		Acholeplasma	0.149738
Defluviitoga	0.123534		Polynucleobacter	0.114503		Bosea	0.139594		Rhodobacter	0.152631		Polynucleobacter	0.146564		Lelliottia	0.147058
Corallococcus	0.121466		Dietzia	0.113445		Francisella	0.138459		Spiroplasma	0.151869		Azospira	0.144929		Actinoalloteichus	0.14582
Agromyces	0.121088		Staphylococcus	0.113339		Marinobacter	0.137796		Alcanivorax	0.151011		Sphingomonas	0.142624		Polynucleobacter	0.145124
Rhodococcus	0.119944		Massilia	0.112881		Leptospira	0.137332		Herbaspirillum	0.150958		Serpentinomonas	0.14235		Nonlabens	0.145018
Lysobacter	0.118799		Colwellia	0.11185		Synechococcus	0.137189		Kangiella	0.150144		Acidothermus	0.142168		Candidatus Phytoplasma	0.144868
Candidatus Mikella	0.115148		Pararhodospirillum	0.111471		Comamonas	0.135552		Methylobacillus	0.150119		Candidatus Nanopelagicus	0.137632		Acidothermus	0.144188
Delftia	0.114123		Achromobacter	0.111355		Saccharomonospora	0.134905		Dechloromonas	0.14504		Butyrivibrio	0.137573		Cellvibrio	0.14278
Synechococcus	0.112344		Acidobacterium	0.110407		Actinoplanes	0.134243		Xenorhabdus	0.14434		Aerococcus	0.137293		Serpentinomonas	0.142384
Chryseobacterium	0.111549		Paracoccus	0.108774		Mesorhizobium	0.13417		Schaalia	0.143776		Paracoccus	0.136662		Pantoea	0.140251
Caulobacter	0.11112		Calothrix	0.107301		Pseudoxanthomonas	0.132319		Alistipes	0.141509		Gordonia	0.136572		Microbulbifer	0.139652
Dyadobacter	0.110015		Leuconostoc	0.10703		Blastococcus	0.131882		Caldicellulosiruptor	0.140329		Martelella	0.133848		Kitasatospora	0.137658
Fuerstia	0.109344		Desulfobacca	0.106433		Desulfotomaculum	0.129709		Cronobacter	0.14006		Lelliottia	0.13355		Martelella	0.136293
Candidatus Hoaglandella	0.109187		Rhizobium	0.106288		Cellulomonas	0.129395		Nitratireductor	0.138638		Algibacter	0.133505		Thermotoga	0.134499
Endomicrobium	0.108896		Prevotella	0.106278		Olsenella	0.12838		Sodalis	0.137079		Nitrospira	0.131666		Brevirhabdus	0.134397
Mesoplasma	0.10705		Desulfurivibrio	0.10611		Nitrosomonas	0.127757		Sinorhizobium	0.13629		Arachidicoccus	0.131081		Arachidicoccus	0.132047
Eubacterium	0.10551		Aeromicrobium	0.105892		Paraburkholderia	0.127652		Pasteurella	0.134375		Colwellia	0.130807		Algibacter	0.131912
Actinopolymorpha	0.105497		Chryseobacterium	0.105613		Ornithobacterium	0.127509		Photorhabdus	0.133074		Kocuria	0.130161		Prevotella	0.131459
Paraburkholderia	0.100905		Mycolicibacterium	0.104705		Croceicoccus	0.127433		Actinobacillus	0.132089		Fervidobacterium	0.128819		Lysobacter	0.130404
Pedobacter	0.100465		Candidatus Carsonella	0.103564		Nocardia	0.126418		Nocardia	0.131464		Acidobacterium	0.125676		Nocardiopsis	0.129553
Blattabacterium	0.10026		Azotobacter	0.102835		Azospirillum	0.12571		Desulfovibrio	0.13141		Microbulbifer	0.12398		Azospira	0.129524
Limnohabitans	0.0998057		Dehalogenimonas	0.102344		Spirosoma	0.124794		Nostoc	0.129704		Cycloclasticus	0.123415		Anoxybacillus	0.128722
Algibacter	0.0996565		Pectobacterium	0.0996364		Gemella	0.121801		Ochrobactrum	0.12916		Aliivibrio	0.122119		Acidobacterium	0.126759
Thermotoga	0.0992815		Bacterioplanes	0.0974869		Carnobacterium	0.121748		Delftia	0.128939		Agarilytica	0.119173		Paracoccus	0.126316
Cutibacterium	0.0990797		Candidatus Ruthia	0.0967136		Micrococcus	0.121583		Comamonas	0.128831		Anoxybacillus	0.118384		Aliivibrio	0.121533
Herbaspirillum	0.0978862		Crocosphaera	0.0965662		Methylorubrum	0.12126		Methylomicrobium	0.128694		Geminocystis	0.118319		Myroides	0.121255
Thioalkalivibrio	0.0964826		Hydrogenophaga	0.0961992		Candidatus Blochmannia	0.120933		Parabacteroides	0.126271		Pelobacter	0.11776		Comamonas	0.121219
Haemophilus	0.0951326		Actinotignum	0.0944615		Liberibacter	0.120847		Mannheimia	0.125399		Myroides	0.117623		Rhodoferax	0.118227
Carnobacterium	0.0946056		Alcaligenes	0.0935375		Novosphingobium	0.119998		Nitrosomonas	0.125105		Methylorubrum	0.117512		Pseudothermotoga	0.117827
Desulfococcus	0.0942574		Candidatus Babela	0.0929228		Plesiomonas	0.117291		Cellvibrio	0.123416		Actinopolymorpha	0.117007		Actinopolymorpha	0.116646
Candidatus Cardinium	0.0935469		Candidatus Paracaedibacter	0.0928804		Candidatus Sulcia	0.117109		Mixta	0.123066		Leptospira	0.116861		Eggerthella	0.11478
Listeria	0.0925991		Blattabacterium	0.0924941		Macrococcus	0.114228		Coxiella	0.12303		Frankia	0.116366		Candidatus Cardinium	0.113825
Desulfurivibrio	0.0921521		Buchnera	0.0920953		Aminobacter	0.11405		Proteus	0.122181		Curtobacterium	0.116246		Cellulomonas	0.113821
Dehalogenimonas	0.0918706		Draconibacterium	0.0915928		Anabaena	0.113586		Elizabethkingia	0.121729		Dermacoccus	0.116189		Leptospira	0.113603
Pectobacterium	0.0917669		Dyella	0.0904068		Solibacillus	0.113514		Azospirillum	0.121611		Acidiphilium	0.115544		Photobacterium	0.113522
Candidatus Planktophila	0.0909163		Mesoplasma	0.0896401		Brachyspira	0.113423		Massilia	0.120645		Eubacterium	0.115228		Candidatus Blochmannia	0.11324
Magnetospirillum	0.0902135		Candidatus Planktophila	0.088237		Geobacter	0.112884		Planococcus	0.119954		Pantoea	0.115209		Polaribacter	0.113099
Pandoraea	0.0899349		Leclercia	0.0881051		Porphyromonas	0.112798		Candidatus Portiera	0.119897		Escherichia	0.113224		Aggregatibacter	0.112292
Janthinobacterium	0.0879229		Lysinibacillus	0.0880482		Caulobacter	0.11172		Pectobacterium	0.118411		Ketogulonicigenium	0.112782		Curtobacterium	0.112214
Planococcus	0.0871109		Stenotrophomonas	0.0874602		Oscillatoria	0.11108		Lachnoanaerobaculum	0.11775		Prevotella	0.112711		Komagataeibacter	0.111375
Actinotignum	0.0868829		Anabaena	0.0851664		Pandoraea	0.110281		Peptoniphilus	0.117217		Aggregatibacter	0.112556		Liberibacter	0.110779
Candidatus Riesia	0.0866144		Hyphomicrobium	0.0848731		Propionibacterium	0.109995		Turicibacter	0.117085		Marinomonas	0.112207		Lysinibacillus	0.110042
Leptospira	0.0853597		Pandoraea	0.0848694		Herbaspirillum	0.108524		Atopobium	0.114689		Aureimonas	0.111277		Nitrosomonas	0.10974
Acholeplasma	0.0848716		Faecalitalea	0.0837628		Amycolatopsis	0.108474		Snodgrassella	0.114627		Endomicrobium	0.111256		Moraxella	0.109644
Nostoc	0.0848252		Psychrobacter	0.0832423		Chlamydia	0.106976		Brachybacterium	0.113602		Brevirhabdus	0.109023		Candidatus Mikella	0.109293
Spiroplasma	0.084732		Vibrio	0.081291		Tenacibaculum	0.106727		Macrococcus	0.111001		Photorhabdus	0.108632		Prosthecochloris	0.10852
Shewanella	0.0845026		Endomicrobium	0.0810325		Cellvibrio	0.105325		Acholeplasma	0.110941		Pseudothermotoga	0.107919		Photorhabdus	0.107836
Glaciecola	0.0840139		Runella	0.0809707		Wigglesworthia	0.105302		Olsenella	0.109242		Candidatus Planktophila	0.107124		Nocardia	0.106604
Alkaliphilus	0.0831599		Planctopirus	0.0796613		Rickettsia	0.104584		Methylorubrum	0.109123		Congregibacter	0.107085		Frankia	0.105813
Komagataeibacter	0.083096		Brachyspira	0.0795135		Humibacter	0.102973		Buchnera	0.108606		Desulfallas	0.106999		Ketogulonicigenium	0.105242
Cycloclasticus	0.0830532		Candidatus Protochlamydia	0.0782788		Actinobacillus	0.101063		Pluralibacter	0.108357		Komagataeibacter	0.106442		Pelobacter	0.105202
Diaphorobacter	0.0810659		Spiroplasma	0.0781873		Anaerococcus	0.100943		Candidatus Phytoplasma	0.108238		Buchnera	0.106438		Leptospirillum	0.104782
Caldicellulosiruptor	0.0800857		Agarilytica	0.0781073		Candidatus Pelagibacter	0.10034		Marivirga	0.107428		Liberibacter	0.104943		Marinitoga	0.104215
Cellvibrio	0.0794813		Caldicellulosiruptor	0.0778891		Schaalia	0.0988931		Formosa	0.106455		Nocardia	0.10474		Celeribacter	0.10358
Macrococcus	0.0782766		Macrococcus	0.0765356		Megasphaera	0.0988143		Odoribacter	0.105812		Candidatus Cardinium	0.103738		Dermacoccus	0.102722
Anoxybacillus	0.0781587		Treponema	0.0763216		Edwardsiella	0.0977538		Auritidibacter	0.103444		Comamonas	0.103293		Magnetospirillum	0.102581
Hydrogenophaga	0.0777898		Desulfobacter	0.0745881		Xylella	0.0974739		Helicobacter	0.102325		Alcaligenes	0.103043		Marinomonas	0.102378
Congregibacter	0.0773102		Brevundimonas	0.0744028		Exiguobacterium	0.0969975		Polynucleobacter	0.102205		Thioalkalivibrio	0.102782		Devosia	0.102368
Devosia	0.0770268		Devosia	0.0741574		Pseudonocardia	0.096622		Sphingobacterium	0.101421		Novosphingobium	0.102483		Cycloclasticus	0.102348
Entomoplasma	0.0769109		Desulfurobacterium	0.0741267		Marinitoga	0.0959281		Leptospira	0.100824		Candidatus Blochmannia	0.102167		Mycobacteroides	0.10206
Desulfobacca	0.0766663		Alkalitalea	0.073506		Mageeibacillus	0.0954044		Rickettsia	0.100782		Cellulomonas	0.102053		Alcaligenes	0.100832
Stenotrophomonas	0.0763282		Desulfomicrobium	0.0731965		Roseomonas	0.0952166		Reinekea	0.099386		Cutibacterium	0.100908		Congregibacter	0.0997167
Actinoalloteichus	0.0758688		Komagataeibacter	0.0731136		Mannheimia	0.0950996		Acidihalobacter	0.0988181		Candidatus Mikella	0.100728		Nitrospira	0.0994364
Colwellia	0.0758542		Candidatus Nanopelagicus	0.072538		Candidatus Purcelliella	0.0950884		Tessaracoccus	0.098066		Brevibacillus	0.0997816		Kocuria	0.0993459
Lachnoclostridium	0.075024		Pediococcus	0.0719835		Geobacillus	0.0948778		Anaerostipes	0.0962493		Candidatus Phytoplasma	0.0997132		Brevibacillus	0.0973926
Desulfomicrobium	0.0748557		Proteus	0.0716402		Blautia	0.0947197		Candidatus Moranella	0.0959242		Brevundimonas	0.0994784		Agarilytica	0.0970553
Dokdonella	0.0747998		Idiomarina	0.0712893		Aeromicrobium	0.0921042		Plesiomonas	0.095709		Magnetospirillum	0.0991598		Hyphomonas	0.0966709
Phreatobacter	0.0744753		Aerococcus	0.0702618		Devosia	0.0920825		Belliella	0.0948115		Desulfomicrobium	0.0980648		Alkaliphilus	0.0959099
Candidatus Azobacteroides	0.0736037		Brevefilum	0.0693451		Pannonibacter	0.089729		Lachnoclostridium	0.0947819		Corallococcus	0.0972552		Candidatus Riesia	0.0958796
Liberibacter	0.0733406		Comamonas	0.0686529		Ornithinimicrobium	0.0888369		Taylorella	0.0943756		Desulfosporosinus	0.0971903		Endomicrobium	0.0957058
Leclercia	0.0731911		Leptospira	0.0680272		Mycobacteroides	0.0878284		Candidatus Cardinium	0.0935801		Leclercia	0.0964493		Desulfomicrobium	0.0952526
Eikenella	0.0725812		Candidatus Pelagibacter	0.0676858		Magnetospirillum	0.0875743		Acidaminococcus	0.0934946		Nitrosomonas	0.0958005		Formosa	0.0946185
Comamonas	0.0718709		Cellvibrio	0.067047		Dickeya	0.0871523		Leclercia	0.0927194		Alkaliphilus	0.0951775		Corallococcus	0.0942412
Sphingomonas	0.0709434		Eubacterium	0.0668635		Thauera	0.086656		Auricoccus	0.0923047		Prosthecochloris	0.0948978		Cytophaga	0.0934793
Candidatus Pelagibacter	0.0707659		Akkermansia	0.0660104		Phenylobacterium	0.0860114		Anaerococcus	0.0922252		Pedobacter	0.094125		Histophilus	0.0929202
Lachnospira	0.070586		Erythrobacter	0.0655312		Glaesserella	0.085398		Listeria	0.0921503		Desulfurispirillum	0.0941241		Eubacterium	0.0926053
Histophilus	0.0698799		Hydrogenobaculum	0.0647792		Microlunatus	0.0847421		Nocardiopsis	0.0920737		Nonlabens	0.0940241		Geminocystis	0.092597
Pantoea	0.0690129		Nostoc	0.064061		Riemerella	0.0844801		Tatumella	0.0918947		Marinitoga	0.0930319		Phenylobacterium	0.0923701
Martelella	0.0682604		Leptospirillum	0.0635629		Ehrlichia	0.0842007		Desulfomicrobium	0.0918404		Crocosphaera	0.092897		Desulfotomaculum	0.0918615
Aerococcus	0.0676347		Serratia	0.0627806		Sorangium	0.0840057		Filifactor	0.0917695		Draconibacterium	0.0923488		Buchnera	0.0917699
Jeotgalibaca	0.0675978		Thauera	0.0625519		Delftia	0.0837817		Wenyingzhuangia	0.0916396		Histophilus	0.0921535		Candidatus Kinetoplastibacterium	0.091689
Marinomonas	0.0672507		Catenulispora	0.0619557		Acidihalobacter	0.0830186		Wigglesworthia	0.0913688		Gramella	0.0916799		Gramella	0.0913978
Aliivibrio	0.0669755		Microcella	0.061876		Tumebacillus	0.0829609		Celeribacter	0.0912641		Erysipelothrix	0.0916756		Azoarcus	0.0906569
Pararhodospirillum	0.0667905		Listeria	0.0615787		Vogesella	0.0820095		Candidatus Endolissoclinum	0.0907842		Cytophaga	0.0910433		Denitrobacterium	0.0900101
Mannheimia	0.0653762		Aureitalea	0.0608239		Alcanivorax	0.0797397		Geobacter	0.0903315		Melioribacter	0.0909432		Sphingorhabdus	0.0898482
Polynucleobacter	0.0652891		Plantactinospora	0.0602016		Luteimonas	0.0797309		Phenylobacterium	0.0899399		Selenomonas	0.0906773		Draconibacterium	0.0896516
Mucilaginibacter	0.0644343		Candidatus Azobacteroides	0.0597914		Variovorax	0.0794901		Piscirickettsia	0.0892051		Moraxella	0.0900356		Cellulophaga	0.089157
Microbulbifer	0.0637605		Candidatus Hoaglandella	0.059788		Moorea	0.079327		Laribacter	0.0890526		Candidatus Riesia	0.0897095		Methylovorus	0.0890389
Leptotrichia	0.0634492		Delftia	0.0595027		Janthinobacterium	0.0781433		Desulfosporosinus	0.0889135		Bacterioplanes	0.0892403		Desulfallas	0.0888723
Lacrimispora	0.0632884		Entomoplasma	0.0586939		Ochrobactrum	0.0779742		Raoultella	0.0883263		Mucilaginibacter	0.0887591		Plantactinospora	0.0886947
Psychrobacter	0.062743		Kosakonia	0.0586842		Tannerella	0.0772398		Kineococcus	0.0881654		Fictibacillus	0.0887498		Gemmatimonas	0.0880671
Leptospirillum	0.0626314		Methylophaga	0.0586828		Candidatus Nasuia	0.0771582		Chryseolinea	0.087887		Listeria	0.0881982		Selenomonas	0.0879051
Erysipelothrix	0.0620577		Dolichospermum	0.0586469		Reinekea	0.075868		Lacimicrobium	0.0869741		Nocardiopsis	0.0881166		Novosphingobium	0.0876734
Leptolyngbya	0.0614319		Myroides	0.0582531		Actinoalloteichus	0.075766		Ottowia	0.0864176		Photobacterium	0.0878822		Pedobacter	0.0876131
Maribacter	0.0613219		Actinoalloteichus	0.0573772		Candidatus Carsonella	0.0757443		Vogesella	0.0863184		Actinotignum	0.0871016		Listeria	0.0874011
Prevotella	0.0611322		Neisseria	0.057259		Kosakonia	0.0747274		Methylomonas	0.0863135		Proteus	0.0869805		Chromobacterium	0.0872439
Tatumella	0.0607233		Dechloromonas	0.0572488		Kitasatospora	0.0739511		Shinella	0.0856215		Treponema	0.0868041		Pandoraea	0.0868862
Marivirga	0.0604336		Algibacter	0.0564548		Borreliella	0.073493		Thiomonas	0.0854368		Lacunisphaera	0.0855888		Myxococcus	0.086656
Blautia	0.0593538		Herbaspirillum	0.0564155		Butyrivibrio	0.0732771		Candidatus Carsonella	0.0853704		Candidatus Kinetoplastibacterium	0.0853962		Candidatus Accumulibacter	0.0863242
Halotalea	0.0587373		Thiomicrospira	0.0561819		Mesoplasma	0.0720174		Erysipelothrix	0.0841299		Desulfuromonas	0.0853881		Desulfurispirillum	0.0862394
Serpentinomonas	0.0585981		Anoxybacillus	0.0560571		Pelosinus	0.0718241		Pararhodospirillum	0.083858		Phenylobacterium	0.0848099		Chitinophaga	0.0861216
Geobacter	0.0583503		Planctomyces	0.0541661		Komagataeibacter	0.0715323		Micrococcus	0.0835886		Starkeya	0.084743		Acidiphilium	0.0860535
Chlorobaculum	0.057991		Ephemeroptericola	0.053784		Janibacter	0.0711238		Pannonibacter	0.0833838		Devosia	0.0846772		Desulfosporosinus	0.0852525
Curtobacterium	0.0575948		Azoarcus	0.0534479		Mucilaginibacter	0.0710782		Paenalcaligenes	0.0831346		Candidatus Accumulibacter	0.0844976		Candidatus Hoaglandella	0.084783
Kitasatospora	0.0566337		Marivirga	0.0531345		Kyrpidia	0.070895		Solitalea	0.0822256		Limnohabitans	0.0838195		Cutibacterium	0.0846091
Treponema	0.05658		Chlorobium	0.0528341		Chromobacterium	0.0707354		Candidatus Riesia	0.0821392		Acetobacterium	0.0829535		Dialister	0.0844471
Hydrogenobaculum	0.0563324		Candidatus Blochmannia	0.0527705		Lachnoclostridium	0.0698054		Mogibacterium	0.0812538		Pseudodesulfovibrio	0.0828324		Chlorobium	0.0841513
Dolichospermum	0.0560448		Candidatus Riesia	0.0525627		Serinicoccus	0.0694277		Erythrobacter	0.0809462		Chromobacterium	0.082728		Brevundimonas	0.0838334
Alicyclobacillus	0.0560259		Hartmannibacter	0.0522455		Leptolyngbya	0.0692974		Candidatus Hamiltonella	0.0802907		Gemella	0.0820328		Bradymonas	0.0838201
Kangiella	0.0560072		Tannerella	0.0521993		Cronobacter	0.0692192		Altererythrobacter	0.0801408		Candidatus Protochlamydia	0.0813889		Methylorubrum	0.0829681
Candidatus Hamiltonella	0.0559716		Octadecabacter	0.0521328		Weeksella	0.0691966		Plantactinospora	0.0798262		Sporosarcina	0.0809842		Escherichia	0.0820312
Frankia	0.0558208		Curtobacterium	0.0519862		Vagococcus	0.0689064		Winogradskyella	0.0792537		Thermus	0.0809359		Leclercia	0.0818599
Lysinibacillus	0.0553268		Cutibacterium	0.0519425		Brevibacterium	0.068445		Hahella	0.0783868		Rhodobacter	0.0808126		Bacterioplanes	0.0817958
Anaplasma	0.055233		Microcystis	0.0517404		Listeria	0.0682827		Variovorax	0.0782906		Advenella	0.0805785		Fervidobacterium	0.0810761
Desulfatibacillum	0.0551778		Candidatus Hamiltonella	0.0516428		Sandaracinus	0.067945		Aliivibrio	0.0779697		Breoghania	0.0800311		Pediococcus	0.0802522
Paracoccus	0.0551589		Candidatus Cardinium	0.0509353		Turicibacter	0.0678476		Candidatus Kinetoplastibacterium	0.0779372		Sphingorhabdus	0.0799777		Rahnella	0.0802133
Candidatus Accumulibacter	0.053694		Austwickia	0.0507616		Desulfitobacterium	0.0677249		Marinomonas	0.077433		Leptospirillum	0.0799582		Lacunisphaera	0.0799756
Anabaena	0.0529879		Psychromicrobium	0.0505415		Myroides	0.0673495		Saprospira	0.0771407		Formosa	0.0799171		Erysipelothrix	0.0791319
Brevefilum	0.0529834		Lysobacter	0.0503702		Winogradskyella	0.0673126		Fibrobacter	0.0770368		Denitrobacterium	0.0797892		Mucilaginibacter	0.0790175
Rhodoferax	0.0523949		Maricaulis	0.0499478		Ottowia	0.0670143		Dokdonella	0.0767978		Hyphomonas	0.0796851		Sporosarcina	0.0788661
Myroides	0.0519329		Cyanobacterium	0.0498177		Auricoccus	0.0668865		Blautia	0.0764952		Pandoraea	0.0796407		Thioalkalivibrio	0.0781018
Lentzea	0.0515996		Rhodoferax	0.0496683		Porphyrobacter	0.0651676		Hyphomonas	0.0763981		Plantactinospora	0.0779067		Actinoplanes	0.0773828
Candidatus Blochmannia	0.0505392		Asaia	0.0493623		Zymomonas	0.0647001		Mitsuaria	0.0762749		Alistipes	0.0779035		Gemella	0.077168
Gemmatirosa	0.0499558		Marinitoga	0.0489239		Auritidibacter	0.0646162		Glaesserella	0.0758577		Bradymonas	0.0773505		Acidisarcina	0.0770818
Neisseria	0.0495601		Corallococcus	0.0472726		Proteus	0.064156		Blastococcus	0.0757039		Lysinibacillus	0.076814		Pseudonocardia	0.076995
Fervidobacterium	0.0495481		Mycobacteroides	0.0471913		Collimonas	0.0641531		Oscillibacter	0.0750716		Rahnella	0.0767259		Entomoplasma	0.0768414
Candidatus Protochlamydia	0.0493502		Providencia	0.0470738		Lawsonella	0.0625586		Allopseudarcicella	0.0748977		Acidisarcina	0.0766438		Beggiatoa	0.0761371
Ereboglobus	0.0488446		Pseudothermotoga	0.0467207		Lacinutrix	0.062499		Serpentinomonas	0.074882		Macrococcus	0.0762967		Melioribacter	0.0760303
Desulfuromonas	0.0487033		Aggregatibacter	0.0466678		Idiomarina	0.0619104		Thermoanaerobacter	0.074532		Myxococcus	0.0759154		Breoghania	0.0759697
Calothrix	0.0486704		Ammonifex	0.0464839		Pseudarthrobacter	0.0616654		Pseudopedobacter	0.0744946		Desulfotomaculum	0.0758416		Dehalobacter	0.075874
Brevibacillus	0.0483747		Candidatus Fukatsuia	0.0464341		Melittangium	0.061648		Mucilaginibacter	0.0743469		Sulfurospirillum	0.0756888		Acetobacterium	0.0752518
Halorhodospira	0.047063		Lonsdalea	0.0464137		Jeotgalibaca	0.0615793		Bdellovibrio	0.074326		Maribacter	0.074986		Cobetia	0.0751247
Ephemeroptericola	0.04705		Gordonia	0.045984		Neorhizobium	0.06157		Brevibacillus	0.0739462		Mycobacteroides	0.0735857		Crocosphaera	0.0750156
Ketogulonicigenium	0.0466841		Polaribacter	0.0459079		Raoultella	0.0615385		Lelliottia	0.0725332		Simiduia	0.0735289		Mogibacterium	0.0747468
Selenomonas	0.0465731		Martelella	0.045513		Sporosarcina	0.0613405		Alcaligenes	0.0720382		Fuerstia	0.0734183		Rhodovulum	0.0746959
Stigmatella	0.0461545		Aliivibrio	0.0454173		Thioclava	0.061228		Truepera	0.0718839		Cobetia	0.0732611		Desulfuromonas	0.0745093
Desulfurella	0.046037		Hoeflea	0.0450405		Bdellovibrio	0.0611507		Paraburkholderia	0.0714894		Echinicola	0.0732372		Rhodobacter	0.0743581
Catenulispora	0.0453765		Luteibacter	0.0449036		Kangiella	0.0610722		Saccharomonospora	0.0711318		Chlorobium	0.0728322		Phaeobacter	0.0741762
Leadbetterella	0.0448437		Deferribacter	0.0445982		Psychromonas	0.0610499		Aromatoleum	0.0711087		Actinoplanes	0.0725697		Actinotignum	0.0741323
Rhodobacter	0.0447657		Thiomonas	0.0441898		Acholeplasma	0.0604676		Polymorphum	0.0707617		Methylovorus	0.071918		Starkeya	0.0740841
Ethanoligenens	0.0446833		Serpentinomonas	0.044069		Arsenophonus	0.0603904		Actinoplanes	0.0706778		Fibrella	0.0714218		Proteus	0.0739186
Desulfotomaculum	0.0443641		Syntrophus	0.0436969		Pauljensenia	0.0603256		Parvimonas	0.0703001		Olsenella	0.0712259		Neorickettsia	0.0738166
Photorhabdus	0.0440708		Neorhizobium	0.0436697		Rhodoluna	0.0601908		Blastochloris	0.070286		Herbaspirillum	0.0711881		Olsenella	0.0734798
Phycisphaera	0.0439523		Tatumella	0.0435718		Odoribacter	0.0597185		Gallaecimonas	0.0697315		Leptolyngbya	0.0707393		Echinicola	0.0724929
Dinoroseobacter	0.0437413		Sphingomonas	0.0434949		Polynucleobacter	0.0597005		Vagococcus	0.0696679		Sulfitobacter	0.0707378		Hydrogenobaculum	0.0714158
Gordonia	0.0431262		Cycloclasticus	0.0432902		Virgibacillus	0.0593828		Roseomonas	0.069586		Brevefilum	0.0706097		Basfia	0.0710514
Acidiphilium	0.0430146		Nonlabens	0.043256		Phycicoccus	0.0588067		Solimonas	0.0691865		Basfia	0.0700639		Alistipes	0.0706217
Candidatus Moranella	0.0429656		Geobacter	0.043211		Sulfurospirillum	0.0584763		Idiomarina	0.0690811		Filomicrobium	0.0700603		Candidatus Pelagibacter	0.0704642
Cryptobacterium	0.0427644		Pelobacter	0.0427684		Shinella	0.0584134		Candidatus Ruthia	0.0689325		Mobiluncus	0.0699462		Brevefilum	0.0702091
Flavivirga	0.0422414		Candidatus Moranella	0.0426696		Friedmanniella	0.0583237		Olleya	0.068268		Dermatophilus	0.0698288		Mariprofundus	0.0700976
Acetobacterium	0.041716		Methylorubrum	0.0422827		Haliangium	0.0582884		Aeromicrobium	0.0681337		Candidatus Pelagibacter	0.0696678		Treponema	0.0691903
Echinicola	0.0416168		Janthinobacterium	0.0421288		Atopobium	0.0582253		Streptobacillus	0.0679516		Polaribacter	0.069599		Lactococcus	0.0689786
Dictyoglomus	0.0413641		Granulicella	0.0415349		Alkalihalobacillus	0.0577327		Congregibacter	0.0678501		Akkermansia	0.0695583		Thermus	0.0687323
Arachidicoccus	0.0411349		Hippea	0.0413774		Nonlabens	0.0573909		Ketobacter	0.06769		Gemmatimonas	0.0694619		Candidatus Protochlamydia	0.0686658
Formosa	0.0408654		Acetobacterium	0.0412295		Azoarcus	0.0573779		Faecalitalea	0.0672783		Coprothermobacter	0.0692729		Fibrella	0.0682166
Planctomyces	0.040799		Gallibacterium	0.0409705		Immundisolibacter	0.0573703		Neorhizobium	0.0671386		Dialister	0.0692609		Hydrogenophaga	0.0671432
Desulfurobacterium	0.0407525		Nitratiruptor	0.0407281		Lawsonia	0.0571472		Jeongeupia	0.0671178		Crinalium	0.0691321		Leptolyngbya	0.0669879
Gemmatimonas	0.0407488		Cytophaga	0.0406266		Rubrobacter	0.0568234		Phreatobacter	0.0667642		Mogibacterium	0.0688337		Crinalium	0.0666027
Acidisarcina	0.0405972		Lachnospira	0.0402971		Leclercia	0.0567757		Ahniella	0.0666199		Desulfobacca	0.0687732		Limnohabitans	0.0665698
Sedimentisphaera	0.0404439		Phycisphaera	0.0395384		Auraticoccus	0.0563537		Devosia	0.0664696		Desulfatibacillum	0.0687341		Anaeromyxobacter	0.0664461
Asticcacaulis	0.0397943		Selenomonas	0.0392395		Sulfitobacter	0.0561405		Novosphingobium	0.0663483		Cellulophaga	0.0683645		Gemmatirosa	0.0664177
Tessaracoccus	0.0396818		Desulfosporosinus	0.0388801		Peptoniphilus	0.056072		Riemerella	0.0660409		Acidihalobacter	0.0674655		Maribacter	0.0661416
Marinitoga	0.0395328		Lacrimispora	0.0387584		Anaerobutyricum	0.0558099		Stappia	0.0650708		Beggiatoa	0.0674607		Advenella	0.0660114
Peribacillus	0.0394223		Gibbsiella	0.0383043		Trueperella	0.0556808		Thiobacillus	0.0649474		Candidatus Hoaglandella	0.0671941		Desulfobacca	0.0659481
Providencia	0.0390021		Hyphomonas	0.0381084		Thioalkalivibrio	0.0552681		Segniliparus	0.064787		Azoarcus	0.0670865		Halothiobacillus	0.0657772
Desulfosporosinus	0.0389407		Nocardiopsis	0.0379843		Niveispirillum	0.055258		Pauljensenia	0.0647763		Kangiella	0.066683		Coprothermobacter	0.065634
Actinoplanes	0.0389199		Dehalobacter	0.037891		Candidatus Endolissoclinum	0.055024		Anaerobutyricum	0.0640804		Fibrobacter	0.0666582		Desulfatibacillum	0.0656187
Candidatus Kuenenia	0.0388054		Echinicola	0.0375613		Hydrogenophaga	0.0541276		Frateuria	0.0637579		Muricauda	0.0665474		Dermatophilus	0.0652176
Marivivens	0.0386778		Arachidicoccus	0.0373327		Acetoanaerobium	0.0541216		Defluviimonas	0.0633619		Rhodovulum	0.0664772		Hafnia	0.0650478
Plantactinospora	0.0383318		Lachnoclostridium	0.0372309		Methylobacillus	0.0533067		Pedobacter	0.063167		Chitinophaga	0.0663538		Sinorhizobium	0.0648709
Breoghania	0.0382754		Phreatobacter	0.0371634		Parvimonas	0.0528804		Spirosoma	0.0631417		Mannheimia	0.0654328		Blautia	0.0638857
Coriobacterium	0.0381139		Acidisarcina	0.0369812		Candidatus Hamiltonella	0.0528763		Acetoanaerobium	0.0626047		Kibdelosporangium	0.0653362		Thiohalobacter	0.0638656
Hyphomonas	0.0381045		Candidatus Accumulibacter	0.0369536		Salegentibacter	0.052298		Leptospirillum	0.062586		Entomoplasma	0.0649667		Candidatus Endolissoclinum	0.0637093
Bacterioplanes	0.0380371		Ethanoligenens	0.0369088		Desulfobacter	0.0522493		Aminobacter	0.0622846		Nitrosococcus	0.0649515		Akkermansia	0.0636063
Nonlabens	0.0379162		Phycicoccus	0.0364612		Thermoanaerobacterium	0.0521755		Candidatus Sulcia	0.0614689		Candidatus Arthromitus	0.0649017		Muricauda	0.0633052
Alistipes	0.0377482		Dialister	0.0363959		Methylovulum	0.0521425		Mycolicibacterium	0.0612066		Mariprofundus	0.0642997		Sphingopyxis	0.0626869
Moraxella	0.0376392		Leptotrichia	0.0362582		Methylomicrobium	0.052116		Glaciecola	0.0610767		Lactococcus	0.0642234		Microcella	0.0626007
Anaeromyxobacter	0.0376055		Dyadobacter	0.0361626		Phaeobacter	0.051804		Zymomonas	0.0609929		Weissella	0.0637888		Macrococcus	0.0621549
Thiomonas	0.0374112		Acetomicrobium	0.0359678		Oscillibacter	0.0516722		Rahnella	0.0606168		Ruegeria	0.0635804		Mannheimia	0.0619994
Candidatus Carsonella	0.0371023		Ketogulonicigenium	0.035948		Microcystis	0.0510273		Paucibacter	0.0603411		Methyloceanibacter	0.0631599		Frondihabitans	0.0618521
Azoarcus	0.0363467		Brevibacillus	0.0357702		Marinomonas	0.0508859		Dietzia	0.0602675		Celeribacter	0.0622799		Luteipulveratus	0.0613245
Serratia	0.0362593		Parageobacillus	0.0356888		Prochlorococcus	0.0507697		Oleiphilus	0.0597365		Croceicoccus	0.0617111		Methylomonas	0.0612351
Methylovorus	0.0359363		Bradymonas	0.035079		Simiduia	0.0503564		Ornithobacterium	0.0596039		Dyadobacter	0.0614276		Ochrobactrum	0.0610053
Idiomarina	0.0357636		Methylocystis	0.0350704		Coxiella	0.0501701		Sulfurospirillum	0.0594759		Dictyoglomus	0.061397		Fuerstia	0.0606765
Coprothermobacter	0.0355352		Peribacillus	0.0350554		Cellulophaga	0.0501659		Lawsonella	0.0592495		Pseudonocardia	0.0610637		Methyloceanibacter	0.0606653
Allokutzneria	0.0351501		Fervidobacterium	0.0347338		Geminocystis	0.0501154		Salinivirga	0.0585183		Planctomyces	0.0610443		Kangiella	0.060647
Barnesiella	0.0350325		Cyclobacterium	0.0347183		Dermabacter	0.0500686		Endozoicomonas	0.0581323		Desulfofarcimen	0.0608035		Nitrosococcus	0.0605352
Candidatus Portiera	0.0349878		Kocuria	0.0344905		Brevibacillus	0.0499525		Candidatus Azobacteroides	0.0580836		Thiohalobacter	0.0605926		Croceicoccus	0.0598968
Melioribacter	0.0347172		Calditerrivibrio	0.0342661		Kineococcus	0.0497919		Wolbachia	0.0580133		Phaeobacter	0.0605181		Barnesiella	0.0596034
Ignavibacterium	0.0345795		Lacunisphaera	0.0340423		Eubacterium	0.049655		Candidatus Thioglobus	0.0576963		Microcella	0.0605112		Dictyoglomus	0.0595062
Chloroflexus	0.0345716		Thermotoga	0.033684		Acidithiobacillus	0.0491995		Croceibacter	0.0574787		Coriobacterium	0.060412		Pseudodesulfovibrio	0.0593412
Desulfofarcimen	0.0344707		Tenacibaculum	0.0334867		Luteitalea	0.048988		Arcobacter	0.0574506		Dolichospermum	0.0601391		Blastomonas	0.0591414
Gottschalkia	0.0343921		Candidatus Kuenenia	0.0332371		Finegoldia	0.0487806		Sphaerobacter	0.0571753		Alicyclobacillus	0.0600577		Ruegeria	0.05893
Cytophaga	0.0343883		Marinomonas	0.0332327		Sagittula	0.0487224		Mesorhizobium	0.056989		Ralstonia	0.0592971		Kibdelosporangium	0.058521
Chlorobium	0.0342038		Rhodovulum	0.033197		Dialister	0.0484102		Morganella	0.0566421		Barnesiella	0.0590067		Desulfococcus	0.0584259
Alkalilimnicola	0.0335717		Limnohabitans	0.0329433		Jiangella	0.0479586		Rhodococcus	0.0563932		Cellulosimicrobium	0.0588389		Acidihalobacter	0.0583136
Nocardia	0.0335072		Thioalkalivibrio	0.0325648		Pontibacter	0.0478017		Simiduia	0.0562535		Marinobacterium	0.0587057		Catenovulum	0.0582073
Dialister	0.0334189		Microbulbifer	0.032524		Ensifer	0.0477022		Exiguobacterium	0.0559855		Frondihabitans	0.0578651		Anaplasma	0.0580862
Pseudonocardia	0.0332943		Cedecea	0.0324496		Dokdonella	0.0476929		Propionibacterium	0.0556642		Gemmatirosa	0.0576796		Dehalogenimonas	0.0578973
Flammeovirga	0.0331373		Desulfotomaculum	0.0321504		Niastella	0.0476359		Halanaerobium	0.0552324		Gemmata	0.0571788		Enterocloster	0.0577852
Muricauda	0.0328241		Citromicrobium	0.0319179		Chroococcidiopsis	0.0474169		Halothiobacillus	0.0551512		Crenobacter	0.0570244		Dyadobacter	0.0572711
Chitinophaga	0.0325423		Sulfurospirillum	0.0319104		Aurantimicrobium	0.0473622		Candidatus Hoaglandella	0.0548478		Sinorhizobium	0.0570202		Coriobacterium	0.0569208
Phycicoccus	0.0325298		Novosphingobium	0.0318915		Methylosinus	0.0471779		Melissococcus	0.054479		Thermoanaerobacterium	0.0569247		Planctomyces	0.0567373
Limnochorda	0.0323232		Chlorobaculum	0.0317017		Kytococcus	0.047118		Thalassolituus	0.05409		Lachnoclostridium	0.0568491		Crenobacter	0.0566399
Basfia	0.0319239		Mariprofundus	0.0315786		Crinalium	0.0470129		Hydrogenophaga	0.0538436		Blautia	0.0567453		Desulfurivibrio	0.056637
Asaia	0.0317131		Xanthomonas	0.031473		Alcaligenes	0.0468555		Granulicella	0.0537992		Halothiobacillus	0.0565897		Desulfofarcimen	0.05653
Mariprofundus	0.0316951		Chromobacterium	0.0310651		Piscirickettsia	0.0468471		Frankia	0.0537688		Dehalogenimonas	0.0561959		Chamaesiphon	0.0560032
Microterricola	0.0316104		Lactococcus	0.0308801		Methyloceanibacter	0.046685		Micavibrio	0.0536994		Desulfococcus	0.0560554		Candidatus Thioglobus	0.0557251
Sphingobacterium	0.0316053		Actinopolymorpha	0.0308794		Alistipes	0.0462514		Weeksella	0.0535161		Marmoricola	0.0557594		Candidatus Arthromitus	0.0555433
Microvirga	0.0315759		Actinoplanes	0.0306881		Defluviimonas	0.0459832		Pragia	0.0533158		Pediococcus	0.0552987		Sulfurospirillum	0.0554893
Geminocystis	0.0315678		Mesobacillus	0.030295		Ramlibacter	0.0458706		Fermentimonas	0.0533122		Hydrogenophaga	0.0552748		Ralstonia	0.0553166
Methyloceanibacter	0.0313979		Kitasatospora	0.0302789		Scytonema	0.0457085		Azoarcus	0.0531563		Flexistipes	0.054874		Peribacillus	0.0552627
Aureitalea	0.0312097		Desulfuromonas	0.0300138		Tsukamurella	0.0455195		Salipiger	0.0529664		Dokdonella	0.0548042		Desulfobacter	0.055096
Candidatus Solibacter	0.0309966		Blautia	0.0298574		Pluralibacter	0.0454311		Gynuella	0.0529607		Muribaculum	0.0544788		Isosphaera	0.054756
Cobetia	0.0302614		Blastomonas	0.0297981		Lachnoanaerobaculum	0.0453954		Candidatus Izimaplasma	0.0528708		Candidatus Promineofilum	0.0544217		Muribaculum	0.0546804
Thauera	0.0302286		Alistipes	0.0296504		Ruminococcus	0.0453801		Oleispira	0.0527462		Luteipulveratus	0.0543388		Niastella	0.0544619
Methylacidiphilum	0.0300224		Dokdonella	0.0296474		Thermus	0.0450457		Sulfurihydrogenibium	0.0526503		Blastomonas	0.0543321		Diaphorobacter	0.0544068
Filomicrobium	0.02985		Melioribacter	0.0296453		Rhodoferax	0.0448205		Pajaroellobacter	0.0526456		Pseudarthrobacter	0.0542751		Alicyclobacillus	0.0542989
Gemmobacter	0.0297281		Gloeothece	0.0294233		Glaciecola	0.0447315		Hydrogenovibrio	0.0524149		Bdellovibrio	0.0540491		Sulfitobacter	0.054099
Blastomonas	0.0296989		Breoghania	0.0294063		Tatumella	0.0444064		Borrelia	0.0521467		Cytobacillus	0.0538978		Candidatus Midichloria	0.0540847
Bradymonas	0.0296986		Moraxella	0.0292055		Trichodesmium	0.0440098		Croceicoccus	0.052067		Gottschalkia	0.0536244		Gemmata	0.0540654
Phenylobacterium	0.0294982		Gottschalkia	0.029153		Granulosicoccus	0.0439543		Megamonas	0.0520372		Desulfurivibrio	0.0533718		Methylobacillus	0.0539649
Alicycliphilus	0.0290038		Fuerstia	0.029121		Marinilactibacillus	0.0438096		Lachnospira	0.0520254		Isosphaera	0.0530539		Raoultella	0.0532171
Lactococcus	0.0284497		Liberibacter	0.0288566		Leadbetterella	0.0436461		Thermoanaerobacterium	0.0519785		Dehalobacter	0.0529012		Herbaspirillum	0.0531536
Mogibacterium	0.0284366		Thermocrinis	0.0288434		Pseudopropionibacterium	0.0431671		Dehalobacter	0.0517936		Algoriphagus	0.0521646		Gottschalkia	0.0527996
Beggiatoa	0.0282237		Candidatus Koribacter	0.0285371		Rhodobaca	0.0430946		Hartmannibacter	0.0513466		Bacteriovorax	0.052141		Chloracidobacterium	0.0526347
Lacimicrobium	0.0281748		Methylovorus	0.0284621		Saprospira	0.0429645		Allochromatium	0.050989		Sphingopyxis	0.0520919		Thermoanaerobacterium	0.0526289
Collinsella	0.0281199		Collimonas	0.0283118		Myxococcus	0.0429606		Fictibacillus	0.0506693		Tessaracoccus	0.0519633		Filomicrobium	0.0525267
Flagellimonas	0.0278417		Phyllobacterium	0.0282493		Petrotoga	0.0429497		Geobacillus	0.0504573		Hafnia	0.0518927		Anabaena	0.0520846
Gramella	0.0275273		Photobacterium	0.0281858		Anaerostipes	0.0429002		Austwickia	0.0504144		Lachnospira	0.051806		Dokdonella	0.0520174
Methylorubrum	0.0275035		Cellulophaga	0.0274203		Candidatus Moranella	0.042833		Catenovulum	0.0502854		Methylophaga	0.0517512		Citromicrobium	0.0516285
Polaribacter	0.0274385		Gramella	0.0270096		Rippkaea	0.0426528		Eubacterium	0.0497621		Methylomonas	0.0515005		Marmoricola	0.0515814
Planctopirus	0.0273246		Candidatus Endolissoclinum	0.0267642		Mitsuaria	0.0426019		Oscillatoria	0.0497157		Anaeromyxobacter	0.050764		Glaciecola	0.0514886
Enterocloster	0.0272873		Stigmatella	0.0266014		Parabacteroides	0.0425692		Actinoalloteichus	0.0496201		Epibacterium	0.0507341		Aminobacter	0.0512386
Advenella	0.027169		Tessaracoccus	0.0266012		Truepera	0.0422346		Sporosarcina	0.0488488		Dinoroseobacter	0.0503616		Bacteriovorax	0.0506941
Gemmata	0.0269922		Phaeobacter	0.0265135		Curtobacterium	0.0418818		Hydrogenobaculum	0.0487693		Limnospira	0.0502699		Blastococcus	0.0504898
Prosthecochloris	0.0267563		Cobetia	0.0264188		Anaeromyxobacter	0.0418699		Acidithiobacillus	0.0484554		Sulfurimonas	0.0501711		Marivivens	0.0493523
Candidatus Promineofilum	0.0267195		Streptobacillus	0.0261825		Arcanobacterium	0.0417585		Chelativorans	0.0483553		Blastococcus	0.0499253		Candidatus Amoebophilus	0.0492754
Isosphaera	0.0265985		Geodermatophilus	0.02606		Anoxybacillus	0.0416265		Candidatus Tachikawaea	0.0481203		Gordonibacter	0.0497548		Candidatus Hamiltonella	0.0491469
Microcella	0.0265694		Candidatus Xiphinematobacter	0.0259937		Fibrobacter	0.0416245		Nitrosospira	0.0480627		Peribacillus	0.0496384		Leptothrix	0.0490191
Fastidiosipila	0.0264904		Microvirga	0.025989		Lelliottia	0.0415583		Cellulophaga	0.0477851		Glaciecola	0.049527		Aureimonas	0.0489623
Cedecea	0.0264362		Mageeibacillus	0.0259096		Rufibacter	0.0413825		Dyella	0.0476702		Eikenella	0.0494312		Candidatus Carsonella	0.0489554
Denitrovibrio	0.0263189		Lentzea	0.025868		Gloeobacter	0.0413241		Desulfallas	0.0474982		Anaplasma	0.0492006		Candidatus Promineofilum	0.0487504
Chelatococcus	0.0262552		Luteitalea	0.0258099		Erysipelothrix	0.0413138		Magnetospirillum	0.0474717		Ignavibacterium	0.0491464		Lentzea	0.0487047
Mycobacteroides	0.0259713		Paenalcaligenes	0.0257304		Segniliparus	0.0411781		Asticcacaulis	0.0473955		Deferribacter	0.0487495		Shigella	0.0486748
Candidatus Babela	0.0257142		Herminiimonas	0.0257062		Mogibacterium	0.0411333		Maricaulis	0.0473716		Candidatus Amoebophilus	0.048336		Ignavibacterium	0.0486356
Limnospira	0.0251673		Advenella	0.0256123		Fastidiosipila	0.0409373		Phycisphaera	0.0472386		Citromicrobium	0.0481803		Limnospira	0.0483425
Candidatus Symbiobacter	0.0251236		Olsenella	0.0255453		Glutamicibacter	0.0407416		Janthinobacterium	0.047226		Cyanobium	0.0479926		Alicycliphilus	0.0482864
Photobacterium	0.0250682		Frankia	0.0255349		Megamonas	0.0407001		Negativicoccus	0.0469735		Marivivens	0.0476337		Fictibacillus	0.0479618
Candidatus Ruthia	0.0250648		Eikenella	0.0254242		Gemmata	0.0406741		Anderseniella	0.0468321		Methylobacillus	0.0473304		Pseudoxanthomonas	0.0478896
Enterovibrio	0.0250534		Gemmatirosa	0.0251905		Leifsonia	0.0406651		Gramella	0.0466262		Dehalococcoides	0.0471437		Simiduia	0.0476941
Aminobacter	0.0249868		Cellulosimicrobium	0.0251561		Methylophaga	0.0406454		Methylophaga	0.0465293		Basilea	0.0467853		Cytobacillus	0.0474545
Dermabacter	0.0249266		Streptacidiphilus	0.025108		Aquimarina	0.0405172		Leisingera	0.0464671		Methylocaldum	0.0467077		Bdellovibrio	0.0473456
Dichelobacter	0.0248949		Mogibacterium	0.025079		Rhizorhabdus	0.0404258		Beggiatoa	0.0463912		Rhodoluna	0.046547		Cellulosimicrobium	0.047262
Chromobacterium	0.0247175		Nocardia	0.0250009		Paeniclostridium	0.0402589		Sulfurifustis	0.0461413		Friedmanniella	0.0464298		Eikenella	0.047104
Aurantimicrobium	0.0246114		Catenovulum	0.0249358		Rhodopseudomonas	0.0400567		Humibacter	0.0460341		Thiomonas	0.0463623		Methylophaga	0.0470184
Rhodovulum	0.024604		Porphyromonas	0.0249254		Pimelobacter	0.0400343		Finegoldia	0.0458978		Meiothermus	0.0462837		Porphyromonas	0.047005
Aggregatibacter	0.0245879		Nitrospira	0.0242802		Acidaminococcus	0.0398623		Leptolyngbya	0.045652		Candidatus Azobacteroides	0.0460268		Gordonibacter	0.0468697
Dehalobacter	0.0244168		Ochrobactrum	0.0242354		Gemmatimonas	0.0396622		Ferrimonas	0.0455812		Candidatus Thioglobus	0.0459115		Nitrosospira	0.0466794
Marmoricola	0.0243712		Cytobacillus	0.0241817		Xenorhabdus	0.0396015		Dichelobacter	0.0454926		Niastella	0.044979		Pseudarthrobacter	0.0464941
Deferribacter	0.0243613		Limnospira	0.0241471		Terriglobus	0.0395893		Barnesiella	0.0454312		Pseudoxanthomonas	0.0448889		Thiomonas	0.046435
Sphingorhabdus	0.0243271		Diaphorobacter	0.024055		Salinicoccus	0.0394713		Rhodoluna	0.0449196		Alicycliphilus	0.0448113		Ephemeroptericola	0.0464066
Moorella	0.0241542		Desulfofarcimen	0.0240474		Anderseniella	0.0394065		Kushneria	0.0449093		Aureitalea	0.044671		Collinsella	0.0464002
Brevundimonas	0.0241041		Luteipulveratus	0.0239561		Austwickia	0.0393708		Arsenophonus	0.0448209		Ethanoligenens	0.044552		Fibrobacter	0.0463952
Crenobacter	0.0240118		Dehalococcoides	0.0238793		Ahniella	0.0393282		Steroidobacter	0.0444411		Tolumonas	0.044512		Dinoroseobacter	0.0461553
Methylomonas	0.0238536		Planktothrix	0.0238547		Dokdonia	0.0392618		Desulfurella	0.0444116		Hoeflea	0.0444736		Gloeothece	0.0457732
Nocardiopsis	0.0236257		Acaryochloris	0.0238123		Micavibrio	0.0390738		Woeseia	0.0443901		Phycisphaera	0.0440109		Candidatus Tachikawaea	0.0457488
Hartmannibacter	0.0234198		Sulfurihydrogenibium	0.0237456		Geodermatophilus	0.0389621		Maritalea	0.0442844		Cyclobacterium	0.0439541		Lacrimispora	0.0455547
Catenovulum	0.0232529		Aminobacter	0.0236913		Methylocystis	0.0388594		Hoeflea	0.0440429		Acidimicrobium	0.0438474		Aureitalea	0.0455112
Crinalium	0.0230691		Thermoanaerobacter	0.0236894		Desulfomicrobium	0.0387508		Haliangium	0.0439202		Acetohalobium	0.0437438		Deferribacter	0.0455109
Murdochiella	0.0230027		Meiothermus	0.0236502		Agarilytica	0.0387158		Gallibacterium	0.0438046		Leifsonia	0.043204		Pontibacter	0.0453635
Mageeibacillus	0.0226049		Acidiphilium	0.0236073		Histophilus	0.0382957		Shimwellia	0.0436251		Nitrosospira	0.0431462		Gloeobacter	0.0446473
Fischerella	0.022534		Beggiatoa	0.0235568		Modestobacter	0.038247		Candidatus Gullanella	0.0433495		Enterocloster	0.0430088		Friedmanniella	0.044563
Microchaete	0.0224875		Candidatus Tachikawaea	0.0234983		Pseudorhodoplanes	0.0381814		Basfia	0.0431104		Candidatus Endolissoclinum	0.0429348		Roseobacter	0.0444237
Nitrosomonas	0.0224834		Alicycliphilus	0.0234945		Morganella	0.0379697		Methylibium	0.0430955		Lentzea	0.0429023		Phreatobacter	0.0440641
Cytobacillus	0.0221435		Anaeromyxobacter	0.0233892		Faecalibacterium	0.0379225		Desulfobacter	0.0430953		Catenovulum	0.0423138		Methylocaldum	0.0434126
Pediococcus	0.0220624		Chloroflexus	0.0232484		Stanieria	0.0378635		Planktothrix	0.0430825		Diaphorobacter	0.0421974		Aurantimicrobium	0.0433689
Pseudothermotoga	0.0219481		Carboxydocella	0.0231067		Olleya	0.0376579		Candidatus Symbiobacter	0.042953		Xanthomonas	0.0421267		Meiothermus	0.0433684
Luteitalea	0.0218749		Parvimonas	0.022857		Agrococcus	0.0375564		Anaeromyxobacter	0.0427147		Neorickettsia	0.0421207		Desulfomonile	0.0433048
Lacunisphaera	0.0218588		Sulfitobacter	0.0228043		Acidipropionibacterium	0.0375537		Spongiibacter	0.0426509		Candidatus Midichloria	0.0420457		Dolichospermum	0.0429429
Citromicrobium	0.0217219		Candidatus Portiera	0.0225724		Ureaplasma	0.0375193		Basilea	0.0424319		Phreatobacter	0.0420446		Ethanoligenens	0.0428338
Proteus	0.0215832		Gemmatimonas	0.0224214		Filifactor	0.0372246		Limnochorda	0.0422457		Kosmotoga	0.041967		Cyanobium	0.0425745
Cellulosimicrobium	0.0215821		Sinorhizobium	0.0223801		Tardibacter	0.0369632		Mucinivorans	0.0420625		Candidatus Tachikawaea	0.0418989		Luteitalea	0.042551
Alkalitalea	0.0215031		Coprothermobacter	0.0223719		Halanaerobium	0.0368632		Candidatus Cloacimonas	0.0419462		Luteitalea	0.0418648		Dehalococcoides	0.0424744
Faecalitalea	0.0214816		Halothiobacillus	0.0221737		Sodalis	0.0368519		Granulosicoccus	0.0419159		Limnochorda	0.0417631		Methylomicrobium	0.0423416
Ochrobactrum	0.0213897		Desulfurella	0.0221637		Archangium	0.0368102		Chloracidobacterium	0.041866		Kosakonia	0.0416462		Kosakonia	0.04221
Meiothermus	0.0210708		Rhodoluna	0.021975		Entomoplasma	0.0367723		Pandoraea	0.04186		Gloeocapsa	0.0416433		Lachnoclostridium	0.0421911
Dehalococcoides	0.0209331		Anaplasma	0.021919		Suicoccus	0.0366087		Syntrophobacter	0.0417808		Thermoanaerobacter	0.0416046		Weissella	0.0415045
Carboxydothermus	0.0209001		Phenylobacterium	0.021915		Candidatus Thioglobus	0.0365984		Geoalkalibacter	0.0417747		Ochrobactrum	0.041417		Calditerrivibrio	0.0414171
Luteibacter	0.0208217		Nitrosomonas	0.0218676		Planctomyces	0.0365739		Candidatus Fukatsuia	0.0415806		Chloracidobacterium	0.0412875		Mycetohabitans	0.0412701
Nitrospira	0.0207912		Histophilus	0.0215647		Solimonas	0.0365674		Sulfitobacter	0.0413425		Labrenzia	0.0411907		Algoriphagus	0.0409383
Candidatus Tachikawaea	0.0207057		Chelatococcus	0.0214471		Gardnerella	0.0364802		Janibacter	0.041119		Chamaesiphon	0.0410796		Halorhodospira	0.0409348
Gemella	0.0206935		Prosthecochloris	0.0214264		Aliivibrio	0.0364698		Cedecea	0.0409898		Desulfurella	0.0407611		Candidatus Fokinia	0.0406876
Halanaerobium	0.020674		Rhodobacter	0.0214015		Nakamurella	0.0364026		Muribaculum	0.0409523		Actinomadura	0.0407067		Rhodoluna	0.0406292
Hoeflea	0.0206593		Desulfatibacillum	0.0213406		Syntrophobacter	0.0363793		Desulfotalea	0.040904		Parageobacillus	0.0406864		Oceanisphaera	0.0406108
Kosakonia	0.0205758		Microchaete	0.0212475		Sphaerochaeta	0.0362069		Tetragenococcus	0.0408526		Acetomicrobium	0.0406171		Labrenzia	0.0405678
Allochromatium	0.0204822		Erysipelothrix	0.0212467		Flavisolibacter	0.0361938		Psychromonas	0.0405614		Leptothrix	0.0405545		Xanthomonas	0.0404462
Taylorella	0.0202397		Pseudoxanthomonas	0.0210764		Marmoricola	0.0360632		Thalassospira	0.0405295		Desulfomonile	0.0405471		Methylacidiphilum	0.0404018
Haematospirillum	0.019968		Methyloceanibacter	0.0210465		Desulfobulbus	0.0360516		Fuerstia	0.0404048		Proteiniphilum	0.0403995		Epibacterium	0.0397781
Fermentimonas	0.0199193		Thermus	0.0210292		Marivirga	0.0358535		Hafnia	0.0403221		Fermentimonas	0.0403336		Thermocrinis	0.0397734
Cyanobium	0.0199091		Formosa	0.0210263		Asticcacaulis	0.0356805		Eikenella	0.0402713		Niveispirillum	0.0401		Kosmotoga	0.0396945
Tistrella	0.0198637		Acidihalobacter	0.0209455		Parachlamydia	0.0355613		Bernardetia	0.0401222		Raoultella	0.0398723		Spirochaeta	0.039663
Kineococcus	0.0198509		Acetohalobium	0.0209046		Leisingera	0.0354131		Pelobacter	0.0401214		Microterricola	0.0397359		Rufibacter	0.0395919
Salicibibacter	0.0198393		Flexistipes	0.0207912		Ketobacter	0.0353493		Aquitalea	0.0401056		Shigella	0.0392075		Phycisphaera	0.0391506
Sporosarcina	0.0197678		Algoriphagus	0.0207278		Urechidicola	0.0352554		Halioglobus	0.0398613		Lacinutrix	0.0388429		Microterricola	0.0389907
Allopseudarcicella	0.0197507		Coriobacterium	0.0205835		Thermosipho	0.0351826		Candidatus Babela	0.0397001		Defluviitoga	0.0387031		Chlorobaculum	0.0389722
Sulfurospirillum	0.0197216		Mannheimia	0.0205486		Fervidobacterium	0.0350237		Aquiflexum	0.0396821		Phyllobacterium	0.0386212		Roseiflexus	0.0389299
Arcanobacterium	0.0195905		Auritidibacter	0.0205271		Gramella	0.0349632		Corallococcus	0.0396817		Megasphaera	0.0384525		Thermoanaerobacter	0.0389144
Actinomadura	0.0195862		Mycolicibacter	0.0204545		Acidiphilium	0.0348668		Serinicoccus	0.0393729		Aurantimicrobium	0.0384275		Acetohalobium	0.038905
Streptobacillus	0.0195765		Cyanobium	0.0204196		Cellulosimicrobium	0.0347211		Methyloversatilis	0.0391162		Clostridioides	0.0382451		Leifsonia	0.0388263
Croceicoccus	0.0194796		Candidatus Profftella	0.0203213		Sulfuritalea	0.0346643		Thiodictyon	0.0390027		Halorhodospira	0.0380692		Aquimarina	0.038797
Anabaenopsis	0.0194535		Tatlockia	0.0202055		Chitinophaga	0.0344932		Flammeovirga	0.0388499		Herminiimonas	0.0380374		Proteiniphilum	0.0386041
Sphingopyxis	0.0194034		Barnesiella	0.0200191		Chryseolinea	0.0343948		Salinicoccus	0.0387009		Candidatus Nitrosoglobus	0.0380244		Porphyrobacter	0.0385795
Agrococcus	0.0193091		Desulfococcus	0.0199349		Methylomonas	0.0342401		Sphaerochaeta	0.0386127		Cryptobacterium	0.0379847		Stanieria	0.038531
Tardibacter	0.0192307		Dichelobacter	0.0197009		Verminephrobacter	0.0340613		Wenzhouxiangella	0.0385984		Thermobacillus	0.0378034		Actinomadura	0.0384314
Tannerella	0.0189333		Agrococcus	0.0196699		Granulicella	0.0340558		Bibersteinia	0.0385836		Candidatus Hamiltonella	0.0377662		Clostridioides	0.0380085
Aminobacterium	0.0189284		Halorhodospira	0.0196452		Catenovulum	0.0340151		Amycolatopsis	0.0384507		Mycetohabitans	0.037554		Sulfurimonas	0.0376357
Frondihabitans	0.0188593		Methylacidiphilum	0.0196139		Streptobacillus	0.0340021		Candidatus Purcelliella	0.0381886		Ketobacter	0.037376		Megasphaera	0.0375738
Jeongeupia	0.0187747		Filomicrobium	0.0194506		Desulfosporosinus	0.0337913		Siansivirga	0.0381854		Thermocrinis	0.0373412		Wolbachia	0.0373895
Muribaculum	0.0186885		Gordonibacter	0.0194205		Murdochiella	0.0337901		Dehalobacterium	0.0381734		Acidaminococcus	0.0372871		Flexistipes	0.0370793
Alloactinosynnema	0.0186883		Porphyrobacter	0.0193561		Thalassospira	0.0336937		Candidatus Profftella	0.0380968		Rufibacter	0.0372644		Melissococcus	0.0370423
Collimonas	0.0186881		Geminocystis	0.0192795		Mixta	0.0335788		Sandaracinus	0.0380912		Collimonas	0.0372276		Kushneria	0.0370272
Halobacillus	0.018653		Dinoroseobacter	0.0192396		Gemmobacter	0.0335218		Candidatus Walczuchella	0.037809		Phycicoccus	0.037181		Tessaracoccus	0.0369252
Friedmanniella	0.0185993		Confluentimicrobium	0.0189026		Arsenicicoccus	0.03344		Chitinophaga	0.037605		Roseobacter	0.0368312		Salegentibacter	0.0368223
Kosmotoga	0.0185552		Fibrella	0.0188994		Rahnella	0.0332736		Candidatus Doolittlea	0.0373716		Pontibacter	0.0367557		Agrococcus	0.0367682
Laribacter	0.018532		Niastella	0.0188473		Halorhodospira	0.0332162		Suicoccus	0.0373427		Methylomicrobium	0.0367279		Allochromatium	0.0367308
Herminiimonas	0.0184033		Dermatophilus	0.0187169		Candidatus Babela	0.0329963		Methylocaldum	0.0373369		Thauera	0.0366407		Desulfurobacterium	0.0367241
Rahnella	0.0181907		Enterovibrio	0.0185996		Cytobacillus	0.0329216		Paludibacter	0.0372897		Ereboglobus	0.0366242		Acaryochloris	0.0366789
Novosphingobium	0.0181591		Allochromatium	0.0185777		Candidatus Riesia	0.0328679		Echinicola	0.037113		Flavonifractor	0.0363722		Thermobacillus	0.0366082
Tatlockia	0.0181323		Sulfurimonas	0.0185207		Thermodesulfobacterium	0.0328439		Salinisphaera	0.0370503		Adlercreutzia	0.0362282		Gluconobacter	0.0365687
Moritella	0.0178859		Kangiella	0.0184856		Bradymonas	0.0327973		Spirochaeta	0.0368063		Desulfurobacterium	0.036191		Pelodictyon	0.0365412
Methylocaldum	0.0177053		Candidatus Promineofilum	0.0183854		Microvirga	0.0327676		Histophilus	0.0366345		Variovorax	0.0359572		Collimonas	0.0365125
Candidatus Phycorickettsia	0.0175388		Ralstonia	0.0182252		Fermentimonas	0.0325966		Ectothiorhodospira	0.0365892		Desulfarculus	0.0357412		Oceanobacillus	0.0363718
Phytobacter	0.0175288		Pauljensenia	0.0180316		Photorhabdus	0.0325481		Castellaniella	0.036449		Porphyrobacter	0.0356692		Mycolicibacter	0.0363539
Lonsdalea	0.0174712		Croceicoccus	0.0178984		Algoriphagus	0.0325266		Nitrosococcus	0.0361453		Mixta	0.0356422		Candidatus Azobacteroides	0.0363264
Coraliomargarita	0.0174636		Fermentimonas	0.0177866		Kibdelosporangium	0.0324689		Oceanimonas	0.0359774		Chlorobaculum	0.0356231		Cryptobacterium	0.0362022
Acaryochloris	0.0174272		Halotalea	0.0177493		Formosa	0.0322846		Chthonomonas	0.0358499		Candidatus Kuenenia	0.0355204		Cyclobacterium	0.0359979
Porphyromonas	0.0174029		Phytobacter	0.0177082		Sneathia	0.0322478		Kytococcus	0.0358129		Gemmobacter	0.0355121		Devriesea	0.0359656
Rufibacter	0.0173282		Crinalium	0.0176679		Candidatus Aquiluna	0.032002		Pseudarthrobacter	0.0358022		Sulfurihydrogenibium	0.0354405		Candidatus Nitrosoglobus	0.0359608
Sinorhizobium	0.0171862		Candidatus Nucleicultrix	0.0176568		Gloeothece	0.0318537		Candidatus Phycorickettsia	0.0357028		Stanieria	0.0354228		Coraliomargarita	0.0358153
Thermoanaerobacterium	0.0171071		Leadbetterella	0.0176121		Labilibaculum	0.0317141		Micromonospora	0.0355679		Sodalis	0.0352736		Laribacter	0.0357855
Filimonas	0.0170528		Hoyosella	0.0174579		Candidatus Profftella	0.0316448		Anoxybacillus	0.0355374		Halioglobus	0.0352282		Basilea	0.0356057
Aquimarina	0.0170485		Gloeocapsa	0.0173663		Ketogulonicigenium	0.0316138		Pelagibacterium	0.0353641		Agrococcus	0.0350157		Ketobacter	0.0355489
Geitlerinema	0.0169969		Rahnella	0.0173542		Blastochloris	0.0315716		Actinotignum	0.0353032		Spirochaeta	0.0349512		Flavonifractor	0.0353704
Fibrella	0.0169614		Taylorella	0.0173271		Candidatus Kinetoplastibacterium	0.0314951		Luteibacter	0.035274		Porphyromonas	0.0348766		Cloacibacillus	0.0353542
Starkeya	0.016897		Nitrosococcus	0.0172852		Yangia	0.031382		Marinobacterium	0.03512		Haliscomenobacter	0.0345366		Catenulispora	0.0351122
Parvimonas	0.0168408		Enterocloster	0.0171678		Phreatobacter	0.0313781		Brachyspira	0.034882		Aminobacter	0.034461		Lacinutrix	0.0349565
Maricaulis	0.0166369		Lacimicrobium	0.0171642		Pseudopedobacter	0.0313189		Draconibacterium	0.0348595		Cloacibacillus	0.034458		Mesotoga	0.034758
Gordonibacter	0.0165774		Basfia	0.0169916		Hartmannibacter	0.0309969		Dermabacter	0.0348398		Coraliomargarita	0.0340827		Glaesserella	0.0347461
Kluyvera	0.0165212		Candidatus Symbiobacter	0.0169824		Dermatophilus	0.0309264		Carboxydothermus	0.0346941		Candidatus Fokinia	0.0337432		Gloeocapsa	0.034479
Allofrancisella	0.0165105		Flavonifractor	0.0169769		Candidatus Walczuchella	0.0308829		Sebaldella	0.0346714		Dechloromonas	0.0332843		Desulfurella	0.0344084
Gillisia	0.0164171		Roseobacter	0.0169421		Kushneria	0.0308495		Oenococcus	0.0342158		Denitrovibrio	0.0332069		Haliscomenobacter	0.0342849
Simiduia	0.0163281		Parabacteroides	0.0168688		Paraliobacillus	0.0306929		Microbulbifer	0.0340641		Reinekea	0.0331833		Limnochorda	0.0342467
Thermoclostridium	0.0160056		Paraphotobacterium	0.0168279		Conexibacter	0.0306361		Endomicrobium	0.0338339		Salegentibacter	0.0330804		Chloroherpeton	0.034098
Mesotoga	0.0159966		Hafnia	0.0167379		Nitrobacter	0.0306001		Tardibacter	0.0337112		Alloactinosynnema	0.0330679		Phycicoccus	0.0339621
Hippea	0.0159708		Limnochorda	0.016697		Laribacter	0.030544		Bacterioplanes	0.0336396		Gallaecimonas	0.0330632		Candidatus Kuenenia	0.0339358
Peptoniphilus	0.0159192		Leptolyngbya	0.0166577		Micropruina	0.0305086		Allofrancisella	0.0335509		Verrucomicrobium	0.0327601		Acidaminococcus	0.0339014
Chthonomonas	0.0157631		Thermoanaerobacterium	0.0164908		Rhodovulum	0.0304341		Tatlockia	0.0334354		Melissococcus	0.0327328		Fermentimonas	0.0332584
Aquifex	0.0157424		Alicyclobacillus	0.0164766		Thiodictyon	0.0304173		Limnohabitans	0.0330508		Leadbetterella	0.0324443		Mixta	0.0332291
Sulfitobacter	0.0157337		Maribacter	0.0164371		Methylibium	0.0303552		Pseudonocardia	0.0330192		Sediminicola	0.0320736		Alkalilimnicola	0.033025
Candidatus Amoebophilus	0.0157316		Candidatus Amoebophilus	0.0163653		Kurthia	0.0297904		Jeotgalibaca	0.0328479		Wolbachia	0.0320352		Geitlerinema	0.0330027
Pelobacter	0.0157295		Fictibacillus	0.016271		Intrasporangium	0.0297802		Nitratifractor	0.0327352		Geodermatophilus	0.0319452		Alloactinosynnema	0.0329441
Steroidobacter	0.0156727		Tardibacter	0.016242		Agromyces	0.0297562		Ornithinimicrobium	0.0326609		Lentibacillus	0.0319367		Thauera	0.0328419
Cyclobacterium	0.0156715		Terriglobus	0.015775		Aquitalea	0.0297401		Agrococcus	0.0325678		Microvirga	0.0318448		Pseudovibrio	0.0327347
Wolbachia	0.0156625		Belliella	0.0156613		Corallococcus	0.0295737		Methylococcus	0.0324218		Runella	0.0317575		Sulfurihydrogenibium	0.0327141
Haliscomenobacter	0.0156142		Shigella	0.0156594		Gloeocapsa	0.0294186		Sulfuritalea	0.0323862		Candidatus Carsonella	0.0317442		Maritalea	0.0324884
Porphyrobacter	0.0155647		Neorickettsia	0.0156575		Kutzneria	0.0294087		Pontibacter	0.0322053		Desulfobacter	0.0314465		Gemmobacter	0.0324429
Clostridioides	0.0155054		Cohaesibacter	0.0156196		Candidatus Fonsibacter	0.0292088		Pusillimonas	0.0321507		Roseiflexus	0.0314217		Ahniella	0.0323441
Luteipulveratus	0.0154062		Chloracidobacterium	0.0155086		Trichormus	0.0291774		Trueperella	0.0321054		Roseovarius	0.0314036		Kribbella	0.032258
Hafnia	0.0152716		Candidatus Fokinia	0.0154312		Sphaerospermopsis	0.0291419		Candidatus Midichloria	0.0314966		Acaryochloris	0.0314032		Chloroflexus	0.0321049
Parabacteroides	0.015224		Murdochiella	0.0154136		Muricauda	0.0291109		Ehrlichia	0.0314674		Ephemeroptericola	0.0312153		Mobiluncus	0.031796
Kibdelosporangium	0.0152234		Herbinix	0.0153803		Simonsiella	0.0290624		Thermodesulfovibrio	0.0314629		Aequorivita	0.031208		Hoeflea	0.031478
Marinilactibacillus	0.0152173		Raoultella	0.0153237		Siansivirga	0.0290049		Microvirgula	0.0313596		Catenulispora	0.0311768		Acetomicrobium	0.0314292
Kribbella	0.0151806		Sporosarcina	0.0152811		Chamaesiphon	0.0289939		Martelella	0.0313449		Thiomicrospira	0.0311552		Pasteurella	0.0313561
Desulfomonile	0.0151106		Gemella	0.0152385		Aquabacterium	0.0289686		Gallionella	0.0313167		Allochromatium	0.031129		Arcanobacterium	0.031353
Fluoribacter	0.0150549		Desulfobacula	0.0151769		Moritella	0.0289353		Thermincola	0.031222		Libanicoccus	0.0310435		Parageobacillus	0.0312831
Parageobacillus	0.014986		Methylomicrobium	0.0151376		Sulfurihydrogenibium	0.0289249		Calditerrivibrio	0.0311877		Rhodopseudomonas	0.0310343		Thiomicrospira	0.0311159
Indioceanicola	0.014882		Candidatus Sulcia	0.0150732		Orientia	0.0288907		Ramlibacter	0.0311629		Hydrogenobaculum	0.0309926		Salinispora	0.0307951
Glutamicibacter	0.0148434		Sphingopyxis	0.0150008		Lacimicrobium	0.0288564		Paraglaciecola	0.0307547		Kribbella	0.0309448		Herminiimonas	0.0307775
Gallionella	0.0148267		Ruegeria	0.0148452		Sebaldella	0.0288383		Zunongwangia	0.0306876		Methylacidiphilum	0.0308078		Janibacter	0.0307197
Phaeobacter	0.0147016		Aurantimicrobium	0.0147445		Endozoicomonas	0.0288		Breoghania	0.0305788		Granulicella	0.0304969		Halanaerobium	0.030648
Algoriphagus	0.0146824		Methylocaldum	0.0147004		Jeotgalicoccus	0.0287235		Sagittula	0.0305229		Fluviicola	0.030422		Ereboglobus	0.0305901
Pulveribacter	0.0146662		Auricoccus	0.0146605		Sphaerobacter	0.028641		Sneathia	0.0305092		Actinosynnema	0.0302069		Adlercreutzia	0.0305575
Sulfurimonas	0.0146576		Blastococcus	0.0145822		Lacrimispora	0.0284877		Tumebacillus	0.0304762		Lacrimispora	0.0300499		Roseovarius	0.0304517
Neorickettsia	0.0145949		Flavivirga	0.0145773		Candidatus Promineofilum	0.0280345		Rhodopseudomonas	0.0303561		Calditerrivibrio	0.0299069		Rhodopseudomonas	0.0303688
Cloacibacillus	0.0145898		Defluviimonas	0.0145732		Fischerella	0.0279651		Obesumbacterium	0.0301467		Thioflavicoccus	0.0296905		Nonomuraea	0.0302717
Maritalea	0.0145416		Kineococcus	0.0145458		Acidisarcina	0.0279419		Desulfobacterium	0.0300401		Mycolicibacter	0.0296529		Defluviitoga	0.0302657
Actinosynnema	0.0144979		Crenobacter	0.0145422		Oceanobacillus	0.0279224		Aurantimicrobium	0.0299491		Mesotoga	0.0295438		Geodermatophilus	0.0302118
Acidihalobacter	0.0144898		Collinsella	0.014474		Roseburia	0.0277091		Thiolapillus	0.0296661		Pseudohongiella	0.0294179		Thioflavicoccus	0.0301503
Hoyosella	0.0144371		Immundisolibacter	0.0144356		Microchaete	0.027572		Nonomuraea	0.0296549		Oceanobacillus	0.0293267		Desulfarculus	0.0300415
Endozoicomonas	0.0143563		Prochlorococcus	0.0143689		Paraoerskovia	0.0275514		Phaeobacter	0.0295953		Collinsella	0.0292467		Plantibacter	0.0297855
Fictibacillus	0.0142078		Cryptobacterium	0.0143589		Desulfofarcimen	0.0275192		Murdochiella	0.0295895		Geosporobacter	0.029208		Spirosoma	0.02971
Labrenzia	0.0141875		Anaerococcus	0.0143089		Vitreoscilla	0.0274468		Faecalibacterium	0.0294548		Moorea	0.0291124		Maricaulis	0.0296149
Leptothrix	0.0141036		Oceanisphaera	0.0143057		Fictibacillus	0.0274046		Thioploca	0.0293284		Microcystis	0.0290316		Fluviicola	0.0294823
Thermobacillus	0.0140727		Chamaesiphon	0.0140969		Actinotignum	0.0273395		Sulfuriferula	0.0292848		Endozoicomonas	0.0289323		Anaerococcus	0.0294732
Aequorivita	0.0138773		Oligella	0.0140539		Paludibacter	0.0272898		Alkalihalobacillus	0.0290869		Maritalea	0.0287303		Pseudohongiella	0.0294109
Defluviimonas	0.0138236		Steroidobacter	0.0139859		Thioploca	0.0272388		Granulibacter	0.0289856		Pseudovibrio	0.0287034		Persephonella	0.0292317
Melissococcus	0.0138225		Candidatus Tremblaya	0.0139724		Gordonibacter	0.0272363		Desulfofarcimen	0.0288344		Dichelobacter	0.028588		Lachnospira	0.0292214
Cellulophaga	0.0137537		Paraflavitalea	0.0139554		Hyphomicrobium	0.0271185		Thioclava	0.0287949		Phytobacter	0.0284561		Variovorax	0.0292121
Thiohalobacter	0.0137089		Variovorax	0.0138823		Rathayibacter	0.0270939		Cellulomonas	0.0287399		Kushneria	0.0283149		Aneurinibacillus	0.029155
Acetohalobium	0.013695		Candidatus Walczuchella	0.0138322		Clavibacter	0.02703		Lacrimispora	0.0285748		Luteibacter	0.0282059		Endozoicomonas	0.0290853
Marinithermus	0.0136448		Gloeobacter	0.0137415		Candidatus Hoaglandella	0.0270059		Melittangium	0.028393		Thioploca	0.0280766		Lawsonia	0.0290155
Candidatus Sulcia	0.0136357		Jiangella	0.0136966		Indioceanicola	0.0268857		Gemmobacter	0.0283369		Hoyosella	0.0278739		Acidimicrobium	0.0288131
Methylobacillus	0.0136269		Xenorhabdus	0.0135964		Candidatus Symbiobacter	0.0268839		Porphyrobacter	0.0280263		Chloroflexus	0.0277177		Candidatus Fonsibacter	0.0287532
Pauljensenia	0.0136041		Olleya	0.0135315		Sanguibacter	0.0268687		Neorickettsia	0.0278204		Octadecabacter	0.0277065		Geoalkalibacter	0.0287477
Faecalibacterium	0.013588		Chloroherpeton	0.0134601		Actinopolymorpha	0.0266748		Stanieria	0.0277555		Candidatus Portiera	0.0276888		Blastochloris	0.0287109
Methylophaga	0.0135695		Hydrogenovibrio	0.0133877		Microbulbifer	0.0264876		Pirellula	0.0277215		Rhodothermus	0.0276706		Thermosipho	0.0285463
Janibacter	0.0135439		Rathayibacter	0.0133681		Akkermansia	0.0264813		Glutamicibacter	0.0274361		Moritella	0.0275667		Christensenella	0.0284999
Candidatus Paracaedibacter	0.013475		Gemmobacter	0.0133401		Candidatus Cardinium	0.0264683		Chlamydia	0.0273272		Lacimicrobium	0.0275526		Belliella	0.0284177
Luteimonas	0.0134049		Coraliomargarita	0.0132802		Chlorobium	0.0263061		Niveispirillum	0.0272207		Candidatus Paracaedibacter	0.0274208		Prochlorococcus	0.0283859
Intrasporangium	0.0134013		Blastochloris	0.0131699		Zymobacter	0.0262199		Muricauda	0.0271766		Halobacillus	0.0272874		Vulgatibacter	0.0283462
Amphibacillus	0.0132692		Tamlana	0.0131439		Scardovia	0.0261283		Azospira	0.0271067		Glaesserella	0.0272104		Kluyvera	0.0281598
Cyanothece	0.0131526		Candidatus Ishikawaella	0.0131123		Candidatus Azobacteroides	0.0260841		Vitreoscilla	0.0268193		Alkalilimnicola	0.0271981		Croceibacter	0.0281515
Olsenella	0.0131436		Glaesserella	0.0130336		Thiomonas	0.0260763		Coprothermobacter	0.0266612		Defluviimonas	0.0271593		Denitrovibrio	0.027924
Magnetospira	0.0131424		Methylomonas	0.0130035		Mariprofundus	0.0260241		Phycicoccus	0.0266511		Acidibrevibacterium	0.0271328		Reinekea	0.0278649
Basilea	0.0131233		Libanicoccus	0.0129924		Taylorella	0.025924		Syntrophobotulus	0.0265661		Aquimarina	0.027132		Geosporobacter	0.0277844
Pontibacter	0.0131167		Candidatus Aquiluna	0.0129502		Candidatus Kuenenia	0.0259221		Candidatus Ishikawaella	0.0264384		Salinispora	0.0270923		Gallaecimonas	0.0276911
Thioflavicoccus	0.0131008		Peptoniphilus	0.012938		Isoptericola	0.0258891		Parvibaculum	0.0263816		Halanaerobium	0.027039		Lentibacillus	0.0276521
Mobiluncus	0.0130095		Kibdelosporangium	0.0129377		Cyanobium	0.0257657		Teredinibacter	0.0262607		Gloeothece	0.0268797		Runella	0.0276304
Auricoccus	0.0129976		Fastidiosipila	0.0129278		Parageobacillus	0.0256941		Candidatus Tremblaya	0.0262411		Laribacter	0.0268784		Limnobaculum	0.0275555
Halioglobus	0.0129		Leptothrix	0.0129112		Sulfurovum	0.0255331		Leminorella	0.0260464		Kluyvera	0.0268736		Marinobacterium	0.0275475
Aromatoleum	0.012783		Simiduia	0.0128609		Faecalitalea	0.0254974		Mycetohabitans	0.0260358		Melaminivora	0.0266676		Opitutus	0.027524
Acidaminococcus	0.0127419		Brochothrix	0.0127776		Draconibacterium	0.0254897		Brenneria	0.0259033		Anaerococcus	0.0266575		Luteimonas	0.027499
Brochothrix	0.0126525		Acidimicrobium	0.0127629		Eggerthella	0.0254666		Oligella	0.025759		Pasteurella	0.0265691		Dichelobacter	0.027261
Mycolicibacter	0.0126491		Methylophilus	0.012759		Gallaecimonas	0.0254249		Paraoerskovia	0.0257577		Dehalobacterium	0.0265061		Enterovibrio	0.0270944
Mucinivorans	0.0125758		Paraglaciecola	0.0125823		Candidatus Tachikawaea	0.0251352		Acetobacterium	0.0257066		Nonomuraea	0.0264768		Libanicoccus	0.0270648
Kushneria	0.0125598		Thioploca	0.0125345		Solitalea	0.025118		Niastella	0.0256905		Parabacteroides	0.0264007		Nitratireductor	0.0269994
Chania	0.0125526		Teredinibacter	0.0125262		Steroidobacter	0.0250555		Aquimarina	0.0255181		Monoglobus	0.0263541		Phyllobacterium	0.0268946
Dechloromonas	0.0125521		Kosmotoga	0.0123721		Dyella	0.0249524		Lacinutrix	0.0254756		Herbinix	0.0262197		Halioglobus	0.0268564
Ilyobacter	0.0125114		Alloactinosynnema	0.0123627		Sulfurifustis	0.0249448		Maribacter	0.0252793		Segniliparus	0.0261647		Fastidiosipila	0.0266944
Runella	0.0124961		Ottowia	0.0123338		Zhihengliuella	0.0249343		Yangia	0.0252731		Gibbsiella	0.0261324		Candidatus Paracaedibacter	0.0266182
Marinobacterium	0.0124402		Marivivens	0.0122976		Hyphomonas	0.0249333		Anabaena	0.0252234		Carboxydocella	0.0258334		Cedecea	0.0263091
Halothiobacillus	0.0123593		Aquimarina	0.0122727		Meiothermus	0.0248342		Chroococcidiopsis	0.0252152		Hippea	0.0256953		Psychromonas	0.0261817
Hydrogenophilus	0.0122174		Aminomonas	0.0122508		Beutenbergia	0.0248146		Brevibacterium	0.0251791		Filimonas	0.0256827		Neorhizobium	0.0261117
Nonomuraea	0.012127		Acidaminococcus	0.0122289		Chondrocystis	0.0247179		Marinilactibacillus	0.0251614		Limnobaculum	0.0255443		Azorhizobium	0.0258811
Phyllobacterium	0.0121178		Polaromonas	0.0122241		Nodularia	0.0246954		Methylovulum	0.0250003		Ureaplasma	0.0253379		Psychromicrobium	0.0258701
Thermosulfidibacter	0.0121046		Chthonomonas	0.0121344		Spongiibacter	0.0246487		Thiohalobacter	0.0249202		Blastochloris	0.0253336		Parasaccharibacter	0.0258231
Hyphomicrobium	0.01207		Pleurocapsa	0.0120749		Bibersteinia	0.0245082		Thermoclostridium	0.0248999		Moorella	0.0252885		Herbinix	0.025775
Streptacidiphilus	0.0120026		Frondihabitans	0.0120411		Parascardovia	0.0244853		Gordonia	0.0248519		Christensenella	0.0252553		Aquiflexum	0.0257262
Roseovarius	0.0119996		Bernardetia	0.0119694		Actinomadura	0.024412		Diaphorobacter	0.0247861		Methylophilus	0.0250163		Halotalea	0.0256499
Gallaecimonas	0.0119608		Aminobacterium	0.011895		Methylotenera	0.0243626		Gilliamella	0.0247461		Mesobacillus	0.0248609		Leadbetterella	0.0255538
Rhodoluna	0.0119244		Marmoricola	0.0118781		Stappia	0.0243616		Fastidiosipila	0.0247294		Oceanisphaera	0.0248511		Confluentimicrobium	0.0255172
Acetoanaerobium	0.0119234		Gemmata	0.0118466		Oleispira	0.0243008		Moorea	0.0242326		Psychromonas	0.0247936		Chelatococcus	0.0254868
Ruegeria	0.011911		Lentibacillus	0.0118218		Jonesia	0.0242624		Rhizorhabdus	0.0239319		Acetoanaerobium	0.0247252		Jeongeupia	0.0254431
Pelodictyon	0.0118993		Dermabacter	0.0118052		Frondihabitans	0.0242097		Methylophilus	0.0239266		Croceibacter	0.0246951		Murdochiella	0.0254162
Candidatus Xiphinematobacter	0.0118518		Faecalibacterium	0.0117887		Pararhodospirillum	0.0241182		Zobellella	0.0239164		Kingella	0.0246842		Moorella	0.0253841
Tateyamaria	0.0118101		Filifactor	0.0117624		Herbinix	0.024116		Filomicrobium	0.0238935		Geoalkalibacter	0.024641		Sediminicola	0.0253642
Thermus	0.0117877		Azorhizobium	0.011761		Parvibaculum	0.0241029		Cycloclasticus	0.0238883		Marivirga	0.0245596		Hippea	0.0252825
Tenacibaculum	0.0116414		Curvibacter	0.0117206		Carboxydothermus	0.0240534		Petrotoga	0.0235897		Anabaena	0.0243587		Halobacillus	0.0252004
Massilistercora	0.0116224		Nitrosospira	0.0116378		Echinicola	0.0240505		Desulfobulbus	0.023464		Maricaulis	0.0242167		Octadecabacter	0.0251467
Tamlana	0.0115711		Kribbella	0.011632		Pseudodesulfovibrio	0.0240112		Ketogulonicigenium	0.0234602		Rothia	0.0241291		Acetoanaerobium	0.0250537
Melaminivora	0.0115686		Intrasporangium	0.0116094		Flammeovirga	0.0239433		Peribacillus	0.0234472		Ahniella	0.0240737		Pauljensenia	0.0250362
Calditerrivibrio	0.0115523		Rhodothermus	0.0115935		Nitrosococcus	0.023932		Brochothrix	0.0233686		Confluentimicrobium	0.024059		Mitsuaria	0.0249832
Ferrimonas	0.0115085		Marinobacterium	0.0115422		Dehalobacterium	0.0239118		Rhodobaca	0.0233611		Ensifer	0.0239235		Paraphotobacterium	0.024954
Geosporobacter	0.0115078		Desulfomonile	0.0114715		Collinsella	0.0237407		Paeniclostridium	0.0232639		Gloeobacter	0.0238485		Dehalobacterium	0.0249149
Megasphaera	0.0115031		Hydrogenophilus	0.0114393		Eikenella	0.0237091		Denitrobacterium	0.023255		Candidatus Profftella	0.0238192		Chania	0.0249059
Azorhizobium	0.0114857		Jeotgalicoccus	0.011435		Sinomonas	0.0235048		Virgibacillus	0.0231924		Salinimonas	0.0237807		Defluviimonas	0.0248633
Ensifer	0.0114067		Allopseudarcicella	0.0114222		Wolbachia	0.0234735		Starkeya	0.0231781		Aminobacterium	0.0236898		Truepera	0.0248433
Ralstonia	0.011302		Nautilia	0.0113957		Candidatus Ruthia	0.0234075		Mariprofundus	0.0229406		Methylocystis	0.0236205		Anabaenopsis	0.0248302
Arenibacter	0.0112751		Parascardovia	0.0113142		Tatlockia	0.0233716		Sorangium	0.0228464		Jeongeupia	0.02356		Moorea	0.0248273
Anaerolinea	0.0111675		Candidatus Phycorickettsia	0.0112576		Thiobacillus	0.0233626		Tolumonas	0.0226276		Truepera	0.0235325		Rothia	0.0248154
Croceibacter	0.011148		Parasphingorhabdus	0.0112219		Cyclobacterium	0.0233155		Ensifer	0.022599		Massilistercora	0.023508		Candidatus Profftella	0.0245334
Auritidibacter	0.0111302		Muricauda	0.0111821		Hydrogenobaculum	0.0232577		Limnobaculum	0.022588		Beijerinckia	0.023495		Candidatus Methylopumilus	0.0244341
Anaerococcus	0.0110557		Laribacter	0.0111483		Martelella	0.0232268		Candidatus Promineofilum	0.0225802		Candidatus Xiphinematobacter	0.0234686		Monoglobus	0.0243973
Aquiflexum	0.011003		Denitrovibrio	0.0111305		Tropheryma	0.0232025		Gluconobacter	0.0225376		Mitsuaria	0.0234403		Actinosynnema	0.0241596
Geodermatophilus	0.0109349		Kushneria	0.011123		Dyadobacter	0.0231855		Psychroflexus	0.0225		Candidatus Babela	0.0234365		Propionibacterium	0.0241429
Chamaesiphon	0.0109341		Nonomuraea	0.0110602		Alkalitalea	0.0230589		Pelagibaca	0.0223945		Vulgatibacter	0.0233751		Microvirga	0.0241155
Thermoanaerobacter	0.0108147		Pasteurella	0.0110215		Arachidicoccus	0.0229958		Flexistipes	0.0220638		Desulfohalobium	0.023345		Aminobacterium	0.0240303
Scardovia	0.0107437		Desulfobulbus	0.0110102		Dolichospermum	0.0229911		Alicycliphilus	0.0219263		Brochothrix	0.0231634		Granulicella	0.024018
Blastococcus	0.0106896		Candidatus Nitrosoglobus	0.0109164		Brevefilum	0.0228808		Grimontia	0.0218532		Thermosipho	0.0231266		Lacimicrobium	0.0239747
Limnobaculum	0.0106295		Pseudonocardia	0.0108986		Frateuria	0.0228162		Gloeobacter	0.0218212		Mageeibacillus	0.023093		Microcystis	0.0239531
Vulgatibacter	0.0106022		Isosphaera	0.0108587		Hydrogenophilus	0.022811		Sulfuricella	0.0217262		Belliella	0.0230474		Rhodospirillum	0.0238539
Olleya	0.0105789		Fischerella	0.0108114		Brochothrix	0.022788		Ureaplasma	0.0217028		Glutamicibacter	0.0230007		Kyrpidia	0.0238419
Granulicella	0.0105611		Oblitimonas	0.0107854		Congregibacter	0.0227684		Kitasatospora	0.0215942		Rubrobacter	0.0229627		Niveispirillum	0.0238416
Saprospira	0.0105487		Parvibaculum	0.0107848		Chthonomonas	0.0227497		Myxococcus	0.0215413		Virgibacillus	0.0228629		Dechloromonas	0.0238307
Geoalkalibacter	0.0105351		Dehalobacterium	0.0107171		Microcoleus	0.0226756		Collimonas	0.0213813		Filifactor	0.0228379		Marivirga	0.0237279
Candidatus Endolissoclinum	0.0105234		Trichodesmium	0.0106987		Paludisphaera	0.0226589		Enterocloster	0.0213677		Melittangium	0.0228068		Ferriphaselus	0.0235358
Ahniella	0.0104892		Halobacillus	0.0106931		Thalassolituus	0.0224951		Gemmatimonas	0.0210259		Plantibacter	0.0227396		Schaalia	0.0235147
Aquabacterium	0.0104524		Bdellovibrio	0.0106873		Dinoroseobacter	0.0224435		Coraliomargarita	0.0210014		Azorhizobium	0.0226283		Frischella	0.0234728
Stappia	0.010449		Heliobacterium	0.0106395		Basfia	0.0224183		Acidipropionibacterium	0.0209202		Simonsiella	0.0226013		Pannonibacter	0.0234274
Simkania	0.0104178		Candidatus Solibacter	0.0106267		Pragia	0.0224079		Urechidicola	0.0208822		Geitlerinema	0.0225819		Ureaplasma	0.0233388
Microvirgula	0.0104177		Acetoanaerobium	0.0106049		Lachnospira	0.0224055		Anaplasma	0.0208747		Cellulosilyticum	0.0224739		Hyphomicrobium	0.023244
Pseudodesulfovibrio	0.0103607		Friedmanniella	0.0106047		Belliella	0.0223676		Antarctobacter	0.0207742		Salinibacterium	0.022392		Segniliparus	0.0232056
Microcoleus	0.0103343		Rothia	0.0105809		Hoeflea	0.0223488		Eggerthella	0.0205757		Psychromicrobium	0.0223263		Clavibacter	0.0229975
Dehalobacterium	0.0102917		Salinimonas	0.0104809		Sulfuricurvum	0.0223029		Chamaesiphon	0.0205578		Schaalia	0.0223155		Phytobacter	0.0229455
Candidatus Koribacter	0.0102425		Paenarthrobacter	0.010468		Runella	0.0222559		Spiribacter	0.0205269		Asticcacaulis	0.0220745		Oxalobacter	0.022929
Xanthomonas	0.0102408		Candidatus Nasuia	0.0104261		Thermaerobacter	0.0222213		Candidatus Xiphinematobacter	0.0203804		Ferrimonas	0.0220359		Thermovirga	0.0228086
Flexistipes	0.0102285		Moritella	0.0104204		Mahella	0.0221559		Candidatus Evansia	0.0203424		Persephonella	0.0220192		Thioploca	0.0227418
Mitsuaria	0.0101316		Leifsonia	0.0104101		Teredinibacter	0.0221552		Kosmotoga	0.0203239		Rhodospirillum	0.0219364		Aequorivita	0.0227311
Gilliamella	0.0100177		Moorella	0.0103451		Paraphotobacterium	0.022136		Zymobacter	0.020265		Prochlorococcus	0.0218445		Massilistercora	0.0226814
Bdellovibrio	0.0100077		Propionibacterium	0.0103165		Gallibacterium	0.0219786		Coriobacterium	0.0201277		Conexibacter	0.0216967		Desulfohalobium	0.0225268
Epibacterium	0.0100053		Scardovia	0.0103045		Oenococcus	0.0219611		Zhongshania	0.0201109		Spirosoma	0.0216038		Cyanobacterium	0.0223571
Truepera	0.00999465		Marinithermus	0.0102941		Gottschalkia	0.0219561		Synechocystis	0.0199607		Candidatus Methylopumilus	0.0214421		Tenacibaculum	0.0223255
Monoglobus	0.00997957		Epibacterium	0.0102728		Cylindrospermum	0.0219441		Gibbsiella	0.0199203		Candidatus Tremblaya	0.0214385		Candidatus Babela	0.0222569
Paenisporosarcina	0.00996155		Opitutus	0.0102268		Singulisphaera	0.0218751		Crinalium	0.0197001		Rhodobaca	0.0214254		Rhodobaca	0.0222377
Thermocrinis	0.00995255		Ketobacter	0.0102259		Spiribacter	0.021729		Halotalea	0.0196341		Aneurinibacillus	0.0213927		Moritella	0.0222271
Desulfobacula	0.00988616		Paucimonas	0.0102151		Zunongwangia	0.0216602		Melioribacter	0.0195141		Idiomarina	0.021325		Candidatus Fukatsuia	0.0221758
Paraphotobacterium	0.00987734		Pseudovibrio	0.0101602		Nitrosospira	0.0216517		Melaminivora	0.0194965		Sedimentisphaera	0.021308		Methylocystis	0.0221752
Filifactor	0.00977383		Chryseolinea	0.010153		Ezakiella	0.0216194		Dokdonia	0.0194377		Cnuibacter	0.0211811		Sulfuricella	0.0219484
Jiangella	0.00976937		Pulveribacter	0.0100567		Herminiimonas	0.021615		Alkalilimnicola	0.0193332		Fastidiosipila	0.0210249		Jeotgalicoccus	0.0217068
Candidatus Profftella	0.00971285		Cloacibacillus	0.0100147		Streptosporangium	0.0216134		Auraticoccus	0.0192014		Opitutus	0.0210169		Gluconacetobacter	0.0216313
Gloeobacter	0.00967178		Pimelobacter	0.0100039		Libanicoccus	0.0214698		Arcticibacterium	0.019169		Intrasporangium	0.0210033		Winogradskyella	0.0215661
Candidatus Nasuia	0.00964335		Shimwellia	0.00997043		Gluconobacter	0.0214184		Roseburia	0.0190647		Aquabacterium	0.0209298		Mageeibacillus	0.0214911
Mixta	0.00963366		Oceanobacillus	0.00989985		Nitrospira	0.0213562		Petrimonas	0.0189879		Parasaccharibacter	0.0208798		Polaromonas	0.0214228
Rhodothermus	0.00963203		Antarctobacter	0.00988666		Saccharopolyspora	0.0213515		Orrella	0.0189449		Nitratireductor	0.020727		Desulfobacterium	0.0214009
Roseobacter	0.00962114		Microlunatus	0.00980598		Halotalea	0.0213072		Mahella	0.0189384		Miniimonas	0.0207125		Beijerinckia	0.0213492
Niastella	0.00952831		Thiohalobacter	0.00979274		Melaminivora	0.0212911		Mageeibacillus	0.0187848		Paraphotobacterium	0.0206402		Ferrimonas	0.0213198
Methyloversatilis	0.00948971		Basilea	0.00977035		Serpentinomonas	0.0212779		Rhodoferax	0.0187625		Dermabacter	0.0206382		Aquabacterium	0.0212804
Solibacillus	0.00948288		Aneurinibacillus	0.00970864		Ectothiorhodospira	0.0211688		Chromohalobacter	0.0187569		Thiocystis	0.0206173		Glutamicibacter	0.0212176
Microcystis	0.00946996		Microterricola	0.00969591		Allopseudarcicella	0.0211569		Nitratiruptor	0.0187095		Devriesea	0.0206045		Jonquetella	0.0211635
Ferriphaselus	0.0094404		Clostridioides	0.00967708		Stigmatella	0.0211536		Dyadobacter	0.0185832		Oleiphilus	0.0204954		Virgibacillus	0.0211005
Roseiflexus	0.0094349		Mucinivorans	0.00959876		Chelatococcus	0.0210973		Desulfocapsa	0.0185449		Chromohalobacter	0.0204914		Salinimonas	0.0210087
Auraticoccus	0.0092873		Labrenzia	0.00952375		Rivularia	0.0210011		Candidatus Paracaedibacter	0.0183825		Cyanobacterium	0.0204656		Sphaerobacter	0.0209785
Leifsonia	0.0092567		Oenococcus	0.00945286		Deferribacter	0.0208754		Shigella	0.0183026		Jeotgalicoccus	0.0204521		Hoyosella	0.0207996
Candidatus Fukatsuia	0.00923879		Auraticoccus	0.00940111		Psychromicrobium	0.0208303		Candidatus Pelagibacter	0.0182895		Heliobacterium	0.0204311		Melaminivora	0.0207675
Variovorax	0.00919003		Conexibacter	0.00938073		Hahella	0.0207942		Desulfurispirillum	0.0181861		Candidatus Fonsibacter	0.0203367		Pulveribacter	0.020763
Caldithrix	0.0091682		Dictyoglomus	0.00936672		Marinobacterium	0.0207346		Labilibaculum	0.0181006		Clavibacter	0.0202893		Filifactor	0.0206113
Kordia	0.00911562		Cellulosilyticum	0.00936105		Dechloromonas	0.0206962		Moorella	0.0180284		Rathayibacter	0.0201425		Sedimentisphaera	0.0204996
Cyanobacterium	0.00910838		Syntrophobacter	0.00933386		Candidatus Protochlamydia	0.0206576		Scardovia	0.0179564		Aeribacillus	0.0201185		Jiangella	0.020348
Pseudogulbenkiania	0.00909971		Pannonibacter	0.00931152		Candidatus Cloacimonas	0.0206065		Cohaesibacter	0.0179284		Thermoclostridium	0.0200631		Microcoleus	0.0202703
Pusillimonas	0.00907025		Ndongobacter	0.00929925		Pelagibacterium	0.0205959		Dermatophilus	0.0178382		Desulfobacterium	0.0200549		Candidatus Portiera	0.0202683
Sulfurihydrogenibium	0.00903751		Roseomonas	0.00925387		Neomicrococcus	0.020561		Arcanobacterium	0.0178205		Chania	0.0200192		Chromohalobacter	0.0202572
Gallibacterium	0.00901153		Ferrimonas	0.00917545		Heliobacterium	0.0205175		Candidatus Nitrosoglobus	0.0176893		Ottowia	0.0199553		Candidatus Tremblaya	0.0202313
Tropheryma	0.0089952		Desulfobacterium	0.00907573		Thiolapillus	0.0205034		Fervidobacterium	0.0176844		Gillisia	0.0198001		Parabacteroides	0.0202052
Methylophilus	0.00899194		Bibersteinia	0.00899885		Rubinisphaera	0.0204941		Trichormus	0.0176283		Enterovibrio	0.0197759		Kineococcus	0.0200705
Ketobacter	0.00898932		Clavibacter	0.00896442		Rhodospirillum	0.0204883		Ruminococcus	0.0176187		Pauljensenia	0.0196905		Tsukamurella	0.0200202
Acetomicrobium	0.00890923		Arcanobacterium	0.00889543		Thalassotalea	0.0204823		Flagellimonas	0.0175963		Thermovibrio	0.0195939		Alkalitalea	0.0198918
Rhodospirillum	0.00888927		Sodalis	0.00880834		Massilistercora	0.0204664		Chelatococcus	0.0175541		Nitrobacter	0.0195826		Miniimonas	0.0198847
Proteiniphilum	0.00870571		Jonquetella	0.00878285		Bernardetia	0.0204188		Methylocystis	0.0174949		Gluconobacter	0.0194151		Flavivirga	0.0197459
Mesobacillus	0.00869608		Chromohalobacter	0.0087787		Hafnia	0.0203872		Flavisolibacter	0.017487		Flavivirga	0.0193235		Auricoccus	0.0197422
Chelativorans	0.00866859		Adlercreutzia	0.00876855		Thiohalobacter	0.0203867		Azorhizobium	0.0174808		Ferriphaselus	0.0191863		Ensifer	0.0197411
Plantibacter	0.00865241		Ornithobacterium	0.00875033		Zobellia	0.0203738		Lawsonia	0.0173458		Thiodictyon	0.0191839		Desulfocapsa	0.019714
Pseudarthrobacter	0.00864155		Beijerinckia	0.0087459		Filimonas	0.0203604		Propionimicrobium	0.0173332		Lutibacter	0.0190238		Kingella	0.0196331
Desulfohalobium	0.00861834		Devriesea	0.00873347		Blastomonas	0.0203128		Gillisia	0.0172473		Murdochiella	0.0190216		Raphidiopsis	0.01961
Octadecabacter	0.00858977		Pirellula	0.0087238		Thermobifida	0.0203041		Pseudopropionibacterium	0.0172048		Actinopolyspora	0.0190067		Asticcacaulis	0.0196092
Aneurinibacillus	0.00852826		Starkeya	0.00866825		Snodgrassella	0.0202585		Denitrovibrio	0.0171956		Oblitimonas	0.0189732		Jeotgalibaca	0.0195231
Oligotropha	0.00845497		Stanieria	0.00865836		Haliscomenobacter	0.0200723		Microvirga	0.0171687		Olleya	0.0189543		Carboxydocella	0.0193
Hahella	0.00842205		Syntrophobotulus	0.00854307		Anaplasma	0.0200422		Geitlerinema	0.017102		Kineococcus	0.0189246		Caldanaerobacter	0.0192841
Gibbsiella	0.00833294		Renibacterium	0.00853649		Negativicoccus	0.0200182		Tistrella	0.0168524		Renibacterium	0.018616		Rhizobacter	0.0192569
Sediminicola	0.00831209		Melissococcus	0.00852808		Methylacidiphilum	0.0199765		Chania	0.0168093		Candidatus Ruthia	0.0185761		Aromatoleum	0.0192385
Arsenophonus	0.00828045		Raphidiopsis	0.00852655		Desulfurella	0.0199391		Elusimicrobium	0.0167218		Halotalea	0.0185412		Agarivorans	0.019216
Rathayibacter	0.00828009		Pseudarthrobacter	0.00848787		Pelobacter	0.0198924		Sulfurimonas	0.016684		Oceanimonas	0.018537		Candidatus Nasuia	0.0192152
Devriesea	0.00823979		Verrucomicrobium	0.00847877		Pelagibaca	0.0197989		Hyphomicrobium	0.016665		Pseudoclostridium	0.0184708		Oenococcus	0.0191663
Dactylococcopsis	0.00821723		Anabaenopsis	0.00846999		Geitlerinema	0.0197146		Scytonema	0.0166359		Alkalitalea	0.0183746		Intrasporangium	0.0191303
Desulfarculus	0.00817643		Thermobacillus	0.00845389		Beggiatoa	0.0197102		Oceanisphaera	0.0166259		Aquiflexum	0.0183596		Rathayibacter	0.0191183
Thalassospira	0.00817301		Geoalkalibacter	0.00845281		Melioribacter	0.0196895		Laceyella	0.0165967		Dactylococcopsis	0.0182844		Oceanithermus	0.0191178
Candidatus Tremblaya	0.0081213		Mobiluncus	0.00843788		Verrucomicrobium	0.0196392		Fluviicola	0.0165727		Arcanobacterium	0.0182461		Thermoclostridium	0.0190089
Persicobacter	0.00811879		Mesotoga	0.00837096		Rhizobacter	0.0196132		Enterovibrio	0.0165723		Aminomonas	0.0181992		Aquifex	0.0190016
Roseomonas	0.00811784		Virgibacillus	0.00832398		Kribbella	0.0195912		Borreliella	0.0165322		Thermovirga	0.0181724		Brochothrix	0.0189269
Kytococcus	0.0081123		Thalassospira	0.00832172		Gynuella	0.0195292		Collinsella	0.0165203		Salmonella	0.0181567		Desulfotalea	0.0188983
Immundisolibacter	0.00807335		Castellaniella	0.00830212		Tolumonas	0.0195148		Rufibacter	0.0164672		Curvibacter	0.0180622		Roseburia	0.0188941
Libanicoccus	0.00806794		Moorea	0.00824917		Zobellella	0.0194885		Aquabacterium	0.0162558		Gallionella	0.0179854		Ottowia	0.0187628
Thermosynechococcus	0.00805941		Thermacetogenium	0.00821895		Alloactinosynnema	0.0194407		Herbinix	0.0162191		Pseudanabaena	0.0179149		Simonsiella	0.0186947
Fibrobacter	0.00799732		Roseiflexus	0.00820963		Paucibacter	0.0193823		Pimelobacter	0.0162091		Chondromyces	0.0178572		Bibersteinia	0.0186493
Paludibacter	0.00796486		Candidatus Desulfofervidus	0.00819271		Brenneria	0.0192859		Kurthia	0.0161601		Simkania	0.0177516		Mesobacillus	0.0186047
Chloroherpeton	0.00793856		Caldithrix	0.00818713		Pajaroellobacter	0.0192797		Indioceanicola	0.0161214		Rhizobacter	0.0177178		Oceanimonas	0.0185298
Rhodopseudomonas	0.0078952		Melittangium	0.00817288		Jeotgalibacillus	0.0192689		Rhodospirillum	0.0158975		Sedimenticola	0.017717		Rubrobacter	0.0185157
Pseudoxanthomonas	0.00784255		Magnetospira	0.00812011		Planktothrix	0.0192626		Pseudodesulfovibrio	0.0158344		Hydrogenophilus	0.0176884		Pleurocapsa	0.018512
Halocynthiibacter	0.00778983		Odoribacter	0.00810359		Planctopirus	0.0192335		Microcella	0.0158114		Cohaesibacter	0.0174029		Pluralibacter	0.0183827
Rhodoplanes	0.00777229		Terribacillus	0.00805635		Paenisporosarcina	0.0192195		Gloeocapsa	0.0157162		Castellaniella	0.0173708		Allokutzneria	0.0183396
Thiocystis	0.00775928		Rhodobaca	0.0080361		Basilea	0.0189612		Methylosinus	0.0156905		Auricoccus	0.0173449		Micavibrio	0.0183146
Miniimonas	0.00775441		Spirosoma	0.0079705		Fluviicola	0.0188814		Ichthyobacterium	0.0156544		Microlunatus	0.0172831		Synechocystis	0.0182825
Modestobacter	0.00771209		Massilistercora	0.00796821		Limnobaculum	0.0187868		Jiangella	0.0156224		Pulveribacter	0.0171811		Anaerostipes	0.0181919
Sphaerobacter	0.00768904		Indioceanicola	0.00795494		Pirellula	0.0186526		Halocynthiibacter	0.0156218		Micavibrio	0.0171359		Cellulosilyticum	0.0181559
Tsukamurella	0.00764454		Actinosynnema	0.00792949		Caldilinea	0.018631		Nautilia	0.0155082		Salinisphaera	0.017131		Cnuibacter	0.0181241
Oceanobacillus	0.00764062		Dactylococcopsis	0.00792255		Labrenzia	0.0185878		Candidatus Fonsibacter	0.0154705		Cedecea	0.0171224		Stigmatella	0.0180891
Raoultella	0.00762266		Candidatus Atelocyanobacterium	0.00787102		Dichelobacter	0.0185807		Mycetocola	0.0154095		Candidatus Fukatsuia	0.0170344		Dermabacter	0.0180772
Fluviicola	0.00759491		Persephonella	0.00785709		Euzebya	0.0184982		Rubrivivax	0.0153923		Propionimicrobium	0.0168585		Oligella	0.0180599
Reinekea	0.0075506		Maritalea	0.0077798		Acetobacterium	0.0184271		Thermosediminibacter	0.0153414		Sphaerobacter	0.0168183		Paenisporosarcina	0.0180595
Thermacetogenium	0.00754972		Asticcacaulis	0.00774405		Salicibibacter	0.0184017		Aquifex	0.015337		Micrococcus	0.016817		Actinopolyspora	0.018035
Terriglobus	0.00753024		Elusimicrobium	0.00769021		Halothiobacillus	0.0183927		Frondihabitans	0.0153212		Rhodoplanes	0.0167247		Thiocystis	0.0180248
Shigella	0.00750553		Sediminicola	0.00765352		Limnohabitans	0.018337		Jeotgalicoccus	0.0153103		Pelosinus	0.0166687		Roseomonas	0.0178714
Psychromonas	0.00746543		Ilyobacter	0.00761157		Chloracidobacterium	0.0183278		Turneriella	0.0152976		Luteimonas	0.0165044		Spongiibacter	0.0176603
Syntrophus	0.0074225		Oscillatoria	0.00755758		Acidibrevibacterium	0.0183092		Cyclobacterium	0.0152424		Oenococcus	0.0164615		Desulfobacula	0.0176143
Parvibaculum	0.00738373		Pseudodesulfovibrio	0.00752699		Candidatus Phycorickettsia	0.0182683		Ruegeria	0.0152161		Plesiomonas	0.0163473		Desulfobulbus	0.017476
Syntrophobacter	0.00737238		Aquiflexum	0.00745998		Dermacoccus	0.0182162		Microlunatus	0.0151669		Sphingobacterium	0.0163091		Snodgrassella	0.0174442
Blastochloris	0.00734286		Pontibacter	0.00740849		Rubrivivax	0.0181135		Aureimonas	0.0151668		Peptoniphilus	0.0162704		Kutzneria	0.0173932
Pseudovibrio	0.00732918		Gallaecimonas	0.00739597		Isosphaera	0.0180216		Candidatus Puniceispirillum	0.0150983		Chelativorans	0.016228		Rhodothermus	0.0172908
Arcticibacterium	0.00732062		Chania	0.0073559		Yoonia	0.0180091		Thermogutta	0.0150921		Thermacetogenium	0.0161642		Candidatus Doolittlea	0.0172499
Parascardovia	0.00728943		Halobacteriovorax	0.00732367		Oligella	0.0179426		Persephonella	0.0150385		Austwickia	0.0161105		Halomicronema	0.0172484
Jeotgalicoccus	0.00726427		Cystobacter	0.00732017		Mycetocola	0.0179365		Desulfococcus	0.0149693		Methylibium	0.0159992		Olleya	0.0172466
Jonesia	0.00726004		Allokutzneria	0.00731291		Bacteriovorax	0.017889		Oceanobacillus	0.0147443		Oligotropha	0.0159818		Microlunatus	0.0172311
Cohaesibacter	0.00724512		Thioflavicoccus	0.00727263		Granulibacter	0.0178642		Proteiniphilum	0.0146358		Paraflavitalea	0.0159671		Pseudanabaena	0.0172192
Cellulosilyticum	0.00719942		Desulfarculus	0.00726772		Gloeomargarita	0.0178527		Anaerolinea	0.0145785		Anaerostipes	0.0159495		Sodalis	0.0171447
Moorea	0.00718378		Alkalilimnicola	0.00725037		Caldanaerobacter	0.017852		Mariniflexile	0.014496		Jiangella	0.0159183		Salinisphaera	0.0170994
Weissella	0.00716991		Haliscomenobacter	0.00720456		Dehalobacter	0.0178028		Mesoplasma	0.0143786		Allofrancisella	0.0158849		Luteibacter	0.0170668
Thiomicrospira	0.00714585		Petrotoga	0.00717024		Leptospirillum	0.0177813		Simkania	0.0142852		Rivularia	0.0157863		Candidatus Ruthia	0.017028
Glaesserella	0.00712611		Sphingorhabdus	0.00714607		Marichromatium	0.0177755		Dehalogenimonas	0.0142533		Roseomonas	0.0157599		Siansivirga	0.016967
Hydrogenovibrio	0.00709588		Kluyvera	0.00713212		Propionimicrobium	0.0176866		Marmoricola	0.0141913		Vitreoscilla	0.0157545		Candidatus Ishikawaella	0.0168554
Grimontia	0.00704089		Aquabacterium	0.00711295		Oceanimonas	0.0176275		Verrucomicrobium	0.0141873		Pimelobacter	0.0157519		Gallibacterium	0.0166238
Morganella	0.00702478		Micrococcus	0.00708497		Salipiger	0.0176174		Acaryochloris	0.0141574		Chthonomonas	0.0157381		Gibbsiella	0.0166172
Orientia	0.00701922		Carboxydothermus	0.00707909		Alkaliphilus	0.0175822		Candidatus Mikella	0.0141031		Tenacibaculum	0.0156331		Marinilactibacillus	0.0166091
Paraoerskovia	0.00697036		Oscillibacter	0.00705674		Polaromonas	0.0175367		Dinoroseobacter	0.0140312		Anabaenopsis	0.0156129		Renibacterium	0.0165715
Ezakiella	0.00695096		Aequorivita	0.00705308		Halothermothrix	0.0175288		Pseudoclostridium	0.0139844		Pelodictyon	0.0155561		Candidatus Purcelliella	0.0165306
Chloracidobacterium	0.00693056		Lutibacter	0.00701669		Marinovum	0.0175202		Thermus	0.0139309		Piscirickettsia	0.0154614		Rhodomicrobium	0.0164395
Elusimicrobium	0.00689446		Parasaccharibacter	0.00697689		Aureimonas	0.0173474		Desulfobacula	0.0138411		Spongiibacter	0.0154295		Salmonella	0.0164062
Antarctobacter	0.0068839		Pelodictyon	0.0069502		Methylococcus	0.0172875		Salegentibacter	0.0137517		Amphibacillus	0.0154075		Antarctobacter	0.0163579
Candidatus Purcelliella	0.00686885		Christensenella	0.00690815		Jannaschia	0.0171988		Tamlana	0.0137255		Fischerella	0.0153897		Pararhodospirillum	0.0163545
Rothia	0.00686089		Thalassotalea	0.00685752		Opitutus	0.0171636		Cobetia	0.0137198		Rhodomicrobium	0.0153485		Candidatus Desulfofervidus	0.0163248
Frischella	0.00685984		Luteimonas	0.00685701		Desulfarculus	0.0171504		Alkalitalea	0.0137193		Saliniradius	0.0153165		Salicibibacter	0.0163032
Microlunatus	0.00681474		Oligotropha	0.00684985		Maribacter	0.0170795		Simplicispira	0.0137079		Kiritimatiella	0.0152903		Peptoniphilus	0.0162879
Mycetohabitans	0.00674556		Pluralibacter	0.00684678		Plantibacter	0.0170688		Rubrobacter	0.0136947		Raphidiopsis	0.0152473		Methylophilus	0.0161496
Salegentibacter	0.00671324		Orrella	0.00679609		Fuerstia	0.0169995		Micropruina	0.0136233		Allokutzneria	0.0152036		Cohaesibacter	0.0161052
Faecalibaculum	0.00668964		Gilliamella	0.00679425		Bacterioplanes	0.0169686		Gardnerella	0.0135909		Candidatus Atelocyanobacterium	0.0151894		Sphingobacterium	0.0160961
Thermovibrio	0.00666274		Megasphaera	0.00678319		Gemmatirosa	0.0169536		Simonsiella	0.0135734		Halothermothrix	0.015162		Rubinisphaera	0.0160818
Jonquetella	0.00665744		Oceanimonas	0.00674753		Sphingorhabdus	0.0169361		Gloeomargarita	0.0135731		Aromatoleum	0.0151438		Magnetospira	0.0160618
Polaromonas	0.0066069		Desulfohalobium	0.00672342		Jonquetella	0.0168976		Archangium	0.0135657		Oligella	0.0151416		Shimwellia	0.0160525
Rhodobaca	0.00656395		Marinilactibacillus	0.00672333		Ruegeria	0.0168444		Salicibibacter	0.0135485		Chloroherpeton	0.0151322		Saliniradius	0.0160494
Methylomicrobium	0.00654731		Geitlerinema	0.00671493		Cedecea	0.0168391		Gottschalkia	0.0135291		Thermobaculum	0.0151151		Thermobifida	0.0160235
Ndongobacter	0.00653768		Thermobaculum	0.00671269		Ethanoligenens	0.0167628		Curtobacterium	0.0133834		Salicibibacter	0.0150762		Oblitimonas	0.015994
Kingella	0.0065343		Thermovibrio	0.00671258		Barnesiella	0.0165552		Cellulosilyticum	0.0133181		Chelatococcus	0.0150631		Halobacteriovorax	0.0159622
Lentibacillus	0.00652216		Thermomonospora	0.00667028		Xanthobacter	0.0165551		Cytophaga	0.0131881		Pleurocapsa	0.0150397		Ectothiorhodospira	0.0158762
Kyrpidia	0.00646897		Mitsuaria	0.00665139		Candidatus Phaeomarinobacter	0.0165483		Candidatus Koribacter	0.0131871		Thermodesulfobacterium	0.0150112		Castellaniella	0.0158552
Euzebya	0.00646322		Aromatoleum	0.00662925		Woeseia	0.0164401		Parageobacillus	0.0131217		Jonquetella	0.0149587		Filimonas	0.0158407
Bernardetia	0.00646077		Acidibrevibacterium	0.00660628		Amphibacillus	0.0162998		Owenweeksia	0.0131083		Aquifex	0.0149525		Oscillibacter	0.0157623
Candidatus Nucleicultrix	0.00643896		Roseovarius	0.00658186		Allofrancisella	0.0162952		Hydrogenophilus	0.0131063		Parvularcula	0.0148857		Conexibacter	0.0157615
Prochlorococcus	0.00642802		Kutzneria	0.00656158		Lentzea	0.0162773		Agarivorans	0.0130087		Sinomonas	0.014868		Roseateles	0.0157476
Rippkaea	0.00641332		Paraoerskovia	0.00656139		Confluentimicrobium	0.0161315		Arachidicoccus	0.0129779		Magnetospira	0.0148584		Thermovibrio	0.0156301
Flavonifractor	0.00633969		Pragia	0.00655664		Candidatus Atelocyanobacterium	0.0161241		Opitutus	0.0128225		Jeotgalibaca	0.0148478		Modestobacter	0.0155863
Nitrosococcus	0.00631768		Thiocystis	0.00650169		Thermomonospora	0.0161001		Ezakiella	0.0127999		Tsukamurella	0.014837		Gallionella	0.0155722
Beijerinckia	0.00630265		Candidatus Fonsibacter	0.00647215		Luteipulveratus	0.016057		Geodermatophilus	0.0126381		Rhizorhabdus	0.0148252		Thermomonospora	0.0155718
Spirosoma	0.00620923		Halanaerobium	0.00644086		Candidatus Paracaedibacter	0.0159851		Stigmatella	0.0125994		Planctopirus	0.0148122		Tepidanaerobacter	0.0155241
Oceanisphaera	0.00619121		Aeribacillus	0.00638007		Breoghania	0.0159696		Thiocystis	0.0125565		Caldanaerobacter	0.0148113		Mucinivorans	0.0154406
Methylocystis	0.0061753		Paraliobacillus	0.0063614		Azospira	0.0159424		Zhihengliuella	0.0124931		Halomicronema	0.0148086		Acidibrevibacterium	0.0153487
Owenweeksia	0.00611684		Caldimicrobium	0.00634932		Nonomuraea	0.0158824		Candidatus Desulfofervidus	0.0122382		Laceyella	0.0147857		Vitreoscilla	0.0153408
Paenalcaligenes	0.00611621		Granulibacter	0.00627007		Peptoclostridium	0.0158773		Prochlorococcus	0.0122297		Gardnerella	0.0147697		Allofrancisella	0.0153392
Marichromatium	0.0060879		Flagellimonas	0.00626182		Lentibacillus	0.0158753		Limnospira	0.0121894		Antarctobacter	0.0147295		Microchaete	0.0153297
Oscillatoria	0.00603212		Peptoclostridium	0.00626009		Candidatus Solibacter	0.0158646		Mobiluncus	0.0121843		Rubinisphaera	0.014684		Marinithermus	0.015327
Heliobacterium	0.00597498		Paucibacter	0.00625768		Chelativorans	0.0158594		Arenibacter	0.0121502		Saccharomonospora	0.014574		Mariniflexile	0.0153048
Candidatus Doolittlea	0.00595384		Anaerolinea	0.00625588		Ferrimonas	0.0158262		Dehalococcoides	0.0121408		Shimwellia	0.0145371		Kiritimatiella	0.0152693
Adlercreutzia	0.00595265		Simkania	0.00623554		Calditerrivibrio	0.0157735		Salinibacter	0.0120646		Modestobacter	0.0145318		Pimelobacter	0.0152249
Mahella	0.00594888		Mixta	0.00615481		Dehalogenimonas	0.0157145		Hirschia	0.0120231		Siansivirga	0.0144812		Planctopirus	0.0151369
Pannonibacter	0.00589157		Candidatus Cloacimonas	0.00613285		Roseovarius	0.0156876		Saccharopolyspora	0.0120059		Oceanithermus	0.0144196		Megamonas	0.0151068
Stanieria	0.00585582		Oceanithermus	0.00613083		Salinisphaera	0.0156838		Geminocystis	0.0119967		Afipia	0.0143429		Lachnoanaerobaculum	0.0150619
Gluconobacter	0.00582176		Ramlibacter	0.00612509		Rhodopirellula	0.0156411		Candidatus Methylopumilus	0.011966		Candidatus Doolittlea	0.0142987		Owenweeksia	0.0150275
Herbinix	0.0058202		Candidatus Evansia	0.00604432		Psychroflexus	0.0155878		Lutibacter	0.0117566		Thiolapillus	0.0142613		Verminephrobacter	0.0150244
Candidatus Atelocyanobacterium	0.00581926		Cylindrospermum	0.0060233		Seonamhaeicola	0.0155858		Saccharophagus	0.0117348		Yersinia	0.0142605		Gillisia	0.0150066
Aquitalea	0.00580895		Thermosediminibacter	0.00599495		Pseudothermotoga	0.0155438		Marinitoga	0.0117305		Microchaete	0.0142221		Fischerella	0.0149262
Labilibaculum	0.0058025		Caldanaerobacter	0.0059268		Tistrella	0.0155302		Moritella	0.0117103		Thalassospira	0.0139904		Hydrogenophilus	0.014922
Thioploca	0.00574552		Thermosipho	0.00591284		Starkeya	0.0154724		Planctomyces	0.0115826		Candidatus Evansia	0.0139382		Psychroflexus	0.0149155
Pasteurella	0.00572803		Vulgatibacter	0.00590567		Petrimonas	0.015442		Fibrella	0.0115692		Frischella	0.0139004		Saccharomonospora	0.0148902
Desulfobulbus	0.00569371		Gillisia	0.00589474		Phoenicibacter	0.015437		Conexibacter	0.0114766		Janibacter	0.0137415		Pseudoclostridium	0.0148768
Aminomonas	0.00568542		Jeongeupia	0.00589289		Xylanimonas	0.0153631		Rathayibacter	0.011411		Paenisporosarcina	0.0137073		Salinibacterium	0.014789
Rhizobacter	0.00567559		Caldilinea	0.0058803		Acidothermus	0.0153041		Sphingorhabdus	0.0113831		Serinicoccus	0.0136559		Candidatus Symbiobacter	0.0147832
Kutzneria	0.00565877		Finegoldia	0.00587735		Salinicola	0.015301		Runella	0.0112569		Ornithobacterium	0.0136532		Verrucomicrobium	0.0147631
Ottowia	0.00563323		Ahniella	0.00580871		Flavonifractor	0.0152964		Halobacillus	0.0111842		Salinicoccus	0.0136474		Halothermothrix	0.0147341
Ramlibacter	0.00563075		Negativicoccus	0.00580371		Hydrogenovibrio	0.0151513		Cylindrospermum	0.0111811		Trichodesmium	0.0135965		Neomicrococcus	0.0147148
Parasphingorhabdus	0.00562847		Saccharothrix	0.00580284		Mobiluncus	0.0150845		Thalassotalea	0.0110412		Oscillibacter	0.0135801		Aminomonas	0.0147067
Micavibrio	0.00562203		Limnobaculum	0.00577705		Candidatus Methylopumilus	0.0150604		Kingella	0.0110352		Gallibacterium	0.0135394		Chelativorans	0.0146947
Nitratireductor	0.00562122		Amphibacillus	0.00577631		Mycolicibacter	0.0150339		Dolichospermum	0.0110121		Microcoleus	0.0135326		Sulfurovum	0.0146112
Gloeocapsa	0.00556572		Fibrobacter	0.00576932		Pusillimonas	0.0149555		Mycobacteroides	0.0109817		Elusimicrobium	0.0135123		Thermosediminibacter	0.014588
Confluentimicrobium	0.00547917		Candidatus Puniceispirillum	0.00576134		Thermomicrobium	0.0148697		Friedmanniella	0.0108215		Propionibacterium	0.0134972		Paucimonas	0.0145675
Kurthia	0.00546858		Croceibacter	0.00574848		Allochromatium	0.014794		Halobacteroides	0.0106899		Thermomonospora	0.0134824		Melittangium	0.0145473
Conexibacter	0.00545388		Rhizorhabdus	0.00572358		Halobacillus	0.0147077		Haliscomenobacter	0.0106753		Scardovia	0.0134801		Salinicoccus	0.0144916
Methylibium	0.00542558		Methylobacillus	0.00571651		Limnospira	0.014442		Caldithrix	0.0106696		Candidatus Symbiobacter	0.0134181		Bernardetia	0.0144074
Parachlamydia	0.0053976		Anderseniella	0.0057037		Geoalkalibacter	0.0144227		Entomoplasma	0.0106633		Verrucosispora	0.013238		Chthonomonas	0.0143758
Thermodesulfovibrio	0.00532584		Muribaculum	0.0056733		Sedimenticola	0.0143016		Cystobacter	0.0106323		Desulfobulbus	0.0132209		Paraliobacillus	0.0143358
Caldanaerobacter	0.00531863		Ensifer	0.00566074		Actinosynnema	0.0142763		Xanthobacter	0.0106296		Solimonas	0.0132193		Plesiomonas	0.0143105
Pimelobacter	0.00531588		Arenibacter	0.00565186		Devriesea	0.014253		Paenisporosarcina	0.0105872		Marinilactibacillus	0.0131917		Piscirickettsia	0.0142623
Sorangium	0.00529104		Solibacillus	0.00565153		Methyloversatilis	0.0142491		Labrenzia	0.0105359		Immundisolibacter	0.0130691		Heliobacterium	0.01425
Opitutus	0.00525165		Allofrancisella	0.00562745		Ichthyobacterium	0.0142443		Komagataeibacter	0.0105293		Hyphomicrobium	0.0130067		Sorangium	0.01423
Anaerostipes	0.00521029		Siansivirga	0.0055767		Flagellimonas	0.0142289		Kordia	0.0104942		Auraticoccus	0.0129263		Sideroxydans	0.0142186
Thermomonospora	0.00517688		Tepidanaerobacter	0.00555243		Saccharothrix	0.0142221		Actinomadura	0.0104691		Streptosporangium	0.012806		Chondromyces	0.0142065
Jeotgalibacillus	0.00512807		Nakamurella	0.00548994		Paraflavitalea	0.014201		Salinispira	0.0104538		Kordia	0.0126776		Marichromatium	0.0141826
Austwickia	0.00510101		Plantibacter	0.00546984		Grimontia	0.0141963		Lentzea	0.0104074		Bernardetia	0.0126748		Roseibacterium	0.0140473
Spirochaeta	0.00507344		Fluviicola	0.00545283		Cyanobacterium	0.0141867		Desulfatibacillum	0.0103585		Tumebacillus	0.0126679		Rivularia	0.0140049
Magnetococcus	0.00505957		Candidatus Cyclonatronum	0.00543617		Thiomicrospira	0.0140987		Aneurinibacillus	0.0103105		Desulfobacula	0.0126321		Austwickia	0.0139486
Yersinia	0.00505647		Microcoleus	0.00542811		Sutterella	0.0140948		Paludisphaera	0.0103056		Sulfuricaulis	0.0126066		Kordia	0.0138781
Rhodomicrobium	0.00501995		Persicobacter	0.00534414		Candidatus Izimaplasma	0.014083		Acidisarcina	0.0102929		Thermodesulfobium	0.0124714		Candidatus Phycorickettsia	0.013855
Candidatus Fokinia	0.00501526		Pelagibaca	0.00533697		Oleiphilus	0.0140431		Verminephrobacter	0.0102743		Methylococcus	0.0123618		Candidatus Aquiluna	0.0138256
Desulfocapsa	0.00501249		Glutamicibacter	0.00533327		Aromatoleum	0.0140389		Methylotenera	0.0101831		Thermobifida	0.0123573		Allopseudarcicella	0.0137886
Chromohalobacter	0.00500313		Candidatus Purcelliella	0.00529326		Acaryochloris	0.0140007		Desulfarculus	0.0101629		Simplicispira	0.0122633		Terriglobus	0.01374
Methylosinus	0.00497352		Cyanothece	0.00526049		Neorickettsia	0.0139352		Sedimentisphaera	0.0101143		Lachnoanaerobaculum	0.0122562		Micrococcus	0.0137161
Veillonella	0.00495207		Melaminivora	0.00523312		Halocynthiibacter	0.0139066		Luteitalea	0.0100781		Nodularia	0.0122381		Yersinia	0.0136963
Gilvibacter	0.00492105		Thiolapillus	0.00522544		Caldithrix	0.0138843		Thioflavicoccus	0.0100763		Auritidibacter	0.0122126		Lutibacter	0.013682
Cnuibacter	0.00491715		Chondrocystis	0.00521905		Candidatus Arthromitus	0.0138393		Massilistercora	0.010074		Frateuria	0.0121156		Oligotropha	0.0134965
Pleurocapsa	0.00489691		Microvirgula	0.00516962		Limnochorda	0.0138111		Gemmata	0.0100221		Terriglobus	0.0121105		Nitratifractor	0.013475
Gloeothece	0.00489625		Synechocystis	0.00515218		Tateyamaria	0.0138102		Candidatus Nucleicultrix	0.00998817		Phoenicibacter	0.0120777		Cylindrospermum	0.0134522
Thermosipho	0.00487575		Syntrophothermus	0.00513318		Thioflavicoccus	0.0137446		Parachlamydia	0.00998422		Marinovum	0.0120299		Salinispira	0.0133966
Carboxydocella	0.00486772		Arsenicicoccus	0.0051256		Advenella	0.0137235		Singulisphaera	0.00991941		Kyrpidia	0.012011		Tolumonas	0.0133781
Acidimicrobium	0.00485272		Geosporobacter	0.00511971		Enterocloster	0.0137168		Yoonia	0.00989899		Mucinivorans	0.0120003		Ornithobacterium	0.0133747
Slackia	0.00483179		Roseibacterium	0.00511794		Anaerolinea	0.0136878		Leifsonia	0.00984935		Seonamhaeicola	0.0119872		Propionimicrobium	0.0132665
Oceanithermus	0.00480897		Aquifex	0.00511105		Gilliamella	0.0136462		Rhizobacter	0.00979674		Mariniflexile	0.0119342		Methylibium	0.0132355
Desulfobacterium	0.00477096		Thermoclostridium	0.00500226		Nautilia	0.0136202		Candidatus Phaeomarinobacter	0.00976496		Persicobacter	0.0119312		Gilvibacter	0.0132343
Lutibacter	0.00469589		Kyrpidia	0.00495565		Microterricola	0.0136014		Chlorobium	0.00971314		Tetragenococcus	0.0119197		Hydrogenobacter	0.0132147
Raphidiopsis	0.00464252		Thiodictyon	0.00494319		Desulfocapsa	0.0135633		Candidatus Solibacter	0.00962348		Aquitalea	0.0119068		Humibacter	0.0131863
Methylocella	0.00462393		Anaerostipes	0.00490671		Acidimicrobium	0.0135335		Tsukamurella	0.00949604		Salipiger	0.011903		Sedimenticola	0.0131217
Ureaplasma	0.00460744		Agarivorans	0.0048835		Nitratireductor	0.0135207		Clavibacter	0.00948762		Marichromatium	0.0118603		Sneathia	0.0130962
Pluralibacter	0.00459791		Candidatus Doolittlea	0.00488016		Muribaculum	0.013496		Trichodesmium	0.00948484		Prauserella	0.0118258		Sinomonas	0.0130132
Ectothiorhodospira	0.00457533		Gallionella	0.00487595		Halioglobus	0.013418		Microcystis	0.00941211		Psychroflexus	0.011807		Tropheryma	0.0129882
Saliniradius	0.00453513		Endozoicomonas	0.00487104		Leptothrix	0.0133774		Thermobifida	0.00940631		Tepidanaerobacter	0.0117892		Dactylococcopsis	0.012833
Curvibacter	0.00451734		Gynuella	0.00483078		Cohaesibacter	0.0133466		Arsenicicoccus	0.00934969		Haematospirillum	0.011781		Amphibacillus	0.0128236
Psychromicrobium	0.00447895		Arsenophonus	0.00480043		Desulfococcus	0.0133118		Phyllobacterium	0.00930421		Arenibacter	0.0117528		Pusillimonas	0.0127364
Methylovulum	0.00445027		Desulfotalea	0.00477611		Tetragenococcus	0.0133074		Paucimonas	0.00928739		Winogradskyella	0.0116947		Xenorhabdus	0.0127268
Renibacterium	0.00444542		Janibacter	0.00476039		Salinivirga	0.0132903		Slackia	0.00920559		Halocynthiibacter	0.0116883		Rhodoplanes	0.0126769
Mycetocola	0.00443795		Caldisericum	0.00475946		Roseibacterium	0.013264		Cellulosimicrobium	0.00919748		Neorhizobium	0.0116753		Methylotenera	0.0126121
Gardnerella	0.00436675		Tolumonas	0.00475857		Paenarthrobacter	0.013264		Sulfurovum	0.00919329		Candidatus Purcelliella	0.0116407		Laceyella	0.0125341
Thermovirga	0.00436601		Anaerobutyricum	0.00474603		Paraglaciecola	0.0132569		Sutterella	0.00917928		Oxalobacter	0.01164		Curvibacter	0.0125051
Belliella	0.00428412		Atopobium	0.00473447		Coraliomargarita	0.0132316		Marichromatium	0.0091785		Polaromonas	0.0116353		Petrimonas	0.0124901
Segniliparus	0.00428192		Aquitalea	0.00472075		Desulfobacula	0.0131903		Polaromonas	0.00917618		Asaia	0.0116194		Thermanaerovibrio	0.0124708
Methylotenera	0.0042624		Simplicispira	0.00471315		Sulfurimonas	0.0131488		Candidatus Atelocyanobacterium	0.00916207		Pluralibacter	0.0115995		Halothece	0.0124537
Christensenella	0.00424127		Frischella	0.0046014		Chania	0.0131425		Cloacibacillus	0.00914613		Tropheryma	0.011573		Persicobacter	0.0123807
Parasaccharibacter	0.00423859		Psychromonas	0.0045885		Candidatus Planktophila	0.0130906		Paraflavitalea	0.0090869		Rubrivivax	0.0115352		Arsenophonus	0.01235
Candidatus Ishikawaella	0.00423719		Rhodopseudomonas	0.00456424		Monoglobus	0.0130818		Kiritimatiella	0.00908528		Cyanothece	0.0114756		Thermodesulfovibrio	0.0122779
Pseudohongiella	0.00418746		Cnuibacter	0.00455135		Cryobacterium	0.0130613		Candidatus Nasuia	0.00905269		Methylovulum	0.0114704		Labilibaculum	0.0122459
Mariniflexile	0.00415798		Wolbachia	0.00453805		Diaphorobacter	0.0130549		Planctopirus	0.00892536		Leisingera	0.0113779		Halocynthiibacter	0.0121894
Lawsonia	0.00415148		Rubinisphaera	0.0045348		Pulveribacter	0.0130464		Flavivirga	0.00889153		Synechocystis	0.0113391		Aeribacillus	0.0121829
Sodalis	0.00414741		Euzebya	0.00452831		Sulfuriferula	0.0129856		Chondromyces	0.00888392		Chondrocystis	0.0113093		Veillonella	0.0121253
Paraliobacillus	0.00413936		Piscirickettsia	0.00452803		Renibacterium	0.0129716		Agromyces	0.00881303		Nitratiruptor	0.0112931		Rubrivivax	0.0121047
Salinicoccus	0.00411849		Gilvibacter	0.0045235		Curvibacter	0.0129316		Gordonibacter	0.00880834		Thermosynechococcus	0.0112132		Serinicoccus	0.0120883
Nitrosospira	0.00411532		Halioglobus	0.00450169		Microvirgula	0.0129275		Leptothrix	0.00875312		Indioceanicola	0.0111876		Thermacetogenium	0.0120558
Halomicronema	0.00410386		Desulfocapsa	0.00448289		Halothece	0.0129226		Chondrocystis	0.00867182		Sulfurovum	0.011168		Cyanothece	0.0120409
Leisingera	0.00408029		Weissella	0.00445922		Hirschia	0.0127709		Bradymonas	0.00862636		Candidatus Nasuia	0.0111477		Thermodesulfobacterium	0.0120141
Thiodictyon	0.00403996		Rhodanobacter	0.00445697		Agarivorans	0.0126986		Cryptobacterium	0.00861901		Candidatus Aquiluna	0.0111202		Candidatus Atelocyanobacterium	0.0120101
Candidatus Aquiluna	0.00399365		Oxalobacter	0.0044551		Gillisia	0.0126975		Caldisericum	0.00860444		Peptoclostridium	0.0110596		Thermosynechococcus	0.0119602
Candidatus Fonsibacter	0.00396569		Megamonas	0.00443532		Candidatus Desulforudis	0.0126838		Salinicola	0.00860206		Jatrophihabitans	0.0110421		Thermobaculum	0.0119494
Salmonella	0.00395064		Beutenbergia	0.00439004		Endomicrobium	0.0126607		Jeotgalibacillus	0.00858744		Thalassotalea	0.0109487		Auritidibacter	0.0119353
Thermosediminibacter	0.00393599		Sorangium	0.00438123		Desulfuromonas	0.0126406		Halobacteriovorax	0.00857422		Kutzneria	0.0109299		Nitratiruptor	0.0118797
Thermodesulfobacterium	0.00391669		Prauserella	0.00435111		Thermodesulfobium	0.0126193		Oceanicoccus	0.0085723		Hydrogenobacter	0.0109141		Nodularia	0.0118634
Aquaspirillum	0.00389509		Hahella	0.00434208		Miniimonas	0.0125606		Tepidanaerobacter	0.00856558		Salinibacter	0.0109038		Parascardovia	0.0117622
Siansivirga	0.00388529		Humibacter	0.00430647		Syntrophothermus	0.012486		Nitrospira	0.00851392		Paraliobacillus	0.010893		Thiodictyon	0.0117282
Chryseolinea	0.00388488		Methylibium	0.00429943		Christensenella	0.0124691		Desulfomonile	0.00851121		Euzebya	0.0108592		Immundisolibacter	0.0117044
Halobacteriovorax	0.00388268		Veillonella	0.00428395		Simkania	0.0124398		Akkermansia	0.00845141		Odoribacter	0.0108415		Asaia	0.0116407
Ichthyobacterium	0.00384668		Plesiomonas	0.00424572		Aquiflexum	0.0124273		Monoglobus	0.00841968		Roseateles	0.0108288		Granulosicoccus	0.0116139
Plesiomonas	0.0038122		Nitratireductor	0.00422169		Thermobispora	0.0123979		Candidatus Aquiluna	0.008411		Trichormus	0.0107964		Granulibacter	0.0115849
Candidatus Phaeomarinobacter	0.00379213		Chelativorans	0.00419119		Thermincola	0.0123851		Fischerella	0.00834298		Thiobacillus	0.0107641		Idiomarina	0.0115389
Oligella	0.00373705		Sphingobacterium	0.00418065		Candidatus Amoebophilus	0.0121994		Meiothermus	0.00826352		Tannerella	0.0107075		Prauserella	0.0115172
Petrotoga	0.00372834		Rhodospirillum	0.00416127		Actinopolyspora	0.0121974		Acidibrevibacterium	0.00820798		Desulfotalea	0.0107049		Gynuella	0.0115159
Propionimicrobium	0.00372195		Ornithinimicrobium	0.00414385		Phyllobacterium	0.0121525		Thermaerobacter	0.00815042		Spiribacter	0.0106737		Hungateiclostridium	0.011481
Paucibacter	0.00371386		Proteiniphilum	0.00413594		Thermodesulfovibrio	0.0121483		Modestobacter	0.0081224		Pusillimonas	0.010628		Jatrophihabitans	0.011472
Melittangium	0.00369033		Micropruina	0.0040891		Cryptobacterium	0.0121037		Algibacter	0.00810063		Sebaldella	0.010585		Saprospira	0.0114641
Chroococcidiopsis	0.00368048		Archangium	0.00407453		Salimicrobium	0.0120841		Candidatus Accumulibacter	0.00809725		Ruminiclostridium	0.010557		Steroidobacter	0.0113926
Lawsonella	0.00367049		Truepera	0.00405854		Paucimonas	0.012081		Neomicrococcus	0.00809438		Marinithermus	0.0105565		Auraticoccus	0.0113113
Pelosinus	0.00356418		Ferriphaselus	0.00404914		Chondromyces	0.0120543		Parascardovia	0.00807937		Chryseolinea	0.01055		Frateuria	0.0112721
Thermobifida	0.00355112		Arcticibacterium	0.00404033		Mycetohabitans	0.0120502		Aminobacterium	0.0080577		Candidatus Nucleicultrix	0.0105256		Paenalcaligenes	0.0112338
Phoenicibacter	0.00353365		Thalassolituus	0.0040356		Aneurinibacillus	0.0119793		Methyloceanibacter	0.00801411		Thermobispora	0.0104742		Candidatus Puniceispirillum	0.011179
Roseateles	0.00352811		Gluconobacter	0.0040253		Desulfotalea	0.0119574		Beutenbergia	0.00788625		Roseibacterium	0.0104688		Methylovulum	0.011139
Riemerella	0.00352734		Parvularcula	0.00402439		Candidatus Evansia	0.0118985		Ilyobacter	0.00780714		Ilyobacter	0.0104479		Thermodesulfobium	0.0111232
Aeribacillus	0.00351975		Thermovirga	0.00397659		Halobacteroides	0.0118337		Rhodovulum	0.00775353		Owenweeksia	0.0104426		Chryseolinea	0.0110548
Psychroflexus	0.00349636		Petrimonas	0.00395636		Halarcobacter	0.011803		Sulfuricaulis	0.00773564		Verminephrobacter	0.0104062		Novibacillus	0.0109795
Thermanaerovibrio	0.00348853		Niveispirillum	0.00394012		Thermodesulfatator	0.0117881		Candidatus Kuenenia	0.00767852		Ornithinimicrobium	0.0103873		Gloeomargarita	0.0109742
Oxalobacter	0.00344116		Paenisporosarcina	0.00390881		Chromohalobacter	0.0117383		Candidatus Amoebophilus	0.00756514		Arsenophonus	0.0103584		Marinovum	0.0109186
Salinimonas	0.00342057		Sulfuritalea	0.00384846		Spirochaeta	0.0117291		Agarilytica	0.00752889		Paucimonas	0.0103543		Arenibacter	0.0108302
Oenococcus	0.00341511		Hungateiclostridium	0.00383559		Sulfuricella	0.0117092		Syntrophomonas	0.00746427		Hungateiclostridium	0.0103501		Rhizorhabdus	0.0108106
Saccharomonospora	0.00339433		Phoenicibacter	0.00381756		Anabaenopsis	0.0116976		Roseibacterium	0.00738821		Candidatus Walczuchella	0.010333		Pseudogulbenkiania	0.0107985
Virgibacillus	0.00339289		Flammeovirga	0.00381599		Ilyobacter	0.0116688		Thermobispora	0.00736145		Microvirgula	0.0103222		Petrotoga	0.0107583
Thalassotalea	0.00336867		Sulfuriferula	0.00381578		Lutibacter	0.0115925		Acetohalobium	0.00734734		Ectothiorhodospira	0.0103139		Ornithinimicrobium	0.0107332
Hungateiclostridium	0.0033449		Actinopolyspora	0.00381234		Wenzhouxiangella	0.0115436		Acidiphilium	0.00734435		Robiginitalea	0.0102982		Gardnerella	0.0107208
Oscillibacter	0.00324688		Salinispora	0.0038059		Epibacterium	0.0114889		Bacteriovorax	0.00732129		Cystobacter	0.0102975		Nitrobacter	0.0106695
Paraglaciecola	0.00321904		Kurthia	0.00379552		Crenobacter	0.0114838		Thermanaerovibrio	0.00731856		Pararhodospirillum	0.0102371		Pirellula	0.0106544
Laceyella	0.00316706		Parachlamydia	0.00378376		Asaia	0.0114468		Sinomonas	0.0073179		Allopseudarcicella	0.0102063		Haematospirillum	0.010634
Finegoldia	0.00316339		Spirochaeta	0.00374872		Sedimentisphaera	0.0114446		Ephemeroptericola	0.00730264		Sideroxydans	0.0102055		Pelosinus	0.0106225
Streptosporangium	0.00315799		Candidatus Phaeomarinobacter	0.00374774		Cystobacter	0.0114142		Terriglobus	0.00729435		Woeseia	0.010203		Scardovia	0.0104119
Propionibacterium	0.0031375		Natranaerobius	0.0036943		Lacunisphaera	0.0113871		Desulfuromonas	0.00726109		Sphaerochaeta	0.0101641		Anaerolinea	0.0104087
Rubrobacter	0.00313269		Halomicronema	0.00368574		Kordia	0.011377		Devriesea	0.00725842		Halobacteriovorax	0.0101597		Orientia	0.0104053
Gluconacetobacter	0.00313158		Ureaplasma	0.00368573		Fibrella	0.0113523		Gemmatirosa	0.00725729		Scytonema	0.0100524		Jonesia	0.0103471
Jannaschia	0.0031269		Spongiibacter	0.0036808		Fimbriimonas	0.0113385		Jonesia	0.00716601		Methylocella	0.0100482		Trichodesmium	0.0102943
Sedimenticola	0.00310684		Suicoccus	0.00365214		Mesobacillus	0.011331		Isoptericola	0.00712963		Parachlamydia	0.0100217		Verrucosispora	0.0102573
Spongiibacter	0.00308536		Candidatus Izimaplasma	0.00359224		Allokutzneria	0.0112709		Christensenella	0.00712921		Rippkaea	0.0100166		Indioceanicola	0.0102089
Lachnoanaerobaculum	0.00307541		Filimonas	0.00359002		Roseiflexus	0.0112224		Amphibacillus	0.00708032		Mahella	0.00995432		Methylococcus	0.0101379
Sulfurovum	0.00305854		Ereboglobus	0.00354993		Thermogutta	0.0112103		Lonsdalea	0.00707229		Steroidobacter	0.00991175		Simkania	0.0100762
Salinispora	0.00305532		Halothermothrix	0.00352945		Methylophilus	0.0111731		Prosthecochloris	0.0070503		Granulosicoccus	0.00990984		Trueperella	0.01005
Candidatus Cyclonatronum	0.00304609		Propionimicrobium	0.00352938		Prosthecochloris	0.0111402		Actinosynnema	0.00698467		Thermodesulfovibrio	0.0098846		Candidatus Xiphinematobacter	0.0100498
Granulosicoccus	0.00304328		Singulisphaera	0.00349445		Saccharophagus	0.0111058		Deferribacter	0.0069589		Thermosediminibacter	0.00986334		Nautilia	0.0100441
Candidatus Desulfofervidus	0.00303509		Kiritimatiella	0.00348136		Frischella	0.0110679		Sphaerospermopsis	0.00695075		Ruminococcus	0.00983424		Phoenicibacter	0.010011
Castellaniella	0.00302749		Syntrophomonas	0.00347837		Caldisericum	0.0109597		Confluentimicrobium	0.00694131		Methylotenera	0.00982337		Nakamurella	0.00998917
Humibacter	0.00300928		Reinekea	0.00346727		Crocosphaera	0.0106563		Persicobacter	0.00692056		Saprospira	0.0098154		Ruminiclostridium	0.00998656
Syntrophobotulus	0.00299947		Rhodoplanes	0.00346245		Castellaniella	0.0106207		Peptoclostridium	0.00691594		Salinispira	0.00978259		Microvirgula	0.0099724
Rubinisphaera	0.00297491		Methylovulum	0.00345168		Oxalobacter	0.0105491		Tropheryma	0.00678181		Thermanaerovibrio	0.00974097		Scytonema	0.00996507
Sulfuricaulis	0.00297033		Streptosporangium	0.00342205		Cellulosilyticum	0.0105284		Waddlia	0.00676817		Stigmatella	0.00973709		Sulfuriferula	0.00984532
Trueperella	0.00295294		Rhizobacter	0.00342066		Fluoribacter	0.0105265		Advenella	0.00674203		Anaerolinea	0.00972514		Riemerella	0.00980971
Sebaldella	0.00294753		Pelagibacterium	0.00338803		Halobacteriovorax	0.0104588		Pulveribacter	0.00672971		Desulfocapsa	0.00958803		Ilyobacter	0.00979546
Thermanaeromonas	0.00294173		Thermodesulfobium	0.00333956		Aeribacillus	0.0103789		Cyanobacterium	0.00671356		Sulfuritalea	0.00958406		Sebaldella	0.00977068
Hydrogenobacter	0.00289148		Seonamhaeicola	0.00333393		Hoyosella	0.0103387		Miniimonas	0.00654431		Lawsonia	0.00953393		Stappia	0.00972824
Salinibacterium	0.00288016		Owenweeksia	0.0033219		Candidatus Accumulibacter	0.0103181		Actinopolyspora	0.00652407		Halothece	0.00939891		Afipia	0.0096708
Megamonas	0.00286583		Schaalia	0.00330715		Beijerinckia	0.0102894		Kribbella	0.00643269		Candidatus Ishikawaella	0.00938162		Negativicoccus	0.00948095
Desulfotalea	0.00285558		Haematospirillum	0.00329637		Kluyvera	0.0102751		Haematospirillum	0.00641532		Anderseniella	0.00935732		Micropruina	0.00940979
Paucimonas	0.00284927		Scytonema	0.00329175		Vulgatibacter	0.0101558		Sediminicola	0.00639187		Haliangium	0.0093313		Caldithrix	0.00940227
Kiritimatiella	0.0028411		Candidatus Desulforudis	0.00328132		Orrella	0.01015		Actinopolymorpha	0.00638572		Hahella	0.0092939		Anderseniella	0.00938426
Thermaerobacter	0.00283668		Mycetohabitans	0.00323067		Candidatus Tremblaya	0.0101292		Sedimenticola	0.00637628		Rhodopirellula	0.00928675		Parvularcula	0.00930639
Micrococcus	0.00276801		Sphaerobacter	0.00321075		Melissococcus	0.0101222		Acetomicrobium	0.00637414		Sulfuricella	0.00928474		Rippkaea	0.00928781
Sulfuriferula	0.00270877		Salinibacterium	0.00318043		Catenulispora	0.0100902		Rubinisphaera	0.00632879		Pontimonas	0.00923366		Syntrophomonas	0.00927566
Teredinibacter	0.00269662		Thermanaeromonas	0.00317885		Arenibacter	0.0100818		Alicyclobacillus	0.00625203		Agarivorans	0.00920567		Haliangium	0.00920648
Thermodesulfatator	0.00268585		Salegentibacter	0.00316698		Cyanothece	0.0100078		Mesotoga	0.00625089		Pannonibacter	0.00917447		Carboxydothermus	0.00915266
Negativicoccus	0.00268444		Salinibacter	0.00313137		Marivivens	0.00998435		Flavonifractor	0.00620387		Pseudopedobacter	0.00916788		Cystobacter	0.00906854
Cylindrospermum	0.00268426		Thermosynechococcus	0.00312517		Candidatus Nanopelagicus	0.00995915		Cryobacterium	0.00616945		Gynuella	0.00908835		Solibacillus	0.00906125
Caldilinea	0.00265474		Paludibacter	0.00310157		Coprothermobacter	0.00990104		Rhodopirellula	0.00613837		Sulfuriferula	0.00908501		Hydrogenovibrio	0.00905835
Orrella	0.00262888		Tateyamaria	0.00309909		Jeongeupia	0.00989369		Seonamhaeicola	0.00613141		Anaerobutyricum	0.00906012		Pragia	0.00900715
Caldimicrobium	0.0026233		Pontimonas	0.0030559		Kingella	0.00975107		Cyanobium	0.00611824		Oceanicoccus	0.00896368		Solimonas	0.00897774
Micropruina	0.00258891		Monoglobus	0.00302289		Maritalea	0.00975081		Dermacoccus	0.00611504		Caldithrix	0.00895188		Methylosinus	0.00897647
Sulfuricurvum	0.00256669		Aquaspirillum	0.0030212		Anaerotignum	0.00967237		Nakamurella	0.00606331		Gluconacetobacter	0.00891818		Spiribacter	0.00894647
Candidatus Nitrosoglobus	0.00256174		Tumebacillus	0.00302073		Denitrovibrio	0.00962737		Halarcobacter	0.00601864		Cylindrospermum	0.00890406		Fluoribacter	0.00892842
Acidibrevibacterium	0.00255423		Afipia	0.00301587		Pontimonas	0.00935581		Candidatus Planktophila	0.00592837		Isoptericola	0.00882593		Streptosporangium	0.00892652
Sulfuricella	0.0025509		Pseudanabaena	0.00297767		Leminorella	0.00931446		Kyrpidia	0.00591761		Jannaschia	0.00880266		Sulfurifustis	0.00892606
Anderseniella	0.00252529		Tsukamurella	0.00293428		Faecalibaculum	0.00929246		Caldanaerobacter	0.00579691		Sorangium	0.00875486		Morganella	0.00891645
Schaalia	0.00252338		Rhodomicrobium	0.00292841		Pleurocapsa	0.0092768		Faecalibaculum	0.0056846		Taylorella	0.00867493		Elusimicrobium	0.00891047
Niveispirillum	0.00251019		Lachnoanaerobaculum	0.00292749		Mucinivorans	0.00924595		Candidatus Cyclonatronum	0.00564878		Pseudogulbenkiania	0.00866855		Euzebya	0.0088294
Robiginitalea	0.00250021		Rufibacter	0.00291365		Cnuibacter	0.00920949		Halothece	0.00562432		Caldilinea	0.00866823		Robiginitalea	0.00880188
Pontimonas	0.00249958		Serinicoccus	0.00291005		Zhongshania	0.00920105		Filimonas	0.00562042		Candidatus Koribacter	0.00863709		Mahella	0.00876776
Salinisphaera	0.00247223		Ectothiorhodospira	0.00290678		Moorella	0.00920046		Rhodanobacter	0.00556198		Morganella	0.00861536		Oscillatoria	0.00873719
Sulfurifustis	0.00247038		Kordia	0.00289727		Synechocystis	0.00918418		Caldilinea	0.00554043		Fluoribacter	0.00855489		Archangium	0.00869864
Symbiobacterium	0.00245654		Miniimonas	0.0028747		Aquifex	0.0091446		Desulfurobacterium	0.00553362		Shinella	0.00854171		Neoasaia	0.00868576
Parvularcula	0.00243493		Kytococcus	0.0028319		Roseateles	0.00910531		Methylocella	0.00549567		Beutenbergia	0.00851195		Thalassospira	0.00866345
Thalassolituus	0.00242678		Sulfurovum	0.00282632		Cobetia	0.0089594		Rhodothermus	0.0054934		Petrotoga	0.00849299		Parasphingorhabdus	0.0086273
Shimwellia	0.00242073		Mariniflexile	0.00274945		Stackebrandtia	0.00895454		Paenarthrobacter	0.00536568		Oscillatoria	0.00849205		Simplicispira	0.00861002
Tolumonas	0.00241548		Methylocella	0.00274694		Geosporobacter	0.00891978		Natranaerobius	0.00534874		Candidatus Puniceispirillum	0.00847225		Oceanicoccus	0.00852353
Methylococcus	0.0024086		Sulfuricella	0.00271298		Salinibacter	0.00891642		Thermacetogenium	0.00529107		Humibacter	0.00844038		Salipiger	0.00847973
Halothece	0.00239952		Thermodesulfovibrio	0.00269336		Simplicispira	0.00883585		Lacunisphaera	0.00526221		Parascardovia	0.00839848		Aquitalea	0.00846029
Jatrophihabitans	0.0023756		Orientia	0.00267255		Methylocaldum	0.00883002		Xylanimonas	0.00522127		Gilvibacter	0.00839206		Pseudolabrys	0.00844355
Spiribacter	0.00237035		Granulosicoccus	0.00264104		Alicyclobacillus	0.00880073		Octadecabacter	0.00521563		Faecalibaculum	0.00837763		Ndongobacter	0.00843118
Pseudoclostridium	0.00234277		Labilibaculum	0.00264079		Parasphingorhabdus	0.00877051		Zobellia	0.00518259		Labilibaculum	0.00837437		Paenarthrobacter	0.00842861
Chondrocystis	0.00233139		Anaerotignum	0.00262801		Algibacter	0.00875227		Orientia	0.00516834		Gilliamella	0.00833362		Odoribacter	0.00840283
Rivularia	0.00233029		Salipiger	0.00262775		Cytophaga	0.00873324		Sulfuricurvum	0.00516615		Trueperella	0.00833237		Anaerobutyricum	0.0083931
Haliangium	0.00230753		Desulfocurvibacter	0.00262471		Owenweeksia	0.0087074		Brevefilum	0.00515967		Candidatus Phycorickettsia	0.00826023		Thioclava	0.00837657
Thioclava	0.00230559		Verminephrobacter	0.00262305		Polymorphum	0.0086791		Candidatus Protochlamydia	0.00515547		Methylosinus	0.00825354		Shinella	0.00833599
Roseibacterium	0.00229627		Tetragenococcus	0.0026123		Sulfuricaulis	0.00867194		Ereboglobus	0.00514186		Syntrophomonas	0.00817778		Caldilinea	0.00832127
Anaerobutyricum	0.00227902		Lawsonia	0.00261121		Azorhizobium	0.00866943		Luteipulveratus	0.00510756		Pirellula	0.00817468		Faecalibaculum	0.00831811
Tepidanaerobacter	0.00227803		Laceyella	0.00255308		Candidatus Fukatsuia	0.00859482		Kibdelosporangium	0.00510177		Megamonas	0.00805744		Faecalitalea	0.00831664
Oceanimonas	0.00225923		Rivularia	0.00254066		Kozakia	0.00858279		Thermomicrobium	0.00510151		Solibacillus	0.00801411		Flavisolibacter	0.00830396
Rhizorhabdus	0.00224417		Chondromyces	0.00253888		Paenalcaligenes	0.00850702		Nitrobacter	0.0050755		Micropruina	0.00793746		Rhodopirellula	0.00826675
Synechocystis	0.00222919		Oleispira	0.00253447		Peribacillus	0.00849491		Psychromicrobium	0.00503032		Candidatus Desulforudis	0.00792412		Paraoerskovia	0.00823415
Leminorella	0.00222141		Sutterella	0.00253203		Candidatus Cyclonatronum	0.00846699		Tateyamaria	0.00502504		Pelagibaca	0.00792251		Streptacidiphilus	0.00820129
Ornithobacterium	0.00219549		Salinisphaera	0.00252602		Enterovibrio	0.00844903		Stackebrandtia	0.00498586		Finegoldia	0.00782666		Ammonifex	0.00814575
Piscirickettsia	0.00218243		Chroococcidiopsis	0.00244525		Dehalococcoides	0.0084169		Rippkaea	0.0049089		Symbiobacterium	0.00770567		Jeotgalibacillus	0.00801561
Marinovum	0.00218138		Flavisolibacter	0.00241819		Laceyella	0.00839058		Cytobacillus	0.00487207		Parasphingorhabdus	0.00763429		Pseudopedobacter	0.00798852
Thiolapillus	0.00216963		Sulfuricurvum	0.00240082		Salinibacterium	0.00838202		Methylovorus	0.00487196		Bibersteinia	0.00758254		Hahella	0.00798713
Saccharothrix	0.00215587		Kingella	0.00239359		Thiocystis	0.0083733		Anaerotignum	0.00486656		Stappia	0.00757405		Taylorella	0.00798685
Oblitimonas	0.00215298		Saprospira	0.00230784		Proteiniphilum	0.00834406		Vulgatibacter	0.00486051		Arcticibacterium	0.00751418		Caldisericum	0.00797809
Simonsiella	0.00213198		Thermodesulfobacterium	0.00227665		Syntrophobotulus	0.00829443		Streptosporangium	0.00485164		Candidatus Desulfofervidus	0.00749097		Fimbriimonas	0.00795538
Obesumbacterium	0.00211019		Roseateles	0.00226922		Rhodanobacter	0.00828123		Crocosphaera	0.00477087		Magnetococcus	0.00744178		Methylocella	0.00792228
Paenarthrobacter	0.0021039		Symbiobacterium	0.00226767		Kiritimatiella	0.00825961		Cyanothece	0.00469893		Thioclava	0.0073153		Sutterella	0.00791193
Tumebacillus	0.00204636		Haliangium	0.00224977		Pseudogulbenkiania	0.00825104		Syntrophus	0.00469573		Aquaspirillum	0.00730676		Beutenbergia	0.00788058
Planktothrix	0.00201412		Modestobacter	0.0021689		Terribacillus	0.0082456		Mycolicibacter	0.00466492		Hartmannibacter	0.00730275		Sediminispirochaeta	0.00781778
Thermodesulfobium	0.00201089		Pseudopropionibacterium	0.00215589		Desulfurispirillum	0.00819245		Salinibacterium	0.00460817		Granulibacter	0.00728564		Leisingera	0.00781125
Persephonella	0.00200312		Thermanaerovibrio	0.00215201		Alicycliphilus	0.00818597		Phoenicibacter	0.00459947		Sneathia	0.00716082		Jannaschia	0.00777178
Winogradskyella	0.00197235		Sedimentisphaera	0.00210843		Rummeliibacillus	0.00816565		Mesobacillus	0.00456703		Saccharothrix	0.00713696		Aquaspirillum	0.0076538
Paeniclostridium	0.00194428		Ruminiclostridium	0.00210242		Verrucosispora	0.00809322		Adlercreutzia	0.00454449		Faecalitalea	0.00709418		Finegoldia	0.00762667
Trichodesmium	0.00193752		Roseburia	0.00209291		Pseudanabaena	0.00809182		Sanguibacter	0.00451927		Ramlibacter	0.00707876		Parachlamydia	0.00757489
Verminephrobacter	0.00191208		Segniliparus	0.00208932		Prauserella	0.00808936		Salimicrobium	0.00450002		Archangium	0.0070272		Gilliamella	0.00756503
Peptoclostridium	0.00190876		Rubrivivax	0.00208653		Candidatus Gullanella	0.00806921		Brevirhabdus	0.00443842		Sagittula	0.00701714		Candidatus Moranella	0.00756189
Prauserella	0.00190405		Xanthobacter	0.00208269		Methylovorus	0.00796868		Thiomicrospira	0.00443734		Tistrella	0.0070025		Seonamhaeicola	0.00749855
Ammonifex	0.0018829		Thermomicrobium	0.00206805		Elusimicrobium	0.00789129		Paraliobacillus	0.00443723		Chroococcidiopsis	0.00695575		Thermanaeromonas	0.00746496
Gloeomargarita	0.00187639		Halothece	0.00200906		Acetohalobium	0.00785132		Euzebya	0.00442491		Ezakiella	0.0069261		Pelagibaca	0.00743335
Thermobaculum	0.0018701		Sedimenticola	0.00200154		Tepidanaerobacter	0.00784202		Thermobaculum	0.00440576		Pelagibacterium	0.00692221		Isoptericola	0.00742681
Salinibacter	0.00186272		Nitrobacter	0.00199741		Wenyingzhuangia	0.007807		Gilvibacter	0.00440229		Candidatus Sulcia	0.00687491		Tamlana	0.00739407
Candidatus Puniceispirillum	0.00185576		Robiginitalea	0.00198091		Persicobacter	0.0077958		Curvibacter	0.00440175		Ammonifex	0.00680634		Parvimonas	0.00738661
Sulfuritalea	0.00185149		Leisingera	0.00197535		Desulfobacca	0.00776628		Novibacillus	0.00438934		Caldimicrobium	0.00679991		Pelagibacterium	0.00737282
Oleispira	0.00184185		Pseudopedobacter	0.00196884		Aminobacterium	0.0077442		Libanicoccus	0.00437033		Jonesia	0.00679236		Streptobacillus	0.00735333
Flavisolibacter	0.00180607		Tropheryma	0.00195886		Halomicronema	0.00773619		Alkaliphilus	0.00436214		Carboxydothermus	0.00678113		Sphaerochaeta	0.00726468
Halarcobacter	0.00179933		Neoasaia	0.00192921		Candidatus Nitrosoglobus	0.0077161		Saliniradius	0.00435899		Thalassolituus	0.00673867		Candidatus Walczuchella	0.00723025
Thermobispora	0.00179558		Frateuria	0.00191315		Coriobacterium	0.00768178		Isosphaera	0.00435885		Paraglaciecola	0.0067311		Methyloversatilis	0.0070811
Odoribacter	0.00177857		Simonsiella	0.00191099		Candidatus Puniceispirillum	0.00765563		Pleurocapsa	0.00423813		Negativicoccus	0.00668169		Hartmannibacter	0.00707769
Serinicoccus	0.00175856		Methylococcus	0.00190371		Jatrophihabitans	0.007646		Catenulispora	0.00414112		Neomicrococcus	0.00665593		Oleispira	0.00704163
Ornithinimicrobium	0.00172346		Micavibrio	0.00188876		Rhodoplanes	0.00762693		Hippea	0.00411289		Orrella	0.00665214		Ramlibacter	0.00703979
Pirellula	0.00170133		Methylosinus	0.00187803		Candidatus Nucleicultrix	0.00762042		Pseudolabrys	0.00409682		Candidatus Phaeomarinobacter	0.00659227		Tumebacillus	0.00698421
Hirschia	0.00169908		Pseudohongiella	0.00184763		Hungateiclostridium	0.00758853		Asaia	0.00406397		Suicoccus	0.00657832		Parvibaculum	0.00694295
Roseburia	0.00168906		Wenzhouxiangella	0.00182973		Oligotropha	0.00751256		Kluyvera	0.00404543		Petrimonas	0.00654084		Saccharothrix	0.00693329
Tetragenococcus	0.00167316		Polymorphum	0.00182778		Cycloclasticus	0.00742674		Thermodesulfatator	0.00399735		Lonsdalea	0.00653488		Paludibacter	0.00688046
Thermogutta	0.00166473		Hirschia	0.00182522		Natranaerobius	0.00740702		Chloroflexus	0.00394838		Veillonella	0.00645321		Sandaracinus	0.00685358
Clavibacter	0.0016455		Pseudoclostridium	0.00182044		Microcella	0.00734974		Acidimicrobium	0.00391975		Paraoerskovia	0.00643666		Syntrophothermus	0.00680622
Pseudanabaena	0.00162332		Jannaschia	0.00180952		Kosmotoga	0.0073095		Symbiobacterium	0.00390153		Sandaracinus	0.00643084		Lonsdalea	0.00680324
Zunongwangia	0.00162116		Oceanicoccus	0.00180162		Octadecabacter	0.00730229		Pseudohongiella	0.00388211		Riemerella	0.00640558		Oleiphilus	0.0067703
Granulibacter	0.00160401		Stappia	0.00175834		Roseobacter	0.00714117		Frischella	0.00387843		Ndongobacter	0.00640144		Candidatus Cyclonatronum	0.00674492
Bibersteinia	0.00160003		Thioclava	0.00173361		Citromicrobium	0.00710873		Hungateiclostridium	0.00384487		Slackia	0.00631109		Trichormus	0.00671799
Petrimonas	0.00157398		Saccharomonospora	0.00171454		Chlorobaculum	0.00709176		Chloroherpeton	0.00383412		Orientia	0.00628075		Pseudopropionibacterium	0.00666788
Beutenbergia	0.00157345		Grimontia	0.00168181		Alkalilimnicola	0.00693175		Geosporobacter	0.00377512		Candidatus Solibacter	0.00626304		Sulfuricurvum	0.00657284
Pseudolabrys	0.00156408		Pseudolabrys	0.0016815		Mariniflexile	0.00690808		Thermomonospora	0.00372825		Pragia	0.00625974		Faecalibacterium	0.00653209
Candidatus Evansia	0.00154336		Sulfurifustis	0.00165839		Syntrophomonas	0.00687818		Jannaschia	0.00371876		Tamlana	0.00623511		Candidatus Koribacter	0.00653152
Pragia	0.00154155		Obesumbacterium	0.00165122		Flexistipes	0.00685612		Pelodictyon	0.00369599		Mycetocola	0.00620122		Symbiobacterium	0.00651919
Gynuella	0.00153554		Jonesia	0.00162473		Hippea	0.00680344		Aeribacillus	0.00369546		Kytococcus	0.0061871		Candidatus Phaeomarinobacter	0.00637001
Cystobacter	0.00153175		Novibacillus	0.00160042		Rhodomicrobium	0.00675946		Oligotropha	0.00366024		Sutterella	0.00616716		Rhodanobacter	0.00635796
Ruminococcus	0.00152283		Marichromatium	0.00155395		Thermoclostridium	0.00669874		Magnetospira	0.00364679		Planktothrix	0.00611622		Planktothrix	0.00624686
Seonamhaeicola	0.00152211		Saliniradius	0.00155135		Desulfocurvibacter	0.00664511		Lentibacillus	0.00359444		Candidatus Cyclonatronum	0.00604921		Candidatus Nucleicultrix	0.00620821
Pelagibacterium	0.00151884		Rhodopirellula	0.0015483		Acidobacterium	0.0066309		Sideroxydans	0.00356541		Nitratifractor	0.00600358		Thalassotalea	0.00620387
Candidatus Walczuchella	0.00149528		Thermincola	0.00153529		Pseudovibrio	0.00660076		Microcoleus	0.00348215		Halarcobacter	0.00600013		Salinibacter	0.00619009
Wenzhouxiangella	0.00145328		Salmonella	0.00152314		Intestinimonas	0.0065893		Heliobacterium	0.003447		Paenarthrobacter	0.00596856		Intestinimonas	0.00617803
Sagittula	0.00144898		Fluoribacter	0.00152203		Brevirhabdus	0.00658576		Thermosipho	0.00342449		Syntrophus	0.00591753		Pajaroellobacter	0.00604496
Agarivorans	0.00144575		Snodgrassella	0.00151233		Nitratiruptor	0.00657206		Pseudovibrio	0.00342139		Thermomicrobium	0.00589712		Sagittula	0.0058941
Pseudopedobacter	0.00144214		Pusillimonas	0.00148956		Pseudoclostridium	0.00653754		Intrasporangium	0.00340016		Paucibacter	0.00584257		Halarcobacter	0.00588473
Nakamurella	0.00143544		Gardnerella	0.00148313		Novibacillus	0.00650493		Candidatus Fokinia	0.00337496		Singulisphaera	0.00583259		Singulisphaera	0.00588313
Fimbriimonas	0.00143472		Salinispira	0.00147491		Gluconacetobacter	0.00645377		Rummeliibacillus	0.00336786		Oleispira	0.00581895		Syntrophobacter	0.00575411
Sutterella	0.00143008		Methyloversatilis	0.00145954		Turneriella	0.00642247		Desulfobacca	0.00334581		Faecalibacterium	0.00581775		Flagellimonas	0.00563745
Anaerotignum	0.00142774		Slackia	0.00145868		Chloroflexus	0.00640104		Desulfurivibrio	0.00334147		Snodgrassella	0.00574746		Paraglaciecola	0.00557418
Scytonema	0.00142451		Pseudogulbenkiania	0.00145556		Gibbsiella	0.00629088		Plantibacter	0.00333386		Paenalcaligenes	0.00553151		Sulfuricaulis	0.00554563
Rhodanobacter	0.00142071		Salinivirga	0.00145147		Thermanaeromonas	0.00627088		Aminomonas	0.0033305		Rhodanobacter	0.00551302		Thalassolituus	0.00552737
Candidatus Izimaplasma	0.00141858		Paludisphaera	0.00138837		Sediminicola	0.00624206		Roseateles	0.00329235		Parvimonas	0.00547721		Salinivirga	0.00551469
Frateuria	0.00141058		Halarcobacter	0.00134359		Oceanicoccus	0.006242		Salinispora	0.00324785		Hydrogenovibrio	0.00544827		Salimicrobium	0.00551088
Oleiphilus	0.00140344		Sagittula	0.0013433		Tamlana	0.00621187		Microterricola	0.00324392		Methyloversatilis	0.00537524		Thiolapillus	0.00547639
Halothermothrix	0.00139964		Faecalibaculum	0.00133718		Thermacetogenium	0.0062076		Afipia	0.00321592		Roseburia	0.00535726		Woeseia	0.00545073
Sphaerochaeta	0.00139489		Thermobifida	0.00131429		Maricaulis	0.00619677		Microchaete	0.003197		Weeksella	0.00520555		Candidatus Sulcia	0.00542179
Neorhizobium	0.00138273		Thermogutta	0.00131271		Aquaspirillum	0.0061935		Thermocrinis	0.00318318		Xenorhabdus	0.00518207		Tannerella	0.00536093
Rhodopirellula	0.00137994		Sebaldella	0.00131138		Streptacidiphilus	0.00613284		Fimbriimonas	0.00317403		Candidatus Moranella	0.00510436		Magnetococcus	0.00530575
Candidatus Cloacimonas	0.00137352		Halocynthiibacter	0.00130522		Symbiobacterium	0.00611853		Renibacterium	0.00310945		Intestinimonas	0.00506215		Ezakiella	0.0052785
Oceanicoccus	0.00135289		Solimonas	0.00130223		Croceibacter	0.0060662		Saccharothrix	0.00310797		Salinivirga	0.00506146		Thermomicrobium	0.00521569
Pseudopropionibacterium	0.00131818		Shinella	0.00129853		Salinispora	0.00603336		Roseobacter	0.00310105		Obesumbacterium	0.00496727		Thiobacillus	0.00505364
Sinomonas	0.00130641		Nitratifractor	0.00127376		Thermotoga	0.00600636		Roseovarius	0.00307467		Jeotgalibacillus	0.00493372		Chondrocystis	0.00504015
Salinispira	0.00130184		Jatrophihabitans	0.0012734		Desulfatibacillum	0.0060013		Candidatus Arthromitus	0.00304409		Pseudolabrys	0.00491768		Grimontia	0.00501527
Paludisphaera	0.00129892		Trueperella	0.00127053		Obesumbacterium	0.00598639		Halomicronema	0.00300029		Pseudopropionibacterium	0.00489657		Peptoclostridium	0.00496699
Archangium	0.0012731		Methylotenera	0.00126441		Rhodothermus	0.00591899		Rivularia	0.00295499		Salinicola	0.00485128		Slackia	0.00490981
Solimonas	0.00127278		Hydrogenobacter	0.00123031		Oceanisphaera	0.00591537		Robiginitalea	0.00293186		Sulfuricurvum	0.00478574		Hirschia	0.00490709
Verrucomicrobium	0.00126786		Paeniclostridium	0.00119167		Ruminiclostridium	0.00586344		Ignavibacterium	0.00287535		Xanthobacter	0.00476244		Thermobispora	0.00483924
Isoptericola	0.00126116		Rippkaea	0.00119116		Dactylococcopsis	0.00584557		Aquaspirillum	0.00281617		Yangia	0.00470453		Candidatus Desulforudis	0.00480098
Terribacillus	0.0012518		Rubrobacter	0.00117391		Ignavibacterium	0.00580372		Aequorivita	0.00280767		Paludibacter	0.00469451		Syntrophus	0.00479119
Arsenicicoccus	0.00124531		Yersinia	0.00116891		Pseudolabrys	0.0057738		Wolinella	0.00279868		Pajaroellobacter	0.00464697		Weeksella	0.00462702
Ruminiclostridium	0.00123379		Intestinimonas	0.00115023		Salinimonas	0.00575575		Ethanoligenens	0.00269559		Thermaerobacter	0.00458922		Arcticibacterium	0.00461621
Actinopolyspora	0.00122994		Sinomonas	0.00114481		Desulfurivibrio	0.00572799		Methylacidiphilum	0.00267534		Gloeomargarita	0.00454409		Caldimicrobium	0.00459067
Intestinimonas	0.00120655		Sphaerochaeta	0.00112668		Candidatus Mikella	0.00568459		Paraphotobacterium	0.00266866		Sulfurifustis	0.00453621		Tetragenococcus	0.00453695
Salinivirga	0.00120041		Mahella	0.00112532		Desulfobacterium	0.00567681		Nodularia	0.00266739		Thermodesulfatator	0.00449201		Variibacter	0.00439247
Simplicispira	0.00119994		Sulfuricaulis	0.00105207		Syntrophus	0.0056732		Herminiimonas	0.00266499		Sediminispirochaeta	0.00449129		Sulfuritalea	0.00439039
Shinella	0.00117792		Psychroflexus	0.00102969		Dictyoglomus	0.00565094		Parasaccharibacter	0.00263955		Turicibacter	0.0044379		Candidatus Cloacimonas	0.00436212
Xenorhabdus	0.00117213		Sideroxydans	0.0010268		Sideroxydans	0.00564733		Streptacidiphilus	0.00263921		Salimicrobium	0.00442103		Paludisphaera	0.00435208
Zobellella	0.00115388		Nodularia	0.00102022		Parvularcula	0.00563751		Marinovum	0.00260245		Streptacidiphilus	0.00433955		Orrella	0.0042537
Verrucosispora	0.00113766		Salicibibacter	0.00101379		Shimwellia	0.005637		Carboxydocella	0.00256323		Caldisericum	0.00429662		Chroococcidiopsis	0.00424798
Sideroxydans	0.00110929		Thermosulfidibacter	0.000980956		Thermobaculum	0.00554225		Rhodoplanes	0.00254572		Syntrophothermus	0.00419626		Ruminococcus	0.00423802
Thermomicrobium	0.00109948		Ichthyobacterium	0.000953879		Afipia	0.00550845		Syntrophothermus	0.00253635		Vagococcus	0.00416645		Thermosulfidibacter	0.0041825
Thiobacillus	0.00109095		Thermobispora	0.000944295		Desulfomonile	0.00546649		Dactylococcopsis	0.00249577		Wolinella	0.00413817		Candidatus Evansia	0.00411166
Thermincola	0.00107389		Morganella	0.000942611		Robiginitalea	0.00540737		Pontimonas	0.00246508		Thermanaeromonas	0.00402949		Thermincola	0.00405748
Syntrophothermus	0.00107062		Pelosinus	0.000934029		Ereboglobus	0.00536025		Thermodesulfobacterium	0.00244214		Streptobacillus	0.00401927		Wenzhouxiangella	0.00404647
Singulisphaera	0.00106803		Thermaerobacter	0.000923468		Methylocella	0.00532743		Chlorobaculum	0.0024266		Flavisolibacter	0.0039825		Kytococcus	0.00379933
Candidatus Desulforudis	0.00105517		Isoptericola	0.000909038		Luteibacter	0.00529535		Roseiflexus	0.00242085		Novibacillus	0.00396698		Mycetocola	0.00371294
Pelagibaca	0.00105024		Riemerella	0.000889531		Waddlia	0.00529319		Blastomonas	0.00240756		Candidatus Cloacimonas	0.00393632		Syntrophobotulus	0.00367484
Atopobium	0.00104311		Ruminococcus	0.000878237		Filomicrobium	0.00526672		Hoyosella	0.00240381		Parvibaculum	0.00388692		Turneriella	0.00367249
Neomicrococcus	0.00103681		Turneriella	0.000865306		Magnetospira	0.00526147		Allokutzneria	0.00239827		Solitalea	0.00373567		Polymorphum	0.00357624
Paraflavitalea	0.00097255		Oleiphilus	0.000848736		Salinispira	0.0052345		Crenobacter	0.00238706		Syntrophobacter	0.00366254		Obesumbacterium	0.00353003
Sneathia	0.000970784		Gloeomargarita	0.000797007		Magnetococcus	0.00519396		Pseudogulbenkiania	0.0023844		Flagellimonas	0.00361158		Thermodesulfatator	0.00337316
Nautilia	0.000939879		Vitreoscilla	0.000772096		Arcticibacterium	0.00517167		Pseudanabaena	0.00237583		Hirschia	0.00354695		Salinicola	0.00335018
Trichormus	0.000865758		Sneathia	0.000741033		Cloacibacillus	0.00515854		Candidatus Desulforudis	0.00235146		Tatlockia	0.00353307		Wolinella	0.00334762
Desulfocurvibacter	0.00081687		Marinovum	0.000720209		Thermobacillus	0.00498922		Kutzneria	0.00235103		Ichthyobacterium	0.00349277		Ichthyobacterium	0.00332175
Nitratiruptor	0.000797044		Pajaroellobacter	0.000716867		Candidatus Koribacter	0.00493129		Intestinimonas	0.00232882		Thermogutta	0.00344658		Pontimonas	0.00297763
Kozakia	0.00078583		Mycetocola	0.000707658		Ndongobacter	0.00483503		Aureitalea	0.00228236		Thermosulfidibacter	0.00340986		Candidatus Solibacter	0.00293016
Polymorphum	0.000771459		Salinicoccus	0.000700079		Denitrobacterium	0.00482032		Jonquetella	0.00227884		Syntrophobotulus	0.00338215		Tatumella	0.00291476
Nitrobacter	0.000749885		Trichormus	0.000676699		Ephemeroptericola	0.00478139		Thermotoga	0.00227713		Pseudorhodoplanes	0.0033641		Paraflavitalea	0.00281739
Sediminispirochaeta	0.0007417		Urechidicola	0.000664934		Sediminispirochaeta	0.00475187		Prauserella	0.00223054		Paludisphaera	0.00335384		Flammeovirga	0.00280704
Halobacteroides	0.00074104		Ezakiella	0.000657637		Thermovibrio	0.00473073		Gloeothece	0.00222593		Fimbriimonas	0.00318122		Tardibacter	0.00277095
Woeseia	0.000669816		Gluconacetobacter	0.000612174		Candidatus Xiphinematobacter	0.00472256		Thermovibrio	0.00217299		Thermincola	0.00313864		Tateyamaria	0.00265568
Salipiger	0.000660128		Magnetococcus	0.000605143		Thermovirga	0.00463381		Desulfocurvibacter	0.00216367		Flammeovirga	0.00312101		Rummeliibacillus	0.00251953
Neoasaia	0.000653966		Wenyingzhuangia	0.000592924		Defluviitoga	0.00458627		Thermodesulfobium	0.00216109		Atopobium	0.00305915		Lawsonella	0.00238294
Zobellia	0.000646856		Lawsonella	0.000571207		Candidatus Doolittlea	0.00457166		Candidatus Nanopelagicus	0.00215144		Arsenicicoccus	0.00301579		Urechidicola	0.00217084
Nodularia	0.000633735		Weeksella	0.000559681		Candidatus Midichloria	0.00457022		Pseudorhodoplanes	0.00214551		Turneriella	0.00296581		Kozakia	0.00216185
Afipia	0.00061756		Xylanimonas	0.000547825		Thermocrinis	0.00455047		Acidobacterium	0.00204404		Nakamurella	0.00291456		Thermogutta	0.00209062
Syntrophomonas	0.000601009		Pseudorhodoplanes	0.00052117		Flavivirga	0.00447098		Thermobacillus	0.00198235		Teredinibacter	0.00286222		Paeniclostridium	0.00207129
Caldisericum	0.00057588		Thiobacillus	0.000516983		Desulfallas	0.00446822		Gluconacetobacter	0.0019753		Paeniclostridium	0.00285563		Arsenicicoccus	0.00205928
Novibacillus	0.000572307		Sandaracinus	0.000489442		Desulfurobacterium	0.00441052		Fluoribacter	0.00197187		Nautilia	0.0027833		Tatlockia	0.0020241
Salimicrobium	0.000537143		Rummeliibacillus	0.000482328		Aminomonas	0.00424248		Alloactinosynnema	0.00189384		Lawsonella	0.00269182		Tistrella	0.00200914
Vitreoscilla	0.00053673		Jeotgalibacillus	0.000455868		Shigella	0.00415182		Halothermothrix	0.0018507		Polymorphum	0.00268949		Paucibacter	0.00168965
Turneriella	0.000509688		Wigglesworthia	0.000418392		Haematospirillum	0.00411743		Anabaenopsis	0.0018109		Kurthia	0.00258108		Xylanimonas	0.00157182
Suicoccus	0.000505002		Leminorella	0.00036224		Candidatus Desulfofervidus	0.00408492		Caldimicrobium	0.0017935		Neoasaia	0.00255664		Thermaerobacter	0.00138685
Snodgrassella	0.000438976		Thermodesulfatator	0.000276391		Parasaccharibacter	0.00395931		Thermosynechococcus	0.00177981		Grimontia	0.0023866		Turicibacter	0.00132707
Pajaroellobacter	0.000432583		Halobacteroides	0.000182763		Thermosynechococcus	0.00372643		Thermosulfidibacter	0.00177852		Rummeliibacillus	0.00220204		Vagococcus	0.00130562
Saccharopolyspora	0.000421336		Kozakia	0.000182763		Acetomicrobium	0.00365735		Acidothermus	0.00175642		Vogesella	0.00210389		Pseudorhodoplanes	0.00130437
Xylanimonas	0.000398476		Solitalea	0.000179477		Oceanithermus	0.00361558		Dictyoglomus	0.00174859		Urechidicola	0.00202979		Desulfocurvibacter	0.00124389
Wenyingzhuangia	0.000369663		Winogradskyella	0.000179477		Antarctobacter	0.00360097		Magnetococcus	0.00173102		Desulfocurvibacter	0.00196717		Anaerotignum	0.00122536
Chondromyces	0.000344806		Vagococcus	0.000163676		Mesotoga	0.00352919		Oxalobacter	0.00167352		Saccharophagus	0.00189994		Waddlia	0.00120255
Sandaracinus	0.000334608		Saccharopolyspora	0.000126031		Aequorivita	0.00349336		Rhodomicrobium	0.00164507		Saccharopolyspora	0.00187933		Sanguibacter	0.00119819
Nitratifractor	0.000331699		Fimbriimonas	0		Saliniradius	0.00343026		Cnuibacter	0.00161126		Kozakia	0.0017801		Kurthia	0.00118855
Weeksella	0.000321415		Neomicrococcus	0		Candidatus Ishikawaella	0.00340163		Ndongobacter	0.00160764		Tardibacter	0.00174128		Saccharopolyspora	0.00108616
Vogesella	0.000305163		Saccharophagus	0		Desulfohalobium	0.00336794		Thermanaeromonas	0.00157794		Tatumella	0.0014867		Yangia	0.00102231
Turicibacter	0.000290519		Saccharospirillum	0		Slackia	0.00335073		Defluviitoga	0.00157527		Variibacter	0.00147041		Candidatus Izimaplasma	0.00098468
Zhongshania	0.000275002		Salimicrobium	0		Gilvibacter	0.00334859		Raphidiopsis	0.00153382		Terribacillus	0.0014308		Teredinibacter	0.000885397
Vagococcus	0.000261806		Salinicola	0		Lonsdalea	0.00325075		Thermovirga	0.00145935		Halobacteroides	0.0011022		Vogesella	0.000718621
Sanguibacter	0.000256411		Sanguibacter	0		Marinithermus	0.00322706		Neoasaia	0.00145907		Xylanimonas	0.00104341		Terribacillus	0.000706375
Xanthobacter	0.000238802		Sediminispirochaeta	0		Pseudohongiella	0.00312938		Ferriphaselus	0.00141251		Sphaerospermopsis	0.00103609		Solitalea	0.000634602
Salinicola	0.000203893		Sphaerospermopsis	0		Persephonella	0.00312856		Marinithermus	0.00137989		Leminorella	0.000861385		Saccharophagus	0.000599373
Rubrivivax	0.000192758		Spiribacter	0		Thermanaerovibrio	0.00300347		Desulfohalobium	0.00135744		Waddlia	0.000751417		Wenyingzhuangia	0.000555998
Saccharophagus	0.00019228		Stackebrandtia	0		Caldimicrobium	0.00277727		Pseudothermotoga	0.00134213		Zymomonas	0.000745296		Atopobium	0.000528831
Natranaerobius	0.000169557		Tistrella	0		Chloroherpeton	0.00261332		Citromicrobium	0.00126526		Natranaerobius	0.000725377		Natranaerobius	0.000444429
Saccharospirillum	0.000153316		Turicibacter	0		Carboxydocella	0.00261225		Terribacillus	0.00118101		Xylella	0.00067743		Leminorella	0.00043248
Pseudorhodoplanes	9.65504e-05		Variibacter	0		Aureitalea	0.00251449		Variibacter	0.00106484		Wenyingzhuangia	0.000594271		Halobacteroides	0.000292693
Yoonia	9.17485e-05		Verrucosispora	0		Ferriphaselus	0.00235564		Oceanithermus	0.000956694		Tateyamaria	0.000542969		Saccharospirillum	0.000212981
Urechidicola	7.63583e-05		Vogesella	0		Ammonifex	0.00223252		Marivivens	0.000931579		Anaerotignum	0.000306108		Suicoccus	0.000199485
Zhihengliuella	6.59242e-05		Waddlia	0		Candidatus Fokinia	0.00222488		Ammonifex	0.000914321		Wenzhouxiangella	0.000270756		Sphaerospermopsis	0
Rummeliibacillus	2.40892e-05		Woeseia	0		Variibacter	0.0021964		Kozakia	0.000913047		Candidatus Izimaplasma	0.000266567		Stackebrandtia	0
Solitalea	0		Wolinella	0		Neoasaia	0.00211299		Epibacterium	0.000851731		Wigglesworthia	0.000250092		Wigglesworthia	0
Sphaerospermopsis	0		Xylella	0		Gallionella	0.00208715		Ruminiclostridium	0.000811564		Zymobacter	0.000221812		Xanthobacter	0
Stackebrandtia	0		Yangia	0		Pelodictyon	0.00208321		Jatrophihabitans	0.000749125		Saccharospirillum	0.00012959		Xylella	0
Variibacter	0		Yoonia	0		Nitratifractor	0.00198548		Parvularcula	0.000746075		Sanguibacter	8.79792e-05		Yoonia	0
Waddlia	0		Zhihengliuella	0		Thermosediminibacter	0.00196183		Sediminispirochaeta	0.000733454		Stackebrandtia	0		Zhihengliuella	0
Wigglesworthia	0		Zhongshania	0		Adlercreutzia	0.000980065		Salinimonas	0.000729383		Yoonia	0		Zhongshania	0
Wolinella	0		Zobellella	0		Raphidiopsis	0.000926157		Verrucosispora	0.000680933		Zhihengliuella	0		Zobellella	0
Xylella	0		Zobellia	0		Hydrogenobacter	0.000905866		Parasphingorhabdus	0.000671168		Zhongshania	0		Zobellia	0
Yangia	0		Zunongwangia	0		Wolinella	0.000635106		Beijerinckia	0.000617179		Zobellella	0		Zunongwangia	0
Zymobacter	0		Zymobacter	0		Phytobacter	0.000511556		Hydrogenobacter	0.000296371		Zobellia	0		Zymobacter	0
Zymomonas	0		Zymomonas	0		Thermosulfidibacter	0.000352051		Phytobacter	0.000145252		Zunongwangia	0		Zymomonas	0
